# Supplementary material for: DArTSNP based genetic diversity analyses in cassava (Manihote esculenta [Cranz]) genotypes sourced from different regions revealed high level of diversity within population
Source: PLoS One. 2025 Mar 19;20(3):e0308027. doi: 10.1371/journal.pone.0308027 (PMC11922271; doi:10.1371/journal.pone.0308027)
Supplement: S1 Table — (XLSX) [file pone.0308027.s003.xlsx]

## Sheet: DArTfiltered9310snp
rs#	alleles	chrom	pos	strand	assembly#	center	protLSID	assayLSID	panelLSID	QCcode	G1	G10	G11	G12	G2	G3	G4	G5	G6	G7	G8	G9	G13	G22	G23	G24	G14	G15	G16	G17	G18	G19	G20	G21	G25	G34	G35	G36	G26	G27	G28	G29	G30	G31	G32	G33	G37	G46	G47
7111072|F|0-41:G>C-41:G>C	C/G	1	21745	+	NA	NA	NA	NA	NA	NA	CC	CC	CC	CC	CC	CC	CG	CC	CC	CC	CG	CG	CC	CC	CC	CC	CC	CC	CC	CC	CC	CC	CG	CC	CC	CC	CC	CC	CC	CG	CC	CC	CC	CG	CC	CC	CC	CC	CC
15485192|F|0-16:C>T-16:C>T	C/T	1	176577	+	NA	NA	NA	NA	NA	NA	CC	CC	CC	CC	CC	CC	CC	CC	CC	CC	CC	CC	CC	CC	CC	CC	CC	CC	CC	CC	CC	CC	CC	CC	CC	CC	CC	CC	CC	CC	CC	CC	CC	CC	CC	CC	CC	CC	CC
35806897|F|0-34:A>G-34:A>G	A/G	1	294453	+	NA	NA	NA	NA	NA	NA	GA	AA	NN	AA	AA	AA	AA	AA	AA	AA	AA	AA	AA	AA	AA	AA	AA	AA	AA	AA	AA	AA	AA	AA	AA	AA	AA	AA	AA	AA	GA	AA	AA	NN	AA	AA	AA	AA	AA
35802695|F|0-20:C>A-20:C>A	C/A	1	308165	+	NA	NA	NA	NA	NA	NA	CC	CC	CC	CC	CC	CC	CC	CC	CC	CC	CC	CC	CC	CC	CC	CC	CC	CC	CC	CC	CC	CC	CC	CC	CC	CC	CC	CC	CC	CC	CC	CC	CC	CC	CC	CC	CC	CC	CC
100061014|F|0-15:C>G-15:C>G	C/G	1	628564	+	NA	NA	NA	NA	NA	NA	CC	GC	CC	CC	CC	CC	CC	CC	CC	CC	CC	CC	CC	CC	CC	CC	CC	CC	CC	CC	CC	CC	CC	CC	CC	CC	CC	CC	CC	CC	CC	CC	CC	GC	CC	CC	GC	CC	CC
7148754|F|0-40:T>C-40:T>C	T/C	1	695530	+	NA	NA	NA	NA	NA	NA	TT	TT	TT	TT	TT	TT	TT	TT	TT	TT	TT	TT	TT	TT	TT	TT	TT	TT	TT	TT	TT	TT	TT	TT	TT	TT	TT	TT	TT	NN	TT	TT	TT	TT	TT	TT	TT	TT	TT
35804495|F|0-65:G>T-65:G>T	T/G	1	800935	+	NA	NA	NA	NA	NA	NA	TT	TT	TT	TT	TT	TT	TT	TT	TT	TT	TT	TT	TT	TT	TT	TT	TT	TT	TT	TT	TT	TT	TT	TT	TT	TT	TT	TT	TT	TT	TT	TT	TT	TG	TT	TT	TT	TT	TT
7129529|F|0-33:A>G-33:A>G	A/G	1	867847	+	NA	NA	NA	NA	NA	NA	AA	AA	AA	AA	AA	AA	AA	AA	AA	AA	AA	AA	AA	AA	AA	AA	AA	AA	AA	AA	AA	AA	AA	AA	AA	AA	AA	AA	AA	AA	AA	AA	AA	AA	AA	AA	AA	AA	AA
35807219|F|0-49:G>T-49:G>T	G/T	1	868929	+	NA	NA	NA	NA	NA	NA	GG	GG	GG	GG	GG	GG	GG	GG	GG	GG	GG	GG	GG	GG	GG	GG	GG	GG	GG	GG	GG	GG	GG	GG	GG	GG	GG	GG	GG	GG	GG	GG	GG	GG	GG	GG	GG	GG	GG
35807291|F|0-25:C>G-25:C>G	C/G	1	869016	+	NA	NA	NA	NA	NA	NA	CC	CC	CC	CC	CC	CC	CC	CC	CC	CC	GC	CC	CC	CC	CC	CC	CC	CC	CC	CC	CC	CC	CC	CC	CC	CC	CC	CC	CC	CC	CC	CC	CC	CC	CC	CC	CC	CC	CC
35807291|F|0-23:T>A-23:T>A	T/A	1	869018	+	NA	NA	NA	NA	NA	NA	TT	TT	TT	TT	TT	TT	TT	TT	AT	TT	TT	TT	TT	TT	TT	TT	TT	TT	TT	TT	TT	TT	TT	TT	TT	TT	TT	TT	TT	TT	TT	TT	TT	TT	TT	TT	TT	TT	TT
35807946|F|0-6:A>G-6:A>G	A/G	1	1018632	+	NA	NA	NA	NA	NA	NA	AA	AA	AA	AA	AA	AA	AA	AA	AA	AA	AA	AA	AA	AA	AA	AA	AA	AA	AA	AA	AA	AA	AA	AA	AA	AA	AA	AA	AA	AA	AA	AA	AA	GA	AA	AA	AA	AA	AA
35807946|F|0-20:C>T-20:C>T	C/T	1	1018646	+	NA	NA	NA	NA	NA	NA	CC	CC	TC	CC	CC	CC	CC	CC	CC	TC	CC	TC	CC	CC	CC	CC	CC	CC	CC	CC	CC	CC	TC	CC	CC	CC	CC	CC	CC	CC	CC	CC	CC	CC	CC	CC	CC	CC	CC
100061186|F|0-65:T>C-65:T>C	T/C	1	1082171	+	NA	NA	NA	NA	NA	NA	TT	TT	TT	TT	TT	TT	TT	TT	TT	TT	TT	TT	TT	TT	TT	TT	TT	TT	TT	TT	TT	TT	TT	TT	TT	TT	TT	TT	TT	TT	TT	TT	TT	TT	TT	CT	TT	TT	TT
35803096|F|0-35:C>T-35:C>T	C/T	1	1310510	+	NA	NA	NA	NA	NA	NA	CC	CC	CC	CC	CC	CC	CC	CC	CC	CC	CC	CC	CC	CC	CC	CC	TC	CC	CC	CC	CC	CC	CC	CC	CC	CC	CC	CC	CC	CC	CC	CC	CC	TC	CC	CC	TC	CC	CC
36063209|F|0-47:T>A-47:T>A	T/A	1	1313772	+	NA	NA	NA	NA	NA	NA	TT	TT	NN	TT	TT	TT	TT	TT	TT	TT	TT	TT	TT	TT	TT	TT	TT	TT	TT	TT	TT	TT	TT	TT	TT	TT	NN	TT	TT	NN	TT	TT	TT	TT	TT	TT	TT	TT	TT
35801939|F|0-50:C>A-50:C>A	A/C	1	1420890	+	NA	NA	NA	NA	NA	NA	AA	AA	AC	AC	AA	AA	AC	AA	AC	AA	AA	AA	AA	AA	AA	AA	AA	AA	AA	AA	AA	AA	AC	AA	AA	AC	AA	AA	AA	AC	AA	AC	AC	AA	AA	AC	AA	AA	AA
35807793|F|0-39:A>G-39:A>G	A/G	1	1427297	+	NA	NA	NA	NA	NA	NA	AA	AA	AA	AA	AA	AA	AA	AA	AA	AA	AA	AA	AA	AA	AA	AA	AA	AA	AA	AA	AA	AA	AA	AA	AA	AA	NN	AA	AA	NN	AA	GA	AA	AA	NN	AA	AA	AA	AA
35807999|F|0-39:A>G-39:A>G	A/G	1	1427297	+	NA	NA	NA	NA	NA	NA	AA	AA	AA	AA	AA	AA	GA	AA	GA	AA	AA	AA	AA	AA	AA	AA	AA	AA	AA	AA	AA	AA	AA	AA	AA	AA	AA	AA	AA	AA	AA	AA	AA	AA	AA	AA	AA	AA	AA
35807999|F|0-8:C>G-8:C>G	G/C	1	1427328	+	NA	NA	NA	NA	NA	NA	GG	GG	GC	GG	GG	GG	GG	GG	GC	GG	GG	GG	GG	GG	GG	GG	GG	GG	GG	GG	GG	GG	GC	GG	GG	GG	GG	GG	GG	GG	GG	GG	GG	GG	GG	GG	GG	GG	GG
13862793|F|0-13:G>T-13:G>T	G/T	1	1427346	+	NA	NA	NA	NA	NA	NA	GG	GG	GG	GG	GG	GG	TG	GG	GG	GG	GG	GG	GG	GG	GG	GG	GG	GG	GG	GG	GG	GG	GG	GG	TG	GG	NN	GG	GG	GG	GG	GG	GG	GG	NN	GG	GG	GG	GG
13862793|F|0-59:A>G-59:A>G	A/G	1	1427392	+	NA	NA	NA	NA	NA	NA	AA	AA	AA	AA	AA	AA	GA	AA	AA	AA	AA	AA	AA	AA	AA	AA	AA	AA	AA	AA	AA	AA	AA	AA	AA	AA	NN	AA	AA	AA	AA	AA	AA	AA	NN	AA	AA	AA	AA
7108651|F|0-8:C>T-8:C>T	C/T	1	1454226	+	NA	NA	NA	NA	NA	NA	CC	CC	NN	CC	CC	CC	TC	CC	CC	CC	CC	CC	CC	CC	CC	CC	CC	CC	CC	CC	CC	CC	CC	CC	CC	CC	CC	CC	CC	CC	CC	CC	CC	CC	CC	CC	CC	CC	CC
7108651|F|0-11:G>A-11:G>A	G/A	1	1454229	+	NA	NA	NA	NA	NA	NA	GG	GG	NN	GG	GG	GG	GG	GG	GG	GG	GG	GG	GG	GG	GG	AG	GG	GG	GG	GG	GG	GG	GG	GG	GG	GG	GG	GG	GG	GG	GG	GG	GG	GG	GG	AG	GG	GG	GG
35807483|F|0-39:C>T-39:C>T	C/T	1	1456712	+	NA	NA	NA	NA	NA	NA	CC	CC	NN	NN	CC	CC	NN	CC	NN	CC	CC	CC	CC	CC	CC	CC	NN	CC	CC	CC	CC	CC	CC	CC	CC	CC	CC	CC	CC	CC	CC	CC	CC	CC	TC	CC	CC	CC	CC
35807484|F|0-21:G>T-21:G>T	G/T	1	1456730	+	NA	NA	NA	NA	NA	NA	GG	NN	TT	TT	GG	NN	TG	GG	TG	GG	TG	GG	GG	GG	GG	TG	GG	GG	NN	GG	GG	TG	TG	GG	GG	TG	GG	GG	GG	GG	GG	TG	GG	GG	GG	TG	TG	GG	GG
35807483|F|0-15:G>A-15:G>A	A/G	1	1456736	+	NA	NA	NA	NA	NA	NA	AA	AA	GG	GG	AA	AA	GG	AA	GG	AA	AG	AA	AA	AA	AA	AG	NN	AA	AA	AA	AA	AG	AG	AA	AA	AG	AA	AA	AA	AA	AA	AG	AA	AA	AA	AG	AG	AA	AA
7115107|F|0-6:T>G-6:T>G	T/G	1	1456754	+	NA	NA	NA	NA	NA	NA	TT	NN	NN	TT	TT	NN	TT	TT	TT	TT	TT	TT	TT	TT	TT	TT	TT	TT	TT	TT	TT	TT	TT	TT	TT	TT	TT	TT	TT	TT	TT	TT	TT	TT	TT	TT	TT	TT	TT
7115107|F|0-61:T>A-61:T>A	T/A	1	1456809	+	NA	NA	NA	NA	NA	NA	AT	AA	AA	AT	AT	AA	AT	AT	AT	AT	TT	AT	TT	TT	AT	AT	AT	TT	AT	AT	TT	AT	TT	AT	AT	AT	AT	AT	AT	AT	TT	AT	AT	TT	AT	AT	TT	TT	AT
7106782|F|0-57:C>A-57:C>A	C/A	1	1564606	+	NA	NA	NA	NA	NA	NA	AC	CC	CC	CC	CC	CC	CC	CC	CC	AC	AC	AC	AA	AA	AA	AC	CC	AC	AC	AC	AA	AC	AC	AC	AC	AC	AC	AC	AC	AA	AA	AC	AC	AA	AC	AC	AC	AA	AC
35808059|F|0-13:A>G-13:A>G	G/A	1	1584714	+	NA	NA	NA	NA	NA	NA	GA	GG	GG	GG	GG	GG	GG	GG	GG	AA	GA	GA	AA	AA	GA	AA	GG	AA	GG	GA	AA	GA	GG	AA	GA	GA	GA	GA	GA	AA	AA	GA	GA	AA	GA	GA	AA	AA	GA
35808058|F|0-24:A>C-24:A>C	C/A	1	1584725	+	NA	NA	NA	NA	NA	NA	CC	CC	CC	CA	CC	CC	CC	CC	CC	NN	CC	CC	NN	NN	CC	NN	CC	NN	CC	CC	NN	CC	CA	NN	CA	CC	CC	CC	CC	NN	NN	CC	CC	NN	CC	CC	AA	NN	CC
35808059|F|0-34:C>A-34:C>A	C/A	1	1584735	+	NA	NA	NA	NA	NA	NA	CC	NN	NN	NN	CC	NN	NN	NN	NN	CC	CC	CC	CC	CC	CC	CC	NN	CC	NN	CC	CC	CC	AA	CC	CC	CC	CC	CC	CC	CC	CC	AC	CC	CC	CC	CC	CC	CC	CC
7108547|F|0-52:C>A-52:C>A	C/A	1	1585404	+	NA	NA	NA	NA	NA	NA	NN	CC	NN	CC	CC	CC	CC	CC	NN	NN	NN	CC	NN	NN	CC	NN	CC	NN	NN	CC	NN	CC	CC	CC	CC	NN	NN	NN	NN	NN	NN	CC	NN	NN	NN	NN	NN	NN	CC
7139896|F|0-47:G>T-47:G>T	G/T	1	1585409	+	NA	NA	NA	NA	NA	NA	NN	GG	NN	GG	GG	GG	GG	GG	NN	NN	TT	GG	NN	NN	TG	TT	GG	NN	NN	GG	TT	GG	GG	GG	GG	NN	TT	NN	NN	NN	TT	GG	NN	NN	NN	TT	TT	TT	GG
35806211|F|0-13:T>C-13:T>C	C/T	1	1585466	+	NA	NA	NA	NA	NA	NA	CC	CC	CT	CT	CC	CT	CC	CC	CT	CT	CC	CC	CC	CC	CT	CC	CC	CC	CC	CC	CT	CC	CT	CC	CT	CC	CC	CC	CT	CT	CC	CC	CC	CC	CC	CC	CT	CT	CC
35806211|F|0-23:A>G-23:A>G	A/G	1	1585476	+	NA	NA	NA	NA	NA	NA	AA	AA	AA	AA	AA	AA	AA	AA	AA	AA	AA	AA	AA	AA	AA	AA	AA	AA	AA	AA	AA	AA	AA	AA	AA	AA	AA	AA	AA	AA	AA	AA	AA	GA	AA	GA	GA	AA	AA
7127018|F|0-51:T>G-51:T>G	T/G	1	1713154	+	NA	NA	NA	NA	NA	NA	NN	NN	NN	NN	NN	NN	NN	NN	NN	NN	TT	TT	TT	TT	TT	TT	NN	TT	NN	TT	TT	NN	NN	TT	TT	TT	TT	NN	NN	TT	TT	NN	NN	GG	NN	NN	NN	TT	NN
7108788|F|0-9:C>G-9:C>G	C/G	1	1725590	+	NA	NA	NA	NA	NA	NA	NN	CC	CC	NN	NN	NN	NN	CC	NN	NN	NN	CC	NN	NN	NN	CC	CC	NN	NN	NN	NN	CC	CC	NN	NN	NN	CC	NN	NN	CC	NN	NN	CC	NN	NN	CC	NN	CC	CC
7108788|F|0-22:G>A-22:G>A	A/G	1	1725603	+	NA	NA	NA	NA	NA	NA	NN	AA	AA	NN	NN	NN	NN	AA	NN	NN	NN	AA	NN	GG	NN	AG	AA	NN	NN	NN	NN	AA	AA	NN	NN	NN	AA	NN	NN	AA	NN	NN	AG	NN	NN	AG	NN	AA	AG
35801964|F|0-39:T>A-39:T>A	T/A	1	1725996	+	NA	NA	NA	NA	NA	NA	TT	NN	TT	TT	TT	NN	TT	NN	TT	TT	TT	TT	TT	TT	TT	TT	NN	TT	NN	TT	TT	TT	TT	TT	TT	TT	TT	TT	TT	TT	TT	TT	TT	TT	TT	TT	TT	TT	TT
35806095|F|0-37:T>A-37:T>A	A/T	1	1744102	+	NA	NA	NA	NA	NA	NA	AT	AT	AA	AA	AT	AA	AA	AA	AA	AT	AT	AA	AT	AT	AA	AT	AA	AT	AT	AT	AT	AT	AT	AT	AT	AA	AT	AT	AT	AT	AT	AT	AT	TT	AT	AT	AT	AT	AT
7115390|F|0-16:T>C-16:T>C	T/C	1	1760794	+	NA	NA	NA	NA	NA	NA	TT	TT	TT	TT	CT	TT	TT	TT	TT	TT	CT	CT	CT	CT	CT	CT	TT	CT	TT	CT	CT	TT	TT	CT	CT	CT	CT	TT	TT	CT	CT	TT	TT	TT	TT	CT	CT	CT	TT
7142457|F|0-56:A>G-56:A>G	A/G	1	1769429	+	NA	NA	NA	NA	NA	NA	AA	NN	NN	NN	NN	NN	NN	NN	NN	AA	AA	NN	NN	AA	NN	NN	NN	NN	NN	NN	NN	NN	AA	NN	AA	NN	NN	AA	AA	NN	NN	AA	NN	AA	NN	NN	NN	AA	AA
7109983|F|0-30:C>A-30:C>A	A/C	1	1769455	+	NA	NA	NA	NA	NA	NA	NN	AA	NN	AA	AA	AA	AA	AA	NN	AA	CC	AC	CC	NN	AA	CC	AA	CC	AA	NN	CC	AA	NN	CC	CC	AC	NN	NN	AA	CC	NN	AA	NN	NN	AA	AA	CC	CC	AA
7142457|F|0-22:T>G-22:T>G	T/G	1	1769463	+	NA	NA	NA	NA	NA	NA	TT	NN	NN	NN	NN	NN	NN	NN	NN	TT	GT	GG	GG	TT	NN	GG	NN	GG	NN	NN	GG	NN	TT	GG	GT	GG	NN	TT	TT	GG	NN	TT	NN	TT	NN	NN	GG	GT	TT
7109737|F|0-32:T>C-32:T>C	T/C	1	1798166	+	NA	NA	NA	NA	NA	NA	TT	NN	NN	CC	NN	TT	NN	NN	NN	TT	CT	TT	TT	TT	TT	TT	NN	TT	TT	TT	TT	TT	TT	TT	TT	TT	TT	TT	TT	TT	TT	TT	TT	TT	TT	CT	TT	TT	TT
7109737|F|0-44:T>A-44:T>A	T/A	1	1798178	+	NA	NA	NA	NA	NA	NA	AT	AA	AA	AA	AA	AA	AA	AA	AA	AT	TT	AT	TT	TT	AT	TT	AA	TT	AT	AT	TT	AT	AT	AT	TT	AT	AT	AT	AT	TT	TT	AT	AT	TT	AT	AT	TT	TT	AT
20488973|F|0-5:T>C-5:T>C	C/T	1	1823698	+	NA	NA	NA	NA	NA	NA	CT	NN	NN	CC	NN	CC	NN	TT	CC	TT	CT	CC	CT	CT	CC	CT	NN	CT	CC	CT	CT	TT	CT	CC	CT	CC	CC	TT	CT	CT	CT	TT	TT	TT	TT	CT	CT	CT	CT
20479302|F|0-55:G>T-55:G>T	G/T	1	1923374	+	NA	NA	NA	NA	NA	NA	GG	GG	GG	GG	GG	GG	GG	GG	GG	GG	GG	GG	GG	GG	GG	GG	GG	GG	GG	GG	GG	GG	GG	GG	GG	GG	GG	GG	GG	GG	GG	GG	GG	TG	GG	GG	GG	GG	GG
7129633|F|0-24:C>T-24:C>T	T/C	1	2022538	+	NA	NA	NA	NA	NA	NA	TT	TC	NN	TT	TT	TT	TT	TT	NN	NN	NN	TT	TT	TT	TT	TT	TT	TC	TT	CC	TC	TT	TT	TT	TT	TT	NN	TT	NN	CC	NN	TC	CC	TT	TC	NN	TC	TT	TC
35806036|F|0-24:C>G-24:C>G	G/C	1	2072860	+	NA	NA	NA	NA	NA	NA	NN	NN	NN	NN	NN	NN	NN	NN	NN	NN	NN	GG	GG	GG	GG	GG	NN	GG	NN	GG	NN	NN	NN	GG	GG	GG	NN	NN	NN	NN	GG	NN	NN	NN	NN	NN	GG	NN	NN
35805879|F|0-19:G>C-19:G>C	C/G	1	2146344	+	NA	NA	NA	NA	NA	NA	CC	CC	CC	CC	CC	CC	CC	CC	CC	CC	CC	CC	CC	CC	CC	CC	CC	CC	CG	CC	CC	CC	CC	CC	CC	CC	CC	CC	CC	CC	CC	CC	CC	NN	CC	CC	CC	CC	CC
35804679|F|0-53:A>C-53:A>C	C/A	1	2181932	+	NA	NA	NA	NA	NA	NA	NN	AA	NN	CC	CC	NN	NN	CC	NN	NN	NN	NN	AA	NN	AA	AA	NN	NN	NN	AA	CC	AA	NN	NN	AA	AA	CC	AA	AA	CC	NN	CA	AA	AA	NN	CC	AA	AA	NN
7128878|F|0-21:G>T-21:G>T	G/T	1	2184006	+	NA	NA	NA	NA	NA	NA	NN	GG	NN	GG	GG	GG	GG	GG	NN	NN	GG	GG	GG	GG	NN	NN	GG	NN	GG	NN	NN	NN	NN	NN	NN	NN	GG	GG	GG	GG	NN	GG	NN	GG	GG	GG	NN	NN	NN
7112307|F|0-10:A>G-10:A>G	A/G	1	2215650	+	NA	NA	NA	NA	NA	NA	AA	AA	AA	NN	AA	AA	NN	AA	GA	AA	AA	AA	AA	AA	AA	AA	AA	AA	AA	AA	GA	AA	AA	AA	AA	AA	AA	AA	AA	GA	AA	AA	AA	AA	AA	NN	GA	AA	AA
35801693|F|0-40:C>T-40:C>T	C/T	1	2388018	+	NA	NA	NA	NA	NA	NA	CC	CC	NN	NN	CC	CC	CC	CC	CC	NN	CC	NN	CC	CC	CC	CC	CC	CC	CC	CC	CC	NN	NN	NN	CC	CC	NN	CC	CC	CC	CC	CC	CC	CC	CC	CC	CC	CC	CC
7119788|F|0-19:C>T-19:C>T	C/T	1	2483412	+	NA	NA	NA	NA	NA	NA	CC	CC	TT	TC	NN	NN	TC	NN	TC	CC	TC	NN	CC	CC	TT	CC	NN	CC	CC	TC	CC	CC	TC	CC	TC	CC	CC	CC	CC	TC	CC	TC	CC	TC	CC	TC	TC	TC	TC
35805872|F|0-58:T>A-58:T>A	T/A	1	2643844	+	NA	NA	NA	NA	NA	NA	TT	TT	TT	TT	TT	TT	TT	TT	TT	TT	TT	TT	TT	TT	TT	TT	TT	TT	TT	TT	TT	TT	AT	TT	TT	TT	TT	TT	TT	TT	TT	TT	TT	AT	TT	TT	TT	TT	TT
20110216|F|0-22:T>C-22:T>C	T/C	1	2701457	+	NA	NA	NA	NA	NA	NA	TT	TT	TT	TT	TT	TT	TT	TT	TT	TT	TT	TT	TT	TT	TT	TT	TT	TT	TT	TT	TT	TT	TT	TT	TT	TT	TT	TT	TT	CT	TT	TT	TT	TT	TT	TT	TT	TT	TT
20488954|F|0-55:T>C-55:T>C	T/C	1	2701531	+	NA	NA	NA	NA	NA	NA	TT	CT	TT	TT	TT	TT	TT	TT	TT	TT	TT	TT	TT	TT	TT	TT	TT	TT	TT	CT	TT	TT	TT	TT	TT	TT	TT	TT	TT	CT	TT	TT	TT	TT	TT	TT	TT	TT	TT
100062237|F|0-56:A>G-56:A>G	A/G	1	2701532	+	NA	NA	NA	NA	NA	NA	NN	AA	NN	NN	NN	NN	NN	NN	NN	NN	NN	NN	NN	NN	NN	NN	NN	AA	NN	AA	NN	AA	NN	NN	GA	NN	NN	NN	AA	AA	AA	NN	NN	NN	NN	NN	NN	NN	NN
35806146|F|0-21:G>A-21:G>A	G/A	1	2703220	+	NA	NA	NA	NA	NA	NA	GG	GG	AG	GG	GG	GG	GG	GG	AG	GG	GG	GG	GG	GG	GG	GG	GG	GG	GG	GG	GG	GG	AG	GG	AG	GG	GG	GG	GG	AG	GG	GG	GG	AG	GG	GG	AG	GG	GG
22849361|F|0-39:A>G-39:A>G	A/G	1	2703277	+	NA	NA	NA	NA	NA	NA	AA	AA	AA	GA	AA	AA	GA	AA	AA	AA	GA	AA	AA	AA	AA	AA	AA	AA	AA	AA	AA	AA	AA	AA	AA	AA	AA	AA	AA	AA	AA	AA	AA	AA	AA	GA	AA	AA	AA
22849361|F|0-66:T>G-66:T>G	T/G	1	2703304	+	NA	NA	NA	NA	NA	NA	TT	TT	TT	TT	TT	TT	TT	TT	TT	TT	TT	TT	TT	TT	TT	TT	TT	TT	TT	TT	TT	TT	TT	TT	TT	TT	TT	TT	TT	TT	TT	TT	TT	TT	TT	TT	TT	TT	TT
35803035|F|0-30:A>G-30:A>G	A/G	1	2732550	+	NA	NA	NA	NA	NA	NA	AA	AA	AA	AA	AA	AA	GA	AA	AA	AA	GA	AA	AA	AA	AA	AA	AA	AA	AA	AA	AA	AA	AA	AA	AA	AA	AA	AA	AA	GA	AA	AA	AA	AA	AA	AA	AA	AA	AA
35807521|F|0-21:G>A-21:G>A	A/G	1	2979467	+	NA	NA	NA	NA	NA	NA	AA	AA	NN	AA	AA	AA	AA	AA	AA	AA	AA	AA	AA	AA	AA	AA	AA	AA	AA	AA	AA	AA	AA	NN	AA	AA	AA	AA	AA	AA	AA	AA	AA	AG	AA	AG	AG	AA	NN
7106996|F|0-37:C>T-37:C>T	C/T	1	2999814	+	NA	NA	NA	NA	NA	NA	TT	TC	TT	TT	TT	TT	TT	TT	TT	TT	TT	TT	TT	TT	NN	TT	TT	TT	TT	TT	TT	TT	CC	TT	TT	TT	NN	TT	NN	NN	TT	TC	TC	TC	TT	TT	TT	TT	TC
35807465|F|0-52:T>A-52:T>A	T/A	1	3000513	+	NA	NA	NA	NA	NA	NA	TT	TT	AA	TT	TT	TT	TT	TT	TT	TT	AT	TT	TT	TT	TT	TT	TT	TT	TT	TT	TT	TT	TT	TT	TT	TT	TT	TT	TT	TT	TT	TT	TT	TT	TT	TT	AT	TT	TT
7107471|F|0-39:G>C-39:G>C	G/C	1	3060151	+	NA	NA	NA	NA	NA	NA	CG	CG	CC	CC	CC	CC	CG	CC	CG	CC	CG	CG	CC	CC	CG	CC	CC	CC	CC	CC	CC	CC	CC	CC	CG	CC	CC	CC	CG	CG	CC	CG	CG	CG	CG	CG	CC	CC	CG
34220315|F|0-9:A>G-9:A>G	G/A	1	3084188	+	NA	NA	NA	NA	NA	NA	GG	GA	GG	GA	GG	GG	GA	GG	GA	GG	GG	GA	GG	GG	GG	GA	GG	GG	GG	GG	GA	GG	GA	GG	GA	GG	GG	GG	GA	GG	GG	GA	GA	GA	GA	GA	GA	GA	GA
34220315|F|0-17:A>C-17:A>C	A/C	1	3084196	+	NA	NA	NA	NA	NA	NA	AA	AA	AA	AA	AA	AA	AA	AA	AA	AA	AA	AA	AA	AA	AA	AA	AA	AA	AA	AA	AA	AA	AA	AA	AA	AA	AA	AA	AA	AA	AA	AA	AA	AA	AA	AA	AA	AA	AA
46068575|F|0-22:C>A-22:C>A	C/A	1	3084201	+	NA	NA	NA	NA	NA	NA	CC	CC	CC	CC	CC	AC	CC	CC	CC	CC	CC	CC	CC	CC	CC	CC	CC	CC	CC	CC	CC	CC	CC	CC	CC	CC	CC	CC	CC	AC	CC	CC	CC	CC	CC	CC	CC	CC	CC
20472610|F|0-35:A>T-35:A>T	A/T	1	3084568	+	NA	NA	NA	NA	NA	NA	NN	AA	NN	NN	NN	NN	AA	NN	NN	NN	NN	NN	NN	NN	NN	NN	NN	NN	NN	NN	NN	NN	NN	NN	NN	NN	NN	NN	NN	NN	NN	NN	NN	NN	NN	NN	NN	NN	NN
20498488|F|0-16:C>T-16:C>T	C/T	1	3097585	+	NA	NA	NA	NA	NA	NA	NN	NN	CC	CC	NN	NN	CC	NN	CC	NN	NN	NN	NN	NN	NN	NN	CC	NN	NN	NN	CC	NN	NN	NN	NN	CC	NN	NN	NN	NN	NN	NN	NN	CC	NN	CC	CC	NN	NN
20498488|F|0-17:A>G-17:A>G	G/A	1	3097586	+	NA	NA	NA	NA	NA	NA	GG	GG	GA	GA	GG	GG	GG	GG	GA	GG	GG	GG	GG	GG	GG	GG	GA	GG	GG	GG	GA	GG	GG	GG	GG	GA	GG	GG	GG	GG	GG	GG	GG	GA	GG	GA	GA	GG	GG
7123244|F|0-30:T>G-30:T>G	G/T	1	3275772	+	NA	NA	NA	NA	NA	NA	GG	GG	GT	GT	GG	GG	GG	GG	GT	GT	GG	GG	GG	GG	GG	GG	GG	GG	GG	GG	GG	GG	GT	GG	GT	GG	GG	GG	GG	GT	GG	GT	GG	GT	GG	GT	GT	GT	GG
35803193|F|0-57:A>G-57:A>G	A/G	1	3456159	+	NA	NA	NA	NA	NA	NA	NN	GA	AA	AA	AA	AA	AA	AA	GA	AA	AA	GA	AA	AA	NN	AA	AA	AA	AA	NN	AA	NN	NN	AA	AA	AA	AA	AA	GA	GA	AA	GA	GA	NN	AA	NN	AA	AA	GG
35803546|F|0-11:C>T-11:C>T	C/T	1	3469226	+	NA	NA	NA	NA	NA	NA	CC	TC	CC	CC	CC	CC	TC	CC	TC	TC	CC	TC	CC	CC	CC	TC	CC	CC	CC	TC	TC	TC	CC	CC	CC	CC	CC	CC	TC	CC	CC	TC	TC	TC	TC	CC	TC	CC	TC
35807905|F|0-37:A>G-37:A>G	G/A	1	3638279	+	NA	NA	NA	NA	NA	NA	GA	GG	GA	GG	GG	GG	GA	GG	GG	GG	GA	GG	GG	GG	GG	GG	GG	GG	GG	GG	GG	GG	GG	GG	GG	GG	GG	GG	GG	GG	GG	GG	NN	AA	GG	GG	GA	GG	GG
35807904|F|0-9:T>C-9:T>C	T/C	1	3638307	+	NA	NA	NA	NA	NA	NA	CT	TT	CT	TT	TT	CT	TT	TT	CT	CT	CT	CT	CT	TT	TT	CT	TT	CT	CT	CT	CT	CT	CT	CT	CT	TT	CT	TT	TT	CT	CT	TT	CC	CC	TT	TT	CT	CT	TT
35806563|F|0-14:C>T-14:C>T	C/T	1	3638327	+	NA	NA	NA	NA	NA	NA	CC	CC	CC	CC	CC	CC	CC	CC	CC	CC	CC	CC	CC	CC	CC	CC	CC	CC	CC	CC	CC	CC	CC	CC	CC	CC	CC	CC	CC	CC	CC	CC	CC	CC	CC	CC	CC	CC	CC
35806563|F|0-63:G>C-63:G>C	C/G	1	3638376	+	NA	NA	NA	NA	NA	NA	CC	CC	CC	CC	CC	CC	CC	CC	CC	CC	CC	CC	CC	CC	CC	CC	CC	CC	CC	CC	CC	CC	CC	CC	CC	CC	CC	CC	CC	CC	CC	CC	CC	CC	CC	CC	CC	CC	CC
46067924|F|0-18:C>G-18:C>G	C/G	1	3679142	+	NA	NA	NA	NA	NA	NA	CC	NN	CC	NN	CC	CC	CC	CC	NN	NN	NN	CC	CC	NN	CC	CC	CC	CC	CC	CC	NN	NN	CC	NN	CC	NN	NN	CC	NN	NN	CC	CC	NN	NN	NN	NN	CC	NN	CC
35807602|F|0-36:C>T-36:C>T	C/T	1	3679164	+	NA	NA	NA	NA	NA	NA	CC	CC	NN	NN	CC	CC	CC	NN	NN	CC	NN	NN	NN	NN	CC	CC	CC	NN	CC	CC	CC	CC	NN	NN	CC	CC	CC	NN	CC	NN	CC	CC	CC	CC	NN	NN	CC	CC	CC
36064241|F|0-33:C>T-33:C>T	C/T	1	3679167	+	NA	NA	NA	NA	NA	NA	CC	CC	NN	NN	CC	CC	CC	NN	NN	CC	NN	NN	NN	NN	CC	CC	CC	NN	CC	CC	CC	CC	NN	NN	CC	CC	CC	NN	CC	NN	CC	CC	CC	CC	NN	NN	CC	CC	CC
7121629|F|0-30:G>A-30:G>A	G/A	1	3724988	+	NA	NA	NA	NA	NA	NA	NN	GG	GG	NN	NN	GG	GG	GG	NN	GG	NN	GG	NN	GG	NN	GG	NN	GG	GG	GG	NN	NN	GG	GG	GG	GG	NN	GG	GG	GG	GG	GG	GG	NN	GG	GG	NN	NN	NN
7110506|F|0-38:G>T-38:G>T	G/T	1	3756985	+	NA	NA	NA	NA	NA	NA	GG	GG	GG	GG	GG	GG	GG	GG	GG	GG	GG	GG	GG	GG	GG	GG	GG	GG	GG	GG	GG	GG	GG	GG	GG	GG	GG	GG	GG	GG	GG	GG	GG	TG	GG	GG	TG	GG	TG
7110506|F|0-32:A>T-32:A>T	A/T	1	3756991	+	NA	NA	NA	NA	NA	NA	AA	AA	AA	AA	AA	AA	AA	AA	AA	AA	AA	AA	AA	AA	AA	AA	AA	AA	AA	AA	AA	AA	AA	AA	AA	AA	AA	AA	AA	AA	AA	AA	AA	AA	AA	AA	AA	AA	AA
7110506|F|0-12:C>T-12:C>T	T/C	1	3757011	+	NA	NA	NA	NA	NA	NA	TT	TC	TC	TT	TT	TT	TC	TT	TC	TC	TT	TT	TT	TT	TT	TT	TT	TT	TT	TT	TT	TT	TT	TT	TT	TT	TT	TT	TC	TT	TT	TC	TC	TC	TT	TT	TT	TT	TC
7149004|F|0-49:A>G-49:A>G	G/A	1	3779636	+	NA	NA	NA	NA	NA	NA	GG	NN	NN	NN	GG	GG	NN	GG	GG	NN	NN	NN	GG	GG	NN	GG	NN	NN	GG	GG	NN	NN	GG	GG	GG	GG	GG	NN	GA	NN	NN	NN	GA	AA	GG	GG	GG	NN	NN
35803072|F|0-9:T>C-9:T>C	T/C	1	3781436	+	NA	NA	NA	NA	NA	NA	TT	TT	TT	TT	TT	TT	TT	NN	CT	CT	NN	TT	TT	NN	TT	TT	TT	TT	TT	TT	TT	TT	NN	NN	TT	TT	TT	TT	TT	NN	TT	CT	TT	TT	TT	TT	CT	TT	TT
7114912|F|0-45:A>C-45:A>C	A/C	1	3861422	+	NA	NA	NA	NA	NA	NA	AA	CA	AA	CC	CC	CC	CC	CC	CC	CA	AA	CC	CA	CC	CC	CC	CC	CC	CA	AA	CA	AA	CC	CC	CC	CC	NN	CA	CA	AA	CC	CC	AA	AA	NN	CA	CC	AA	NN
13855614|F|0-16:A>T-16:A>T	A/T	1	3885673	+	NA	NA	NA	NA	NA	NA	AA	AA	AA	AA	AA	AA	AA	AA	AA	AA	AA	AA	AA	AA	AA	AA	AA	AA	AA	AA	AA	AA	AA	AA	AA	AA	AA	AA	AA	AA	AA	AA	AA	AA	AA	AA	AA	AA	AA
22848284|F|0-35:G>A-35:G>A	G/A	1	3993190	+	NA	NA	NA	NA	NA	NA	GG	GG	AG	AG	GG	GG	AG	GG	GG	GG	AG	GG	GG	GG	GG	AG	GG	GG	GG	GG	GG	GG	AG	GG	GG	GG	GG	GG	GG	AG	GG	AG	GG	AG	GG	GG	AG	GG	AG
35804934|F|0-15:A>G-15:A>G	A/G	1	4008214	+	NA	NA	NA	NA	NA	NA	AA	GA	AA	GA	AA	AA	AA	AA	AA	AA	AA	AA	AA	AA	AA	AA	AA	AA	AA	AA	AA	AA	AA	AA	AA	AA	NN	AA	GA	AA	AA	AA	GA	AA	AA	AA	AA	AA	GA
7116202|F|0-37:A>G-37:A>G	A/G	1	4020079	+	NA	NA	NA	NA	NA	NA	AA	GA	AA	GA	AA	AA	GA	AA	GA	AA	AA	AA	AA	AA	AA	AA	AA	AA	AA	AA	GA	AA	GA	AA	AA	AA	AA	AA	GA	GA	AA	GA	GA	GA	AA	AA	GA	AA	GA
7114613|F|0-52:G>A-52:G>A	A/G	1	4022784	+	NA	NA	NA	NA	NA	NA	AA	AA	NN	NN	AA	AA	AA	AA	NN	NN	AA	AA	AA	NN	NN	AA	AA	NN	AA	NN	AA	NN	AA	AA	AA	AA	AA	AA	AA	AA	AA	AA	NN	NN	AA	NN	AA	NN	AA
7110998|F|0-7:A>G-7:A>G	G/A	1	4094429	+	NA	NA	NA	NA	NA	NA	GG	GG	NN	GG	GG	GG	GG	GG	GG	GG	GG	GG	GG	GG	GG	GG	GG	GG	GG	GG	GG	GG	NN	GG	GG	GG	GG	GG	GG	GG	GG	GG	NN	AA	GG	GG	GG	GG	GG
7110998|F|0-30:C>T-30:C>T	C/T	1	4094452	+	NA	NA	NA	NA	NA	NA	TC	TC	CC	TT	TT	TT	TT	TT	TT	TC	TC	TT	TC	TT	TT	TC	TT	TC	TC	TT	TC	TC	CC	TT	TC	TT	TT	TT	TC	TT	TC	TC	CC	CC	TT	TC	TC	TC	TC
7121479|F|0-49:A>G-49:A>G	A/G	1	4099487	+	NA	NA	NA	NA	NA	NA	AA	AA	NN	AA	AA	AA	AA	AA	AA	AA	AA	AA	AA	AA	NN	AA	AA	AA	AA	AA	GA	AA	AA	AA	AA	AA	AA	AA	AA	NN	AA	AA	AA	AA	AA	AA	AA	AA	AA
34224723|F|0-9:C>T-9:C>T	T/C	1	4121507	+	NA	NA	NA	NA	NA	NA	CC	TT	CC	NN	NN	NN	NN	NN	NN	CC	TC	NN	CC	NN	NN	CC	NN	CC	CC	NN	CC	CC	CC	NN	CC	NN	NN	CC	TT	NN	CC	TT	TC	TC	CC	CC	CC	TC	TT
34221735|F|0-55:T>A-55:T>A	T/A	1	4121553	+	NA	NA	NA	NA	NA	NA	TT	TT	TT	TT	TT	TT	TT	TT	TT	TT	TT	TT	TT	TT	TT	TT	TT	TT	TT	TT	NN	TT	NN	TT	TT	TT	TT	TT	TT	TT	TT	TT	NN	NN	TT	TT	TT	TT	TT
35804585|F|0-45:A>G-45:A>G	A/G	1	4263471	+	NA	NA	NA	NA	NA	NA	AA	NN	NN	AA	AA	AA	AA	NN	AA	AA	AA	AA	GA	NN	AA	NN	NN	AA	AA	AA	NN	AA	NN	NN	AA	NN	AA	AA	NN	NN	NN	NN	AA	AA	AA	AA	AA	AA	AA
35804585|F|0-9:C>G-9:C>G	C/G	1	4263507	+	NA	NA	NA	NA	NA	NA	CC	GG	NN	CC	CC	CC	CC	NN	CC	CC	CC	CC	CC	NN	CC	NN	NN	CC	CC	CC	NN	CC	NN	NN	CC	NN	CC	CC	NN	NN	NN	NN	GC	CC	CC	CC	CC	CC	CC
20476082|F|0-47:C>G-47:C>G	G/C	1	4272454	+	NA	NA	NA	NA	NA	NA	GC	GG	GC	GG	GG	GG	GG	GG	GG	GC	GC	GG	GC	GG	GG	GC	GG	GC	GC	GC	GC	GC	GC	GG	GC	GG	GG	GG	GG	GC	GC	GG	GC	GC	GG	GC	GC	GC	GG
100061820|F|0-25:C>T-25:C>T	C/T	1	4272476	+	NA	NA	NA	NA	NA	NA	CC	CC	CC	NN	NN	TT	NN	CC	NN	CC	CC	NN	CC	NN	NN	CC	NN	CC	CC	CC	CC	CC	CC	NN	CC	NN	CC	NN	NN	CC	CC	NN	CC	CC	CC	CC	CC	CC	NN
20505127|F|0-51:T>C-51:T>C	T/C	1	4273584	+	NA	NA	NA	NA	NA	NA	TT	NN	TT	NN	NN	TT	CC	NN	TT	TT	TT	NN	TT	NN	NN	TT	NN	TT	TT	TT	TT	TT	TT	NN	TT	NN	TT	TT	NN	TT	TT	NN	TT	TT	TT	TT	TT	TT	NN
7109677|F|0-60:G>A-60:G>A	A/G	1	4273593	+	NA	NA	NA	NA	NA	NA	AG	AA	AG	AA	AA	AA	AA	AA	AG	AG	AG	AA	AG	AA	AA	AG	AA	AG	AG	AG	AG	AG	AG	AA	AG	AA	AA	AG	AA	AG	AG	AA	AG	AG	AG	AG	AG	AG	AA
35804760|F|0-45:G>C-45:G>C	C/G	1	4365419	+	NA	NA	NA	NA	NA	NA	CG	CC	CG	CC	CC	CC	CC	CC	CC	CG	CC	CC	CG	CC	CC	CG	CG	CG	CG	CG	CG	CG	CG	CG	CG	CC	CC	CC	CC	CG	CG	CC	GG	CG	CG	CC	CG	CG	CC
35803131|F|0-43:T>C-43:T>C	T/C	1	4407512	+	NA	NA	NA	NA	NA	NA	TT	TT	TT	TT	TT	TT	TT	TT	TT	TT	TT	TT	TT	TT	TT	TT	TT	TT	TT	TT	TT	TT	TT	TT	TT	TT	TT	TT	TT	CT	TT	TT	TT	TT	TT	TT	TT	TT	TT
35805849|F|0-43:T>C-43:T>C	T/C	1	4407512	+	NA	NA	NA	NA	NA	NA	TT	TT	TT	TT	TT	TT	TT	TT	TT	TT	TT	TT	TT	TT	TT	TT	TT	TT	TT	TT	TT	TT	TT	TT	TT	TT	TT	TT	TT	CT	TT	TT	TT	TT	TT	TT	TT	TT	TT
35804982|F|0-42:A>T-42:A>T	A/T	1	4424905	+	NA	NA	NA	NA	NA	NA	AA	NN	NN	AA	NN	AA	NN	AA	AA	AA	AA	NN	NN	AA	NN	AA	AA	NN	NN	NN	NN	AA	NN	NN	NN	AA	AA	NN	NN	NN	NN	NN	NN	AA	AA	AA	AA	AA	TA
35801190|F|0-19:T>A-19:T>A	T/A	1	4424963	+	NA	NA	NA	NA	NA	NA	TT	TT	AT	TT	TT	TT	AT	AT	AT	AT	TT	TT	TT	TT	TT	TT	TT	TT	TT	TT	TT	TT	TT	TT	TT	TT	TT	TT	TT	TT	TT	AT	TT	TT	TT	TT	TT	TT	TT
7121433|F|0-26:T>C-26:T>C	T/C	1	4444310	+	NA	NA	NA	NA	NA	NA	NN	TT	NN	TT	TT	TT	NN	TT	TT	TT	NN	NN	TT	TT	NN	NN	TT	NN	TT	TT	TT	TT	TT	TT	TT	TT	TT	TT	TT	TT	TT	NN	TT	TT	TT	TT	NN	TT	NN
35805590|F|0-57:G>A-57:G>A	G/A	1	4448638	+	NA	NA	NA	NA	NA	NA	GG	GG	GG	GG	GG	GG	GG	GG	AG	GG	GG	GG	GG	GG	GG	GG	GG	NN	GG	GG	GG	GG	NN	GG	NN	GG	GG	GG	GG	GG	GG	GG	GG	GG	NN	GG	GG	NN	GG
35805590|F|0-58:C>A-58:C>A	C/A	1	4448639	+	NA	NA	NA	NA	NA	NA	CC	AC	CC	CC	CC	CC	CC	CC	CC	CC	CC	CC	CC	CC	CC	CC	CC	NN	CC	CC	CC	CC	NN	CC	NN	CC	CC	CC	AC	CC	CC	AC	CC	AC	NN	CC	CC	NN	CC
35800989|F|0-45:C>T-45:C>T	C/T	1	4448927	+	NA	NA	NA	NA	NA	NA	CC	CC	CC	CC	CC	CC	CC	CC	CC	CC	TC	CC	CC	CC	CC	CC	CC	CC	CC	CC	CC	CC	CC	CC	CC	CC	CC	CC	CC	CC	CC	CC	CC	CC	CC	CC	CC	CC	CC
13861210|F|0-14:A>G-14:A>G	A/G	1	4475720	+	NA	NA	NA	NA	NA	NA	AA	GA	AA	AA	AA	AA	AA	AA	AA	AA	AA	AA	AA	AA	AA	AA	AA	AA	AA	AA	AA	AA	AA	AA	AA	AA	AA	AA	GA	AA	AA	GA	GG	GA	AA	AA	AA	AA	GA
35806508|F|0-60:C>G-60:C>G	G/C	1	4495585	+	NA	NA	NA	NA	NA	NA	GG	GG	GG	GG	NN	GG	NN	GG	GG	NN	NN	NN	GC	NN	NN	CC	GG	GG	GC	GG	GC	GC	CC	GG	GC	GG	GG	GG	GG	GG	GC	GG	GC	GC	GC	GC	NN	CC	GG
35806508|F|0-26:C>T-26:C>T	C/T	1	4495619	+	NA	NA	NA	NA	NA	NA	CC	CC	CC	TC	NN	CC	NN	CC	CC	TT	NN	NN	CC	NN	NN	NN	CC	CC	CC	CC	CC	CC	TT	CC	CC	CC	CC	CC	CC	CC	CC	CC	CC	CC	CC	CC	NN	NN	CC
7147865|F|0-44:A>G-44:A>G	A/G	1	4568111	+	NA	NA	NA	NA	NA	NA	AA	GA	AA	AA	AA	AA	AA	AA	AA	AA	AA	AA	AA	AA	AA	AA	AA	AA	AA	AA	AA	AA	AA	AA	AA	AA	AA	AA	GA	AA	AA	GA	GA	GA	AA	AA	AA	AA	GA
7111234|F|0-17:T>C-17:T>C	T/C	1	4695070	+	NA	NA	NA	NA	NA	NA	CC	CT	CC	CC	CC	CC	CT	CC	CT	CT	CT	CT	CT	CT	CC	CC	CT	CT	CC	CT	TT	TT	CT	CT	CT	CC	CT	CT	CT	CT	CC	CT	TT	CT	CC	TT	CT	CC	CT
7111234|F|0-43:T>C-43:T>C	C/T	1	4695096	+	NA	NA	NA	NA	NA	NA	TT	CC	TT	NN	NN	CC	CC	NN	CC	CT	CT	CC	CT	CC	NN	TT	CC	CT	TT	CT	CT	CT	CT	CC	CT	TT	CC	CC	CC	TT	TT	CC	CT	CT	NN	CT	CC	TT	CC
35805295|F|0-68:C>G-68:C>G	C/G	1	4696014	+	NA	NA	NA	NA	NA	NA	GC	GC	NN	GG	GG	GC	GC	GG	GG	GC	CC	GC	CC	GC	GG	GC	GC	GC	CC	GC	GC	CC	GC	GG	GC	GC	GC	GC	GC	GC	GC	GC	CC	GC	GG	GC	GC	GC	GC
7114492|F|0-13:C>T-13:C>T	C/T	1	4854395	+	NA	NA	NA	NA	NA	NA	CC	CC	CC	TC	TC	CC	CC	CC	CC	CC	CC	CC	CC	CC	CC	CC	CC	CC	CC	CC	CC	CC	TC	CC	CC	CC	CC	CC	CC	CC	TC	CC	CC	CC	CC	CC	CC	CC	CC
35801787|F|0-64:G>A-64:G>A	G/A	1	4854908	+	NA	NA	NA	NA	NA	NA	NN	GG	NN	NN	NN	NN	NN	NN	NN	NN	GG	NN	GG	GG	NN	NN	GG	NN	NN	NN	GG	GG	GG	NN	NN	GG	NN	NN	GG	NN	NN	NN	NN	GG	NN	NN	GG	GG	GG
7112010|F|0-33:G>A-33:G>A	A/G	1	4885914	+	NA	NA	NA	NA	NA	NA	AG	AA	AG	AA	AA	AA	AA	AA	AA	AG	AG	AA	AG	AA	AA	AG	AA	AG	AG	AG	AG	AG	AG	AA	AG	AG	AA	AA	AA	AG	AG	AA	AG	AG	AA	AG	AA	AG	AA
35805077|F|0-25:T>C-25:T>C	T/C	1	4932116	+	NA	NA	NA	NA	NA	NA	TT	TT	TT	CT	TT	TT	CT	TT	CT	TT	CT	CT	CT	CT	TT	TT	CT	CT	CT	TT	TT	CT	CT	CT	CT	CT	CT	CT	TT	CT	TT	TT	TT	CT	CT	CT	TT	TT	CT
35805537|F|0-13:C>T-13:C>T	C/T	1	4934959	+	NA	NA	NA	NA	NA	NA	CC	TC	CC	CC	CC	CC	CC	CC	CC	CC	CC	TC	CC	CC	CC	CC	CC	CC	CC	CC	CC	CC	CC	CC	CC	CC	CC	CC	TC	CC	CC	CC	TC	TC	CC	CC	CC	CC	TC
35805537|F|0-42:T>A-42:T>A	T/A	1	4934988	+	NA	NA	NA	NA	NA	NA	TT	TT	TT	TT	TT	TT	TT	TT	TT	TT	TT	TT	TT	TT	TT	TT	TT	TT	TT	TT	TT	TT	TT	TT	TT	TT	TT	TT	TT	TT	TT	TT	TT	TT	TT	TT	TT	TT	TT
35806408|F|0-16:A>G-16:A>G	A/G	1	5135134	+	NA	NA	NA	NA	NA	NA	AA	GA	NN	AA	AA	AA	AA	AA	AA	AA	AA	AA	AA	AA	AA	AA	AA	AA	AA	AA	GA	AA	AA	AA	AA	AA	AA	AA	AA	AA	AA	AA	AA	AA	AA	AA	AA	AA	AA
35806408|F|0-54:A>T-54:A>T	T/A	1	5135172	+	NA	NA	NA	NA	NA	NA	TA	TT	AA	TT	TT	TT	TT	TT	TT	TA	TA	TT	TA	TT	TT	TA	TT	TA	TA	TA	TA	TA	TA	TT	TA	TA	TT	TT	TT	TA	TA	TT	TA	TA	TT	TA	TT	TA	TA
7115778|F|0-66:G>A-66:G>A	A/G	1	5166121	+	NA	NA	NA	NA	NA	NA	GG	GG	NN	NN	AA	AA	AA	AA	NN	AA	GG	AA	AA	NN	AA	AA	AA	AG	AA	AG	GG	GG	AA	AA	GG	AG	NN	AA	GG	GG	GG	NN	GG	NN	AA	AA	AA	NN	GG
20476373|F|0-33:C>G-33:C>G	C/G	1	5171249	+	NA	NA	NA	NA	NA	NA	NN	NN	CC	NN	CC	CC	CC	CC	CC	CC	GC	GG	GG	GG	CC	NN	CC	CC	CC	NN	GG	NN	NN	CC	CC	NN	CC	GG	CC	NN	CC	CC	NN	NN	NN	NN	CC	NN	CC
35805767|F|0-34:A>G-34:A>G	A/G	1	5181988	+	NA	NA	NA	NA	NA	NA	AA	AA	AA	AA	AA	AA	AA	AA	AA	AA	AA	AA	AA	AA	AA	AA	AA	AA	AA	AA	AA	AA	AA	AA	AA	AA	AA	AA	AA	AA	AA	AA	AA	AA	AA	AA	AA	AA	AA
35805767|F|0-11:C>A-11:C>A	A/C	1	5182011	+	NA	NA	NA	NA	NA	NA	AC	AA	AC	AA	AA	AA	AA	AA	AA	AC	AC	AA	AC	AC	AC	AC	AA	AC	AC	AC	AC	AC	AC	AA	AC	AC	AA	AA	AA	AC	AC	AA	AC	AC	AC	AC	AA	AC	AC
35806999|F|0-41:A>G-41:A>G	A/G	1	5182060	+	NA	NA	NA	NA	NA	NA	AA	GG	AA	NN	NN	AA	NN	NN	NN	AA	AA	AA	AA	AA	NN	AA	AA	AA	AA	AA	AA	GA	AA	NN	AA	AA	AA	AA	GG	AA	AA	NN	GA	GA	NN	AA	AA	AA	GG
35806999|F|0-49:A>T-49:A>T	A/T	1	5182068	+	NA	NA	NA	NA	NA	NA	TA	TT	TA	TT	TT	TA	TT	TT	TT	TA	TA	TA	AA	TA	TT	TA	TA	TA	TA	TA	AA	TA	TA	TT	TA	AA	TA	TA	TT	TA	TA	TT	AA	TA	TT	AA	TA	AA	TT
35805644|F|0-48:C>T-48:C>T	C/T	1	5310969	+	NA	NA	NA	NA	NA	NA	NN	TT	TT	NN	TT	TT	TT	TT	TT	NN	NN	TT	NN	TT	TT	TT	TT	CC	TT	TT	NN	CC	NN	NN	CC	NN	NN	CC	TC	NN	TC	TT	CC	CC	NN	TT	NN	NN	NN
35807170|F|0-42:A>T-42:A>T	A/T	1	5313598	+	NA	NA	NA	NA	NA	NA	AA	AA	AA	AA	AA	AA	AA	AA	AA	AA	AA	AA	AA	AA	AA	AA	AA	AA	AA	AA	AA	AA	AA	AA	AA	AA	AA	AA	AA	AA	AA	AA	AA	AA	AA	AA	AA	AA	AA
35801320|F|0-46:T>A-46:T>A	A/T	1	5333744	+	NA	NA	NA	NA	NA	NA	AA	AA	AA	AA	AA	AA	AA	AA	AA	AA	AA	AA	AA	AA	AA	AA	AA	AA	AA	AA	AA	AA	AA	AA	AA	AA	AA	AA	AA	AA	AA	AA	AA	AA	AA	AA	AA	AA	AA
100051157|F|0-21:T>C-21:T>C	C/T	1	5349870	+	NA	NA	NA	NA	NA	NA	CC	NN	NN	NN	NN	NN	NN	NN	NN	NN	CC	NN	CC	NN	NN	CC	NN	CC	CC	NN	CC	CC	CC	CC	CC	NN	CC	NN	NN	CC	CC	NN	CC	CC	NN	NN	NN	CC	CC
35804720|F|0-35:A>C-35:A>C	C/A	1	5349884	+	NA	NA	NA	NA	NA	NA	CC	CC	NN	NN	CC	CC	CC	CC	CC	NN	CC	NN	NN	CC	CC	CC	CC	CC	CC	CC	CC	CC	CC	CC	CC	CC	CC	CC	CC	CC	NN	CC	CC	CC	CC	CC	CC	CC	CC
35807743|F|0-20:C>T-20:C>T	C/T	1	6227665	+	NA	NA	NA	NA	NA	NA	NN	NN	NN	NN	CC	TT	NN	NN	NN	NN	CC	CC	CC	CC	NN	NN	CC	NN	NN	CC	CC	CC	CC	NN	TT	CC	NN	CC	NN	NN	CC	NN	CC	NN	NN	CC	CC	CC	NN
35807743|F|0-21:G>T-21:G>T	T/G	1	6227666	+	NA	NA	NA	NA	NA	NA	TT	TT	NN	TT	TT	TT	TT	TT	TT	TT	TG	TG	GG	TG	TT	TT	TG	TT	TT	TG	TG	TG	TG	TT	TT	TG	TT	TG	TT	TT	GG	TT	TG	TT	TT	GG	TG	GG	TT
35807743|F|0-40:T>G-40:T>G	T/G	1	6227685	+	NA	NA	NA	NA	NA	NA	NN	NN	NN	NN	TT	NN	NN	NN	NN	NN	TT	TT	TT	TT	NN	NN	TT	NN	NN	TT	TT	TT	TT	NN	NN	TT	NN	TT	NN	NN	TT	NN	TT	NN	NN	TT	TT	TT	NN
7114943|F|0-11:C>A-11:C>A	C/A	1	6231717	+	NA	NA	NA	NA	NA	NA	CC	CC	CC	CC	CC	CC	CC	CC	CC	CC	CC	CC	CC	CC	CC	CC	CC	CC	CC	CC	CC	CC	CC	NN	CC	CC	AA	CC	CC	CC	CC	CC	CC	CC	CC	CC	CC	CC	CC
7114943|F|0-17:G>A-17:G>A	G/A	1	6231723	+	NA	NA	NA	NA	NA	NA	GG	GG	GG	GG	GG	AG	GG	GG	GG	GG	GG	GG	GG	GG	GG	GG	GG	GG	GG	GG	GG	GG	GG	NN	GG	GG	NN	GG	GG	GG	GG	GG	GG	GG	GG	GG	GG	GG	GG
7114943|F|0-57:C>A-57:C>A	C/A	1	6231763	+	NA	NA	NA	NA	NA	NA	CC	AC	CC	CC	CC	CC	CC	CC	CC	CC	CC	CC	CC	CC	CC	CC	CC	CC	CC	CC	CC	CC	CC	NN	CC	CC	NN	CC	AC	CC	CC	CC	AC	AC	CC	CC	CC	CC	AC
20472045|F|0-50:G>A-50:G>A	G/A	1	6270809	+	NA	NA	NA	NA	NA	NA	GG	GG	GG	GG	GG	GG	GG	GG	GG	GG	GG	GG	GG	GG	GG	GG	GG	GG	GG	GG	GG	GG	GG	GG	GG	GG	GG	GG	GG	GG	GG	GG	GG	GG	GG	GG	GG	GG	GG
20471452|F|0-16:T>A-16:T>A	T/A	1	6275302	+	NA	NA	NA	NA	NA	NA	TT	TT	TT	TT	TT	TT	TT	TT	TT	TT	AT	TT	AT	AT	TT	TT	AT	AT	TT	TT	AT	AT	NN	TT	TT	AT	TT	AT	TT	TT	AT	TT	TT	TT	TT	AT	AA	AT	TT
22848474|F|0-38:C>T-38:C>T	T/C	1	6294993	+	NA	NA	NA	NA	NA	NA	TC	TT	TC	TT	TT	TT	TT	TT	TT	TC	TC	TC	CC	CC	TT	TC	TC	CC	TT	TC	TC	TC	TC	TT	CC	CC	TT	TC	TT	TC	CC	TT	TC	TC	TT	CC	TC	CC	TT
7111023|F|0-16:G>A-16:G>A	G/A	1	6295044	+	NA	NA	NA	NA	NA	NA	GG	GG	NN	GG	GG	GG	GG	GG	GG	GG	GG	GG	GG	GG	GG	GG	GG	GG	GG	GG	GG	GG	GG	GG	GG	GG	NN	GG	GG	GG	GG	GG	GG	GG	NN	GG	GG	GG	GG
7111023|F|0-55:A>G-55:A>G	A/G	1	6295083	+	NA	NA	NA	NA	NA	NA	AA	GA	NN	AA	AA	AA	AA	AA	AA	AA	AA	AA	AA	AA	AA	AA	AA	AA	AA	AA	AA	AA	AA	AA	AA	AA	NN	AA	GA	AA	AA	AA	GA	GA	NN	AA	AA	AA	AA
35802239|F|0-28:T>C-28:T>C	T/C	1	6295339	+	NA	NA	NA	NA	NA	NA	NN	TT	NN	TT	NN	TT	NN	TT	TT	TT	NN	TT	NN	TT	TT	TT	TT	TT	TT	NN	NN	NN	NN	TT	TT	TT	TT	TT	TT	NN	TT	TT	TT	TT	TT	NN	TT	TT	TT
25029790|F|0-30:A>T-30:A>T	T/A	1	6296797	+	NA	NA	NA	NA	NA	NA	AA	TT	AA	AA	NN	NN	NN	NN	NN	AA	NN	NN	AA	AA	NN	AA	NN	AA	AA	NN	TT	AA	NN	AA	AA	AA	NN	AA	NN	AA	AA	NN	TA	TA	NN	AA	NN	AA	TT
7114513|F|0-12:C>G-12:C>G	C/G	1	6296815	+	NA	NA	NA	NA	NA	NA	GC	CC	GC	GC	CC	CC	CC	CC	CC	GC	CC	CC	GC	GC	CC	GC	CC	GC	GC	CC	CC	GC	CC	GC	GC	GC	CC	GC	CC	GC	GC	CC	GG	GC	CC	GC	CC	GC	CC
7116991|F|0-37:C>G-37:C>G	G/C	1	6317045	+	NA	NA	NA	NA	NA	NA	GC	GG	GC	GG	GG	GG	GG	GG	GG	GC	GC	GG	GC	GG	GG	GC	GG	GC	GC	GC	GC	GC	CC	NN	GC	GC	GC	GG	GG	GG	GC	GG	GC	GC	GG	GC	GG	GC	GG
7116991|F|0-23:C>G-23:C>G	C/G	1	6317059	+	NA	NA	NA	NA	NA	NA	CC	CC	CC	CC	CC	CC	CC	CC	CC	CC	CC	CC	CC	CC	CC	CC	CC	CC	CC	CC	CC	CC	NN	NN	CC	CC	CC	CC	CC	CC	CC	CC	CC	CC	CC	CC	CC	CC	CC
35805986|F|0-51:C>G-51:C>G	C/G	1	6380404	+	NA	NA	NA	NA	NA	NA	CC	CC	NN	NN	NN	CC	CC	CC	CC	NN	CC	CC	CC	CC	NN	NN	CC	CC	GC	CC	CC	CC	CC	CC	CC	CC	NN	CC	CC	CC	CC	CC	CC	CC	CC	CC	CC	CC	CC
35807579|F|0-15:G>A-15:G>A	G/A	1	6387004	+	NA	NA	NA	NA	NA	NA	GG	NN	GG	AA	GG	GG	GG	GG	NN	GG	AG	GG	GG	GG	NN	AA	GG	GG	AA	GG	AG	AG	NN	NN	NN	AA	NN	GG	NN	AA	NN	GG	NN	NN	NN	GG	GG	GG	NN
35807579|F|0-14:T>A-14:T>A	A/T	1	6387005	+	NA	NA	NA	NA	NA	NA	NN	NN	NN	TT	NN	NN	NN	NN	NN	NN	TT	NN	NN	NN	NN	TT	NN	NN	TT	NN	TT	TT	AA	NN	NN	TT	NN	NN	AA	TT	NN	NN	NN	NN	NN	NN	AA	NN	AA
35807115|F|0-20:T>G-20:T>G	T/G	1	6813364	+	NA	NA	NA	NA	NA	NA	TT	TT	TT	TT	TT	TT	TT	TT	TT	TT	TT	TT	TT	TT	TT	TT	TT	TT	TT	TT	TT	TT	TT	TT	TT	TT	TT	TT	TT	TT	TT	TT	TT	TT	TT	TT	TT	TT	TT
35807115|F|0-51:T>C-51:T>C	T/C	1	6813395	+	NA	NA	NA	NA	NA	NA	TT	TT	TT	TT	TT	TT	TT	TT	TT	TT	TT	TT	TT	TT	TT	TT	TT	TT	TT	TT	TT	TT	TT	TT	TT	TT	TT	TT	TT	TT	TT	TT	TT	TT	TT	TT	TT	TT	TT
35807115|F|0-62:G>C-62:G>C	C/G	1	6813406	+	NA	NA	NA	NA	NA	NA	CG	CG	CG	CC	CC	CC	CC	CC	CC	CG	CG	CC	CG	CC	CC	CG	CC	CG	CG	CG	CG	CG	CC	CC	CG	CG	CC	CC	CG	CC	CG	CC	CG	CG	CC	CG	CC	CG	CG
35804224|F|0-12:T>C-12:T>C	T/C	1	6816788	+	NA	NA	NA	NA	NA	NA	CT	TT	TT	TT	TT	TT	TT	TT	TT	TT	TT	TT	TT	TT	TT	TT	TT	TT	TT	CT	TT	TT	CT	TT	CT	TT	TT	TT	CT	TT	CT	TT	TT	TT	TT	TT	TT	TT	CT
35806519|F|0-21:G>A-21:G>A	G/A	1	6816818	+	NA	NA	NA	NA	NA	NA	GG	GG	GG	GG	GG	GG	GG	GG	NN	GG	NN	GG	GG	NN	GG	GG	GG	GG	GG	GG	GG	GG	GG	GG	GG	NN	GG	GG	GG	NN	GG	GG	GG	GG	GG	GG	GG	GG	NN
35806519|F|0-48:A>G-48:A>G	A/G	1	6816845	+	NA	NA	NA	NA	NA	NA	AA	AA	AA	AA	AA	AA	AA	AA	NN	AA	NN	AA	AA	NN	AA	AA	AA	AA	AA	AA	AA	AA	AA	AA	AA	NN	AA	AA	AA	NN	AA	AA	AA	AA	AA	AA	AA	AA	NN
35803518|F|0-13:T>G-13:T>G	T/G	1	6833768	+	NA	NA	NA	NA	NA	NA	TT	TT	TT	TT	TT	TT	TT	TT	TT	TT	TT	TT	TT	TT	TT	TT	TT	TT	TT	TT	TT	TT	TT	TT	TT	TT	TT	TT	TT	TT	TT	TT	TT	TT	TT	TT	GT	TT	TT
7111748|F|0-51:T>A-51:T>A	T/A	1	6875887	+	NA	NA	NA	NA	NA	NA	TT	TT	TT	AT	NN	TT	TT	TT	TT	TT	NN	TT	TT	TT	TT	NN	TT	TT	TT	TT	TT	TT	NN	NN	TT	TT	TT	TT	NN	NN	TT	NN	TT	TT	TT	TT	TT	TT	TT
7123128|F|0-40:T>C-40:T>C	C/T	1	6877877	+	NA	NA	NA	NA	NA	NA	CC	CT	CC	CC	CC	CC	CC	CC	CC	CC	CC	CC	CC	CC	CC	CC	CC	CC	CC	CC	CC	CC	CC	CC	CC	CC	CC	CC	CT	CC	CC	CC	CT	CT	CC	CC	CC	CC	CT
13859411|F|0-28:T>C-28:T>C	T/C	1	6877889	+	NA	NA	NA	NA	NA	NA	TT	TT	TT	TT	TT	TT	TT	TT	TT	TT	CT	TT	TT	TT	TT	TT	TT	TT	TT	TT	TT	TT	TT	TT	TT	TT	TT	TT	TT	TT	TT	TT	TT	TT	TT	TT	TT	TT	TT
100062346|F|0-62:G>T-62:G>T	G/T	1	6973183	+	NA	NA	NA	NA	NA	NA	GG	GG	GG	GG	GG	GG	GG	GG	GG	GG	NN	GG	NN	GG	GG	GG	GG	NN	GG	GG	NN	GG	NN	GG	GG	NN	GG	GG	GG	GG	NN	GG	NN	GG	GG	NN	GG	GG	GG
35806905|F|0-39:A>T-39:A>T	T/A	1	6973206	+	NA	NA	NA	NA	NA	NA	TA	TA	TA	TA	AA	AA	AA	TA	AA	TA	TT	TA	TT	TA	AA	TA	TA	TT	TA	TA	TT	TA	TT	AA	TA	TT	AA	TA	TA	TA	TT	AA	TT	TT	TA	TT	TT	TT	TA
36064043|F|0-37:A>G-37:A>G	A/G	1	6973208	+	NA	NA	NA	NA	NA	NA	NN	NN	NN	NN	NN	NN	NN	NN	NN	NN	NN	NN	NN	NN	NN	NN	NN	NN	NN	NN	NN	NN	NN	NN	NN	NN	NN	NN	NN	NN	NN	NN	NN	NN	NN	NN	NN	NN	NN
35806799|F|0-53:T>C-53:T>C	T/C	1	7318354	+	NA	NA	NA	NA	NA	NA	NN	TT	NN	NN	NN	NN	NN	NN	NN	NN	NN	NN	NN	NN	NN	NN	NN	NN	NN	NN	NN	NN	NN	NN	NN	NN	CC	NN	TT	NN	NN	TT	TT	NN	NN	NN	NN	NN	NN
35801102|F|0-58:T>C-58:T>C	T/C	1	7344222	+	NA	NA	NA	NA	NA	NA	TT	CT	TT	TT	CT	TT	TT	TT	TT	TT	CT	CT	CT	CT	TT	TT	CT	CT	TT	CT	CT	CT	CT	TT	TT	CT	CT	CT	CT	TT	CT	TT	CT	CT	TT	CT	CT	CT	CT
7116680|F|0-7:A>C-7:A>C	A/C	1	7450535	+	NA	NA	NA	NA	NA	NA	AA	AA	AA	AA	AA	AA	AA	AA	AA	AA	AA	AA	AA	AA	AA	AA	AA	AA	AA	AA	AA	CA	AA	AA	AA	AA	AA	AA	AA	AA	AA	AA	AA	AA	AA	AA	AA	AA	AA
34222211|F|0-52:C>T-52:C>T	T/C	1	7462364	+	NA	NA	NA	NA	NA	NA	NN	TT	NN	NN	NN	NN	NN	NN	NN	NN	NN	NN	CC	NN	NN	NN	NN	CC	NN	NN	NN	NN	NN	NN	NN	NN	NN	CC	NN	NN	NN	NN	TT	NN	NN	NN	NN	CC	NN
35802583|F|0-29:T>G-29:T>G	T/G	1	7490556	+	NA	NA	NA	NA	NA	NA	TT	TT	TT	TT	TT	TT	TT	TT	TT	TT	GT	GT	GT	GT	TT	TT	GT	GT	TT	GT	GT	GT	GT	TT	TT	GT	TT	GT	TT	TT	GT	TT	GT	TT	TT	GT	GT	GT	TT
35807987|F|0-22:C>G-22:C>G	G/C	1	7518855	+	NA	NA	NA	NA	NA	NA	GG	GG	NN	GG	GG	GG	GG	GG	GG	GG	NN	GC	CC	GC	GG	GG	GC	CC	GG	GC	GC	CC	GG	GG	GG	CC	GG	GC	GG	GG	CC	GG	GG	GG	NN	CC	CC	CC	GG
35806068|F|0-5:T>C-5:T>C	T/C	1	7740641	+	NA	NA	NA	NA	NA	NA	TT	TT	CT	CT	CT	CT	TT	CT	TT	CT	TT	TT	TT	TT	TT	TT	TT	TT	CT	TT	TT	TT	TT	TT	TT	TT	CT	TT	CT	CT	TT	TT	CT	CT	CT	CT	TT	TT	CT
7132254|F|0-61:A>T-61:A>T	A/T	1	9591447	+	NA	NA	NA	NA	NA	NA	AA	AA	AA	AA	AA	AA	AA	AA	AA	AA	AA	AA	AA	AA	AA	AA	AA	AA	AA	AA	AA	AA	AA	AA	AA	AA	AA	AA	AA	AA	AA	AA	AA	AA	AA	AA	NN	AA	AA
35802863|F|0-51:A>T-51:A>T	T/A	1	10755148	+	NA	NA	NA	NA	NA	NA	TT	TA	AA	TA	AA	AA	TA	AA	NN	TA	TT	TA	TT	TA	AA	NN	TA	TA	TT	TA	TT	TA	TA	AA	TT	TT	AA	TA	TT	TA	TT	NN	TT	TA	TA	TT	TT	TT	TT
35801925|F|0-52:G>C-52:G>C	G/C	1	10849294	+	NA	NA	NA	NA	NA	NA	GG	GG	NN	NN	GG	GG	NN	GG	GG	GG	NN	GG	GG	GG	NN	GG	GG	GG	GG	GG	NN	CC	GG	GG	GG	GG	GG	GG	GG	GG	GG	NN	GG	GG	GG	GG	GG	GG	GG
20471418|F|0-14:T>C-14:T>C	T/C	1	10973382	+	NA	NA	NA	NA	NA	NA	TT	TT	TT	TT	TT	TT	TT	TT	TT	TT	TT	TT	TT	TT	TT	TT	TT	TT	TT	TT	TT	TT	TT	TT	TT	TT	TT	TT	TT	TT	TT	TT	TT	TT	TT	TT	TT	TT	TT
34221234|F|0-22:T>A-22:T>A	T/A	1	11248377	+	NA	NA	NA	NA	NA	NA	TT	TT	TT	TT	TT	TT	TT	TT	TT	TT	NN	TT	TT	TT	TT	TT	TT	TT	TT	TT	TT	TT	TT	TT	TT	TT	TT	TT	TT	TT	TT	TT	TT	TT	TT	TT	TT	TT	TT
35806350|F|0-44:A>G-44:A>G	G/A	1	11772380	+	NA	NA	NA	NA	NA	NA	GA	GA	GA	GA	GA	AA	GA	AA	GA	GA	GG	GA	GG	GA	GA	GA	GA	GA	GG	GA	GG	GA	GA	GA	GG	GG	GA	GA	GA	GA	GG	AA	GG	GA	GA	GG	GA	GA	GA
35805778|F|0-47:G>A-47:G>A	A/G	1	11839412	+	NA	NA	NA	NA	NA	NA	AA	AG	AG	AG	AG	GG	AG	GG	AG	AA	AA	AG	AA	AG	AG	AG	AG	AG	AA	AG	AG	AA	AA	AG	AA	AA	AG	AG	AA	AG	AA	AG	AA	AG	AA	AA	AA	AA	AG
35805871|F|0-18:G>T-18:G>T	T/G	1	12253084	+	NA	NA	NA	NA	NA	NA	NN	TG	NN	NN	GG	NN	GG	GG	GG	NN	TG	GG	TT	TT	GG	GG	TT	NN	NN	NN	GG	NN	NN	GG	GG	TT	NN	NN	TT	TT	TT	GG	NN	TT	GG	TT	NN	NN	NN
35805871|F|0-66:C>T-66:C>T	C/T	1	12253132	+	NA	NA	NA	NA	NA	NA	NN	CC	NN	NN	NN	NN	NN	NN	NN	NN	CC	NN	CC	CC	NN	NN	CC	NN	NN	NN	NN	NN	NN	NN	NN	CC	NN	NN	CC	CC	CC	NN	NN	CC	NN	CC	NN	NN	NN
34224808|F|0-12:C>A-12:C>A	A/C	1	13604709	+	NA	NA	NA	NA	NA	NA	AA	AA	AA	AA	AA	AA	AA	AA	AA	AA	AA	AA	NN	AA	AA	AA	AA	AA	AA	AA	AA	AA	AA	AA	NN	NN	AA	AA	AA	AA	NN	AA	NN	AA	AA	AA	AA	NN	AC
35807825|F|0-16:T>A-16:T>A	T/A	1	13604734	+	NA	NA	NA	NA	NA	NA	AT	TT	TT	AT	TT	TT	TT	TT	AT	AT	AT	TT	TT	AT	TT	TT	TT	TT	TT	AT	AT	AT	TT	TT	TT	TT	TT	TT	TT	AT	TT	TT	TT	TT	AT	TT	AT	TT	TT
35801262|F|0-51:A>G-51:A>G	G/A	1	13785042	+	NA	NA	NA	NA	NA	NA	GG	GG	GG	NN	GG	GG	GG	GG	GG	GG	GG	GG	GG	GG	GG	GG	GG	GG	GG	GG	GA	GG	GG	GG	GG	GG	GG	GG	GG	GG	GG	GG	GG	GG	GG	GG	GG	GG	GG
35804657|F|0-10:A>G-10:A>G	G/A	1	14495585	+	NA	NA	NA	NA	NA	NA	AA	AA	NN	GA	GG	GG	GG	GG	GG	GG	AA	GG	GG	NN	AA	GA	GG	GA	AA	GG	GA	AA	GG	AA	AA	GA	AA	NN	GA	NN	GA	AA	GA	GG	AA	GG	GA	AA	AA
7107011|F|0-55:T>A-55:T>A	T/A	1	14871073	+	NA	NA	NA	NA	NA	NA	AA	AT	AA	AA	AA	AA	AT	AT	AA	AA	AT	AT	AT	AT	AT	AT	AT	AT	AT	AT	AT	AA	AT	AA	AT	AT	TT	AA	AT	TT	AT	AA	AT	AT	AA	AT	TT	AT	TT
20495086|F|0-56:G>A-56:G>A	A/G	1	15625445	+	NA	NA	NA	NA	NA	NA	AA	AA	NN	AA	AA	AA	AA	AA	AA	AA	AA	AA	AA	AA	AA	AA	AA	AA	AA	AA	AA	AA	AA	AA	AA	AA	AA	AA	AA	AA	AA	AA	AA	AA	AA	AA	AA	AA	AA
7147961|F|0-20:A>G-20:A>G	A/G	1	16498102	+	NA	NA	NA	NA	NA	NA	AA	AA	AA	AA	AA	AA	AA	GA	AA	AA	GA	AA	GA	GA	AA	AA	GA	GA	AA	GA	GA	GA	GA	AA	AA	GA	AA	GA	AA	AA	AA	AA	AA	GA	AA	GA	GA	GA	AA
20496265|F|0-21:G>A-21:G>A	G/A	1	16543173	+	NA	NA	NA	NA	NA	NA	AG	GG	GG	AG	GG	GG	AG	GG	GG	AG	NN	GG	GG	GG	GG	GG	GG	GG	GG	GG	AG	GG	GG	GG	GG	GG	GG	GG	GG	GG	GG	AG	GG	GG	AG	AG	AG	AG	GG
20496265|F|0-44:T>C-44:T>C	C/T	1	16543196	+	NA	NA	NA	NA	NA	NA	CC	CC	CC	CC	CT	CC	CC	CC	CC	CC	TT	CT	CT	CT	CC	CC	CC	CT	CC	CT	CT	CT	CT	CC	CC	CT	CC	CT	CC	CC	CT	CC	CC	CC	CC	CC	CT	CT	CC
35806949|F|0-7:G>T-7:G>T	G/T	1	16899184	+	NA	NA	NA	NA	NA	NA	GG	NN	GG	GG	GG	NN	GG	NN	NN	GG	GG	GG	GG	NN	GG	GG	NN	NN	GG	GG	GG	GG	GG	GG	GG	GG	NN	NN	GG	GG	GG	GG	GG	NN	GG	GG	GG	GG	NN
35806949|F|0-38:G>T-38:G>T	T/G	1	16899215	+	NA	NA	NA	NA	NA	NA	GG	TT	TG	TG	TT	TT	TG	TT	TT	TG	TG	TG	TG	TT	TT	TG	TT	TT	TG	TG	TG	TG	GG	TG	TG	TG	TT	TT	TG	TG	TG	TG	TG	TT	GG	TG	TG	TG	TT
35808153|F|0-14:C>T-14:C>T	T/C	1	16917675	+	NA	NA	NA	NA	NA	NA	CC	TT	TC	TT	TT	TT	TC	TT	TT	TC	TT	TC	NN	TT	TC	TC	TC	TT	CC	TT	NN	CC	NN	TC	CC	NN	TC	TT	TT	CC	NN	TT	TT	TC	NN	TT	TC	NN	TC
100063839|F|0-6:G>T-6:G>T	G/T	1	16922095	+	NA	NA	NA	NA	NA	NA	NN	GG	GG	NN	GG	GG	GG	GG	GG	GG	GG	GG	NN	GG	GG	GG	GG	GG	NN	GG	NN	NN	NN	NN	NN	NN	NN	GG	GG	NN	NN	GG	GG	GG	NN	NN	NN	NN	GG
35804724|F|0-28:A>G-28:A>G	A/G	1	16922117	+	NA	NA	NA	NA	NA	NA	AA	GA	GA	NN	GA	GG	GG	GG	GG	GA	GA	GA	AA	GA	GA	GA	GA	GA	AA	GA	AA	AA	AA	AA	AA	AA	AA	GA	GG	AA	AA	GA	GA	GG	AA	AA	AA	AA	GA
34225914|F|0-34:C>T-34:C>T	C/T	1	16945180	+	NA	NA	NA	NA	NA	NA	CC	NN	CC	CC	NN	CC	CC	CC	NN	CC	TC	TC	TC	TC	CC	CC	CC	TT	CC	TC	TC	TC	TC	CC	CC	TC	CC	TC	CC	CC	TC	CC	CC	NN	CC	TC	TC	TC	CC
34225914|F|0-38:T>C-38:T>C	T/C	1	16945184	+	NA	NA	NA	NA	NA	NA	TT	CC	CT	CT	CC	CT	CT	CC	CC	CT	CT	CT	TT	CT	CT	CT	CT	CC	TT	CT	TT	TT	TT	CT	TT	TT	CT	CT	CT	TT	TT	CT	CT	CC	TT	TT	TT	TT	CT
35807474|F|0-50:T>C-50:T>C	T/C	1	16945196	+	NA	NA	NA	NA	NA	NA	NN	TT	TT	TT	TT	TT	TT	TT	TT	TT	TT	TT	NN	TT	TT	TT	TT	TT	NN	TT	NN	NN	NN	TT	NN	NN	TT	TT	CT	NN	TT	TT	TT	TT	NN	NN	NN	NN	CT
35807011|F|0-25:C>A-25:C>A	C/A	1	17198697	+	NA	NA	NA	NA	NA	NA	CC	CC	CC	CC	CC	CC	CC	CC	CC	CC	AA	AC	AA	AC	CC	CC	CC	AC	NN	AC	AC	AA	CC	AC	NN	AA	CC	AC	CC	NN	AA	CC	CC	CC	CC	AA	AC	AA	CC
35807011|F|0-61:A>G-61:A>G	A/G	1	17198733	+	NA	NA	NA	NA	NA	NA	GA	AA	AA	AA	AA	AA	AA	AA	AA	GA	GG	AA	GG	GA	GA	GA	GA	AA	GG	AA	GA	GG	GA	GA	GG	GG	AA	AA	GA	GG	GG	GA	GA	GA	GA	GG	AA	GG	AA
20476904|F|0-24:C>A-24:C>A	C/A	1	17477669	+	NA	NA	NA	NA	NA	NA	CC	CC	CC	CC	CC	CC	CC	CC	CC	CC	NN	CC	NN	NN	NN	CC	NN	NN	NN	CC	CC	CC	CC	CC	NN	CC	CC	CC	NN	NN	NN	CC	NN	CC	NN	CC	CC	NN	CC
34220373|F|0-67:A>T-67:A>T	A/T	1	17477712	+	NA	NA	NA	NA	NA	NA	AA	NN	NN	NN	NN	NN	NN	NN	NN	AA	TA	TT	TA	TT	NN	NN	NN	TT	AA	NN	AA	AA	TA	NN	AA	NN	AA	TT	AA	AA	TA	AA	AA	NN	AA	TA	TT	AA	NN
35807511|F|0-5:T>A-5:T>A	T/A	1	17480463	+	NA	NA	NA	NA	NA	NA	TT	AT	NN	TT	TT	TT	AT	TT	NN	TT	NN	NN	TT	NN	TT	TT	NN	NN	TT	TT	TT	TT	TT	TT	TT	TT	NN	NN	AT	NN	TT	TT	TT	TT	NN	NN	TT	NN	AA
35806545|F|0-14:G>T-14:G>T	G/T	1	17480479	+	NA	NA	NA	NA	NA	NA	TT	GG	GG	TG	GG	GG	TG	GG	TG	TG	TT	GG	NN	GG	GG	GG	GG	GG	NN	GG	TG	TT	GG	GG	NN	GG	GG	GG	TT	NN	GG	GG	NN	GG	TT	NN	TT	NN	NN
35801468|F|0-8:A>G-8:A>G	A/G	1	17883806	+	NA	NA	NA	NA	NA	NA	GA	AA	GG	NN	NN	NN	AA	NN	NN	GA	GA	AA	GA	AA	AA	AA	AA	AA	GA	AA	GA	GA	AA	GA	GA	AA	AA	AA	GA	AA	GA	GG	AA	AA	GG	GA	AA	GA	AA
35806725|F|0-59:A>T-59:A>T	A/T	1	18120566	+	NA	NA	NA	NA	NA	NA	NN	AA	TA	AA	AA	AA	AA	AA	NN	NN	NN	NN	NN	NN	AA	TA	TT	NN	NN	TA	NN	NN	NN	NN	TT	AA	NN	NN	TT	NN	TT	TA	TT	NN	NN	NN	NN	NN	TA
35806725|F|0-21:A>G-21:A>G	A/G	1	18120604	+	NA	NA	NA	NA	NA	NA	NN	AA	AA	AA	AA	AA	AA	AA	NN	NN	GG	NN	NN	NN	AA	AA	NN	NN	NN	AA	GG	NN	NN	NN	NN	AA	NN	NN	NN	NN	GG	AA	NN	NN	NN	NN	GG	NN	AA
35805841|F|0-36:G>T-36:G>T	G/T	1	18149950	+	NA	NA	NA	NA	NA	NA	TG	GG	TG	GG	GG	GG	GG	GG	GG	GG	TT	GG	TG	GG	GG	GG	GG	GG	TT	TG	TG	TG	TG	GG	TT	GG	GG	GG	TG	TT	TG	TG	TG	GG	TT	TG	TG	TG	GG
35805841|F|0-26:T>C-26:T>C	T/C	1	18149960	+	NA	NA	NA	NA	NA	NA	TT	TT	CT	TT	CT	TT	CT	TT	TT	TT	NN	CT	TT	CT	CT	CT	CT	TT	CC	CT	TT	CT	TT	CT	CC	TT	CT	TT	TT	CC	TT	TT	TT	TT	NN	TT	TT	CT	CT
35804678|F|0-38:G>A-38:G>A	G/A	1	18150021	+	NA	NA	NA	NA	NA	NA	GG	GG	GG	GG	GG	GG	GG	GG	GG	GG	NN	AG	AA	GG	NN	GG	GG	GG	GG	GG	AA	AG	AA	GG	GG	AG	GG	AG	GG	GG	AG	GG	GG	GG	GG	AG	GG	AG	GG
35808001|F|0-24:C>T-24:C>T	C/T	1	18266358	+	NA	NA	NA	NA	NA	NA	TC	CC	TC	TC	CC	CC	TC	CC	CC	CC	TT	TC	TT	TC	CC	CC	CC	CC	TC	TC	TT	TC	TT	CC	TC	CC	CC	TC	TT	TC	TT	TC	TT	CC	TT	TC	TC	TT	CC
35808001|F|0-23:G>A-23:G>A	G/A	1	18266359	+	NA	NA	NA	NA	NA	NA	AG	GG	GG	AG	GG	GG	AG	GG	GG	AG	NN	GG	NN	AG	GG	GG	GG	GG	GG	AG	NN	GG	GG	GG	GG	GG	GG	GG	NN	GG	GG	AG	NN	GG	NN	GG	GG	AA	GG
35808001|F|0-19:A>G-19:A>G	A/G	1	18266363	+	NA	NA	NA	NA	NA	NA	AA	GA	AA	AA	AA	AA	AA	AA	AA	AA	GG	GA	GG	AA	AA	AA	AA	GA	AA	AA	GG	GA	GG	AA	AA	GA	AA	GA	GG	AA	GG	AA	GG	GA	NN	GA	GA	GG	GA
35804846|F|0-47:C>T-47:C>T	C/T	1	18287448	+	NA	NA	NA	NA	NA	NA	NN	CC	NN	NN	CC	CC	CC	CC	CC	CC	CC	CC	CC	CC	CC	CC	CC	CC	NN	CC	CC	CC	NN	CC	CC	NN	NN	CC	CC	NN	CC	CC	CC	CC	NN	CC	CC	CC	CC
7106980|F|0-67:G>T-67:G>T	G/T	1	18287717	+	NA	NA	NA	NA	NA	NA	TT	GG	NN	GG	GG	GG	NN	GG	GG	GG	GG	TG	GG	TG	GG	GG	GG	GG	TG	TG	TG	TT	NN	GG	GG	GG	GG	GG	TT	TG	NN	TG	TG	GG	TT	TG	GG	TG	GG
35804332|F|0-34:G>A-34:G>A	G/A	1	18329083	+	NA	NA	NA	NA	NA	NA	GG	AG	GG	GG	GG	GG	GG	GG	GG	GG	AG	AG	AG	GG	GG	GG	GG	AG	GG	GG	AG	AG	AG	GG	GG	AG	GG	AG	AG	GG	AG	GG	AG	AG	GG	AG	AG	AG	AG
7115397|F|0-40:G>A-40:G>A	G/A	1	18387043	+	NA	NA	NA	NA	NA	NA	GG	GG	GG	GG	GG	GG	GG	GG	GG	GG	GG	GG	GG	GG	GG	GG	GG	GG	GG	GG	GG	GG	GG	GG	GG	GG	GG	GG	GG	GG	GG	GG	GG	GG	GG	GG	GG	GG	GG
7115397|F|0-7:G>A-7:G>A	G/A	1	18387076	+	NA	NA	NA	NA	NA	NA	AG	AG	AG	AG	AG	AG	AG	AG	AG	AG	AG	AG	AG	AG	AG	AG	AG	AG	AG	AG	AG	AG	GG	AG	AG	AG	GG	AG	AG	AG	AG	AG	AG	AG	AG	AG	AG	AG	AG
35802156|F|0-39:C>T-39:C>T	C/T	1	18548574	+	NA	NA	NA	NA	NA	NA	CC	CC	NN	CC	CC	CC	CC	CC	CC	CC	CC	CC	CC	CC	CC	CC	CC	CC	CC	CC	CC	CC	CC	CC	TC	CC	CC	CC	CC	CC	CC	CC	CC	CC	CC	CC	CC	CC	CC
7109795|F|0-58:T>C-58:T>C	C/T	1	18548668	+	NA	NA	NA	NA	NA	NA	NN	CC	NN	NN	CC	CC	NN	NN	NN	CC	TT	CC	CC	TT	CC	NN	NN	CC	NN	CT	TT	CC	TT	TT	TT	CC	NN	NN	CC	NN	CC	NN	CT	NN	TT	NN	NN	TT	TT
35807017|F|0-23:C>T-23:C>T	T/C	1	18574193	+	NA	NA	NA	NA	NA	NA	NN	TT	NN	TT	NN	TT	TC	TT	NN	NN	NN	NN	TT	NN	TT	NN	NN	TT	NN	NN	TT	TT	NN	NN	NN	TT	NN	TT	TT	NN	TT	NN	TT	TT	NN	TT	TT	TT	TT
35802980|F|0-66:T>C-66:T>C	T/C	1	18574279	+	NA	NA	NA	NA	NA	NA	TT	TT	NN	TT	TT	TT	TT	CT	NN	TT	NN	TT	TT	TT	TT	NN	TT	TT	TT	TT	TT	TT	TT	TT	TT	TT	TT	TT	TT	TT	TT	TT	TT	TT	TT	TT	TT	TT	TT
7111799|F|0-33:G>A-33:G>A	A/G	1	18586771	+	NA	NA	NA	NA	NA	NA	AG	AA	AG	AG	AA	AA	AG	AA	AA	AA	AG	AG	AG	AG	AG	AG	GG	AA	GG	AG	AG	AG	AG	AG	GG	AA	AG	AA	AG	GG	AG	AG	AG	AG	GG	AG	AG	AG	AG
20500555|F|0-24:T>A-24:T>A	A/T	1	18639800	+	NA	NA	NA	NA	NA	NA	NN	AT	AA	NN	AA	AA	NN	NN	AA	NN	NN	NN	NN	NN	AA	AA	AA	AA	AA	AA	NN	NN	NN	NN	AA	AA	AA	AA	TT	NN	AA	NN	TT	AT	NN	NN	AA	NN	AT
35803589|F|0-22:T>A-22:T>A	T/A	1	18693854	+	NA	NA	NA	NA	NA	NA	AT	AT	AT	AT	AT	AA	AT	AT	AT	AT	AT	AT	AT	AA	AA	AT	AT	AA	AT	AT	AT	AT	AT	AT	AT	AA	AA	AA	TT	AT	AT	AT	AT	AT	TT	AT	AT	AT	AT
7111663|F|0-22:G>C-22:G>C	G/C	1	18821940	+	NA	NA	NA	NA	NA	NA	GG	NN	CC	CC	CC	CC	CC	CC	CC	CC	CG	CC	GG	CC	CC	CC	CC	NN	CC	NN	CC	GG	NN	NN	CG	CC	NN	NN	GG	GG	GG	CC	GG	CG	GG	GG	GG	CG	CC
7116520|F|0-29:A>G-29:A>G	A/G	1	18824033	+	NA	NA	NA	NA	NA	NA	NN	NN	NN	AA	AA	AA	AA	AA	GA	NN	NN	AA	AA	AA	NN	AA	NN	AA	NN	AA	GG	NN	AA	NN	AA	AA	NN	AA	GA	AA	AA	AA	GA	GG	NN	NN	AA	AA	AA
7121580|F|0-59:C>A-59:C>A	C/A	1	18836373	+	NA	NA	NA	NA	NA	NA	NN	CC	NN	CC	CC	CC	CC	NN	NN	CC	NN	CC	NN	NN	CC	CC	CC	CC	NN	CC	NN	CC	NN	NN	NN	CC	NN	NN	NN	CC	NN	NN	NN	NN	NN	CC	CC	NN	NN
7121580|F|0-12:C>T-12:C>T	C/T	1	18836420	+	NA	NA	NA	NA	NA	NA	NN	CC	NN	CC	CC	CC	CC	NN	NN	CC	TT	TC	NN	NN	CC	CC	TC	CC	NN	CC	NN	CC	NN	NN	NN	CC	NN	NN	NN	CC	TT	TT	NN	NN	NN	CC	CC	NN	NN
20485513|F|0-40:T>C-40:T>C	C/T	1	18921502	+	NA	NA	NA	NA	NA	NA	CC	CC	CC	CC	CC	CC	CC	CC	CC	CC	CC	CC	CC	CC	CC	CC	CC	CC	CC	CC	CC	CC	CC	CC	CC	CC	CC	CC	CC	CC	CC	CC	CC	CC	CC	CC	CC	CC	CC
100061075|F|0-14:C>T-14:C>T	C/T	1	18921528	+	NA	NA	NA	NA	NA	NA	NN	NN	NN	NN	NN	NN	NN	NN	NN	NN	NN	NN	NN	NN	NN	NN	NN	NN	NN	NN	NN	NN	NN	NN	NN	NN	NN	NN	NN	CC	NN	NN	NN	NN	NN	NN	NN	NN	NN
35806154|F|0-35:C>G-35:C>G	G/C	1	18922391	+	NA	NA	NA	NA	NA	NA	GG	GG	GG	GG	GG	GG	GG	GG	GG	GG	GG	GG	GG	GG	GG	GG	GG	GG	GG	GG	GG	GG	GG	GG	GG	GG	GG	GG	GG	GG	GG	GG	GG	GG	GG	GG	GG	GG	GG
7107502|F|0-14:T>C-14:T>C	T/C	1	19077375	+	NA	NA	NA	NA	NA	NA	CT	TT	CT	TT	TT	TT	CT	TT	TT	CT	CT	CT	CT	TT	TT	CT	CT	TT	CT	CT	CT	CT	CT	TT	CT	CT	TT	CT	CT	CT	CT	CT	CT	CT	CC	CT	CT	CT	CT
20493135|F|0-48:A>G-48:A>G	A/G	1	19243229	+	NA	NA	NA	NA	NA	NA	NN	NN	NN	NN	NN	NN	NN	AA	NN	NN	GA	NN	GA	NN	NN	NN	AA	AA	AA	NN	GG	NN	AA	NN	AA	GA	AA	NN	NN	NN	GA	NN	AA	AA	NN	NN	NN	GG	AA
36063620|F|0-25:A>G-25:A>G	A/G	1	19250740	+	NA	NA	NA	NA	NA	NA	AA	AA	AA	AA	GA	AA	AA	AA	AA	AA	AA	AA	AA	AA	AA	AA	AA	AA	AA	AA	AA	AA	AA	AA	AA	AA	AA	AA	AA	AA	AA	AA	AA	AA	AA	AA	AA	AA	AA
20488942|F|0-55:G>A-55:G>A	G/A	1	19253601	+	NA	NA	NA	NA	NA	NA	GG	GG	GG	GG	AG	GG	GG	GG	GG	GG	GG	GG	GG	GG	GG	GG	GG	GG	GG	GG	GG	GG	GG	GG	GG	GG	GG	GG	GG	AG	GG	AG	GG	GG	GG	AG	GG	GG	GG
35805490|F|0-39:A>G-39:A>G	A/G	1	19374156	+	NA	NA	NA	NA	NA	NA	AA	GA	GA	GA	GG	GG	GA	GG	GA	GA	AA	GA	AA	GA	GA	GA	AA	GA	AA	GA	AA	AA	AA	AA	AA	GA	GA	GA	AA	AA	AA	GA	AA	GA	AA	AA	AA	AA	AA
7147052|F|0-42:T>C-42:T>C	T/C	1	19430017	+	NA	NA	NA	NA	NA	NA	TT	TT	TT	TT	TT	TT	TT	TT	TT	TT	TT	TT	TT	TT	TT	TT	TT	TT	TT	TT	TT	TT	TT	TT	TT	TT	TT	TT	TT	TT	TT	TT	TT	TT	TT	TT	TT	TT	TT
34217158|F|0-56:C>T-56:C>T	T/C	1	19481011	+	NA	NA	NA	NA	NA	NA	TT	TC	TT	TT	TT	TT	TT	TT	TT	TT	TT	TC	TT	TC	CC	TC	TC	TT	TC	TC	TC	TT	TT	TT	TC	TT	CC	TT	TC	TC	TT	TT	TC	TC	TT	TT	TC	TT	CC
35801897|F|0-7:A>C-7:A>C	A/C	1	19493536	+	NA	NA	NA	NA	NA	NA	AA	AA	AA	AA	AA	AA	AA	AA	AA	AA	NN	AA	CA	AA	AA	AA	AA	CA	NN	NN	AA	AA	NN	NN	AA	AA	AA	NN	AA	AA	CA	NN	NN	AA	NN	NN	NN	NN	AA
35807557|F|0-44:A>C-44:A>C	A/C	1	19505050	+	NA	NA	NA	NA	NA	NA	AA	AA	AA	AA	AA	CC	AA	NN	NN	AA	AA	AA	AA	AA	AA	AA	AA	AA	AA	AA	AA	AA	AA	AA	AA	AA	AA	AA	AA	AA	AA	NN	AA	AA	NN	AA	AA	AA	AA
7107319|F|0-30:C>G-30:C>G	G/C	1	19516417	+	NA	NA	NA	NA	NA	NA	GG	GC	GG	GG	GC	GG	GG	GG	GG	GG	GG	GC	GG	GG	GG	GG	GG	GG	GC	GG	GG	GG	GC	GG	GG	GG	GG	GG	GC	GG	GG	GG	GC	GC	GG	GG	GC	GG	GC
35807856|F|0-14:A>G-14:A>G	A/G	1	19520617	+	NA	NA	NA	NA	NA	NA	GG	NN	NN	NN	AA	AA	AA	AA	GA	AA	GA	AA	GA	AA	AA	AA	GG	AA	GG	GA	GA	GA	AA	GG	GG	GA	NN	AA	GG	NN	GA	GA	GG	GG	GG	GG	AA	GA	NN
35807857|F|0-37:C>T-37:C>T	T/C	1	19520640	+	NA	NA	NA	NA	NA	NA	CC	CC	NN	CC	TT	TT	TC	TT	TT	TC	TT	TT	TT	TT	TT	TT	NN	TT	NN	TT	TT	TC	TC	NN	NN	TT	CC	TT	CC	NN	TT	TT	NN	CC	NN	NN	TC	TT	CC
100058013|F|0-58:T>C-58:T>C	T/C	1	19520661	+	NA	NA	NA	NA	NA	NA	NN	NN	NN	NN	TT	TT	TT	TT	TT	TT	TT	TT	TT	TT	TT	TT	NN	TT	NN	TT	TT	TT	TT	NN	NN	TT	NN	TT	NN	NN	TT	TT	NN	NN	NN	NN	TT	TT	NN
7120231|F|0-31:T>C-31:T>C	T/C	1	19523497	+	NA	NA	NA	NA	NA	NA	TT	TT	TT	NN	TT	TT	TT	TT	TT	TT	CT	CT	CC	TT	CC	NN	CT	CT	CT	TT	CC	CT	CT	CT	CC	TT	NN	CT	TT	CT	TT	TT	TT	NN	TT	CT	TT	CT	CC
34225749|F|0-15:C>T-15:C>T	C/T	1	19569725	+	NA	NA	NA	NA	NA	NA	TC	NN	NN	CC	NN	NN	NN	NN	NN	NN	TT	CC	TC	TT	NN	NN	TC	CC	TT	NN	CC	TT	TT	TT	TC	NN	NN	NN	TT	CC	TC	TT	TT	TT	TT	CC	NN	CC	TT
20487246|F|0-33:A>C-33:A>C	A/C	1	19652501	+	NA	NA	NA	NA	NA	NA	CC	AA	NN	NN	AA	AA	AA	AA	AA	NN	AA	AA	AA	AA	AA	NN	AA	NN	NN	AA	AA	AA	AA	AA	AA	AA	AA	NN	AA	AA	AA	AA	AA	AA	NN	AA	NN	AA	AA
20487246|F|0-16:T>C-16:T>C	T/C	1	19652518	+	NA	NA	NA	NA	NA	NA	NN	TT	NN	NN	TT	TT	TT	TT	TT	NN	TT	TT	TT	TT	TT	NN	TT	NN	NN	CT	TT	TT	TT	TT	TT	TT	TT	NN	TT	TT	TT	TT	TT	TT	NN	TT	NN	TT	TT
20496370|F|0-25:T>C-25:T>C	C/T	1	19803375	+	NA	NA	NA	NA	NA	NA	CC	TT	NN	CT	TT	TT	CT	TT	TT	CT	CC	CT	CC	CC	CT	CT	CC	CT	CT	CT	CT	CT	CC	CC	CC	CT	CT	CT	TT	NN	CC	TT	TT	TT	NN	CT	CT	CC	CT
35805623|F|0-23:C>A-23:C>A	C/A	1	19905961	+	NA	NA	NA	NA	NA	NA	CC	CC	CC	CC	CC	CC	CC	CC	CC	CC	CC	CC	CC	CC	CC	CC	CC	CC	CC	CC	CC	CC	CC	CC	CC	CC	CC	CC	CC	CC	CC	CC	CC	CC	CC	CC	CC	CC	CC
35806055|F|0-15:C>T-15:C>T	C/T	1	19988456	+	NA	NA	NA	NA	NA	NA	TC	CC	TC	TC	TC	CC	CC	CC	TC	TC	TC	TC	TC	TC	CC	CC	TC	TC	TC	TC	TC	TC	TC	TC	TC	CC	CC	CC	TC	TC	TC	TC	TC	TC	TC	TC	TC	TC	TC
100038268|F|0-51:A>G-51:A>G	A/G	1	20037958	+	NA	NA	NA	NA	NA	NA	GG	AA	GG	GA	AA	AA	GA	AA	AA	GA	GG	AA	GG	GG	AA	GA	GG	AA	GG	GA	GA	GG	GG	GG	GG	AA	GA	AA	GG	NN	GG	GA	GA	GA	GG	GG	GA	GG	GA
7147410|F|0-52:A>T-52:A>T	A/T	1	20037959	+	NA	NA	NA	NA	NA	NA	NN	AA	NN	AA	AA	AA	AA	AA	AA	AA	NN	NN	NN	NN	AA	AA	NN	AA	NN	AA	AA	NN	NN	NN	NN	AA	NN	NN	AA	NN	NN	AA	AA	AA	NN	NN	AA	NN	AA
35804140|F|0-20:T>C-20:T>C	T/C	1	20083174	+	NA	NA	NA	NA	NA	NA	TT	CC	NN	TT	TT	NN	TT	CC	NN	TT	TT	TT	TT	TT	TT	TT	TT	TT	TT	TT	CT	TT	TT	TT	TT	TT	TT	TT	CC	TT	TT	TT	CT	CC	NN	TT	CT	CT	TT
36063294|F|0-12:A>G-12:A>G	A/G	1	20197032	+	NA	NA	NA	NA	NA	NA	AA	AA	AA	AA	AA	AA	AA	AA	AA	AA	AA	AA	AA	AA	AA	AA	AA	AA	AA	AA	AA	AA	AA	AA	AA	AA	AA	AA	AA	AA	AA	AA	AA	AA	AA	GA	AA	AA	AA
35803558|F|0-30:G>A-30:G>A	G/A	1	20351464	+	NA	NA	NA	NA	NA	NA	AG	AG	AG	GG	GG	GG	AG	GG	AG	AG	AG	AG	AG	AG	GG	GG	AG	GG	AG	AG	AG	AG	AG	AG	AG	GG	GG	GG	AG	AG	AG	AG	AG	AG	AG	AG	AG	AG	AG
35804867|F|0-14:C>G-14:C>G	C/G	1	20402414	+	NA	NA	NA	NA	NA	NA	CC	CC	CC	CC	CC	CC	CC	CC	CC	CC	CC	CC	CC	CC	CC	CC	CC	CC	CC	CC	CC	CC	CC	CC	CC	CC	CC	CC	CC	CC	CC	CC	CC	CC	CC	CC	CC	CC	CC
7111435|F|0-41:C>T-41:C>T	C/T	1	20420950	+	NA	NA	NA	NA	NA	NA	CC	NN	NN	NN	NN	TT	CC	NN	CC	CC	CC	CC	CC	CC	NN	CC	CC	NN	CC	CC	CC	CC	NN	CC	CC	NN	NN	NN	CC	TC	CC	CC	CC	CC	CC	CC	CC	CC	NN
35805119|F|0-21:A>G-21:A>G	A/G	1	20579823	+	NA	NA	NA	NA	NA	NA	AA	AA	AA	AA	AA	AA	AA	AA	AA	AA	AA	AA	AA	GA	AA	AA	AA	AA	AA	AA	AA	AA	NN	AA	AA	AA	AA	AA	AA	GA	AA	AA	AA	AA	AA	AA	AA	AA	AA
100059532|F|0-39:C>A-39:C>A	C/A	1	20608931	+	NA	NA	NA	NA	NA	NA	CC	CC	CC	CC	CC	CC	CC	CC	CC	CC	CC	CC	CC	CC	CC	CC	CC	CC	CC	CC	CC	CC	CC	CC	CC	CC	CC	CC	CC	CC	CC	CC	CC	CC	CC	CC	CC	CC	CC
100047235|F|0-5:T>G-5:T>G	T/G	1	20677322	+	NA	NA	NA	NA	NA	NA	NN	NN	NN	NN	GG	GG	NN	GG	NN	GG	NN	NN	NN	NN	NN	NN	TT	NN	NN	GG	NN	NN	NN	NN	NN	NN	GT	NN	TT	NN	TT	GG	TT	NN	TT	TT	NN	TT	TT
35806939|F|0-16:G>T-16:G>T	T/G	1	20677333	+	NA	NA	NA	NA	NA	NA	NN	NN	NN	NN	NN	NN	NN	NN	NN	NN	NN	NN	NN	NN	NN	NN	TG	NN	NN	GG	GG	NN	GG	NN	GG	NN	TT	NN	TT	NN	TT	NN	TT	NN	TT	TG	GG	TT	TT
35806904|F|0-68:C>T-68:C>T	T/C	1	20677873	+	NA	NA	NA	NA	NA	NA	TC	TT	TT	TC	TT	TT	TC	CC	TT	CC	TC	TC	TC	TC	CC	CC	TC	CC	TC	TC	TC	TC	TC	TC	TC	CC	CC	CC	TT	TC	TC	TT	TT	TT	TT	TC	TC	TC	CC
35806904|F|0-44:G>A-44:G>A	A/G	1	20677897	+	NA	NA	NA	NA	NA	NA	GG	AA	AA	AG	AA	AA	AG	AG	AA	AG	GG	AG	GG	GG	AG	AG	GG	AG	GG	AG	GG	GG	GG	GG	GG	AG	AG	AG	NN	AG	GG	AA	NN	AA	NN	AG	GG	GG	AG
35802578|F|0-56:G>A-56:G>A	A/G	1	20752219	+	NA	NA	NA	NA	NA	NA	AG	NN	NN	NN	AA	NN	NN	AA	NN	AA	GG	AG	NN	NN	NN	AA	AA	NN	AA	AA	AA	GG	NN	NN	AA	AG	NN	NN	AG	AA	AG	AA	AA	AA	AA	NN	NN	AG	AG
7111395|F|0-10:G>T-10:G>T	T/G	1	20786111	+	NA	NA	NA	NA	NA	NA	TG	TT	NN	NN	TT	TT	TT	TT	TT	NN	TT	TG	TT	GG	TT	GG	TG	TT	TT	TT	GG	TG	NN	GG	GG	NN	TG	TT	TT	TT	GG	TT	TT	TT	NN	TG	TG	TG	GG
35806695|F|0-10:A>G-10:A>G	A/G	1	20790841	+	NA	NA	NA	NA	NA	NA	AA	GG	NN	NN	GG	NN	NN	GG	NN	NN	AA	GG	NN	NN	NN	GG	AA	GG	AA	GA	AA	NN	NN	AA	AA	GG	GG	NN	AA	NN	NN	GA	AA	AA	AA	AA	AA	AA	GG
35806695|F|0-19:T>C-19:T>C	T/C	1	20790850	+	NA	NA	NA	NA	NA	NA	CC	NN	NN	TT	NN	NN	TT	NN	NN	TT	CC	TT	TT	NN	NN	NN	CT	NN	CT	CT	CT	NN	TT	CT	CT	TT	TT	TT	CC	TT	TT	CC	CC	CC	CC	CT	CT	CC	TT
35806695|F|0-62:G>T-62:G>T	G/T	1	20790893	+	NA	NA	NA	NA	NA	NA	GG	NN	NN	NN	NN	NN	NN	NN	NN	NN	GG	NN	NN	NN	NN	NN	GG	NN	GG	GG	GG	NN	NN	GG	GG	NN	NN	NN	GG	NN	NN	GG	GG	GG	GG	GG	GG	GG	NN
100054067|F|0-22:G>T-22:G>T	G/T	1	20833853	+	NA	NA	NA	NA	NA	NA	NN	GG	GG	GG	NN	GG	GG	NN	GG	NN	GG	GG	GG	GG	NN	GG	GG	GG	GG	GG	GG	GG	GG	NN	GG	GG	NN	GG	GG	GG	GG	GG	GG	NN	GG	GG	GG	GG	NN
7109958|F|0-6:G>C-6:G>C	G/C	1	20839891	+	NA	NA	NA	NA	NA	NA	CC	CC	NN	NN	NN	NN	CG	NN	NN	GG	CG	NN	GG	CG	GG	GG	GG	GG	GG	NN	CG	CC	CG	NN	CG	GG	GG	GG	CC	NN	CC	CC	CC	CC	CC	GG	CG	CC	GG
35803222|F|0-22:A>G-22:A>G	A/G	1	20930743	+	NA	NA	NA	NA	NA	NA	AA	AA	AA	AA	NN	AA	AA	AA	NN	AA	AA	AA	AA	AA	AA	AA	AA	AA	AA	AA	AA	AA	AA	AA	GA	AA	AA	AA	AA	AA	AA	AA	AA	AA	AA	AA	AA	AA	AA
35801339|F|0-53:G>T-53:G>T	G/T	1	20955239	+	NA	NA	NA	NA	NA	NA	GG	GG	GG	NN	GG	GG	GG	GG	GG	GG	GG	GG	GG	GG	GG	GG	GG	GG	GG	GG	GG	GG	GG	GG	GG	GG	TG	GG	GG	GG	GG	GG	GG	GG	GG	GG	GG	GG	GG
7119673|F|0-23:A>G-23:A>G	A/G	1	20955312	+	NA	NA	NA	NA	NA	NA	GA	AA	AA	GA	AA	AA	GA	AA	AA	GA	GA	GA	GA	GA	GA	GA	GA	GA	GA	GA	GA	GA	GA	GA	GA	GA	GA	GA	AA	GA	GA	AA	AA	AA	AA	GA	GA	GA	GA
35806652|F|0-41:A>T-41:A>T	A/T	1	21090643	+	NA	NA	NA	NA	NA	NA	TA	AA	NN	TA	NN	TT	TA	NN	NN	AA	TA	TA	TA	TA	AA	TA	TA	AA	TA	TA	TA	TA	AA	TA	TA	AA	NN	TA	TA	TA	TA	TT	TA	TA	TT	TA	AA	TA	AA
35806652|F|0-17:G>A-17:G>A	A/G	1	21090667	+	NA	NA	NA	NA	NA	NA	AA	AG	NN	AG	GG	GG	AG	GG	GG	AG	AA	AG	AA	AA	AG	AG	AA	AG	AA	AG	AA	AA	AA	AA	AA	AG	NN	AA	AA	AA	AA	GG	AA	AG	NN	AA	AG	AA	AG
7107025|F|0-39:T>C-39:T>C	T/C	1	21145159	+	NA	NA	NA	NA	NA	NA	CC	TT	TT	TT	CT	TT	CT	TT	TT	TT	TT	CT	CT	CT	TT	TT	CT	TT	CC	CT	CT	CT	CC	CT	CC	TT	TT	TT	TT	CT	CT	CT	CT	CT	CT	TT	TT	TT	TT
13856301|F|0-44:T>C-44:T>C	T/C	1	21186775	+	NA	NA	NA	NA	NA	NA	NN	TT	NN	NN	NN	NN	TT	TT	TT	TT	TT	TT	TT	NN	NN	NN	TT	TT	TT	TT	NN	TT	NN	NN	TT	TT	NN	TT	TT	NN	TT	NN	TT	TT	TT	TT	TT	TT	TT
7108145|F|0-29:C>A-29:C>A	C/A	1	21187892	+	NA	NA	NA	NA	NA	NA	AC	CC	CC	CC	CC	CC	CC	CC	CC	AA	AC	AC	AC	AC	NN	AC	AC	AC	CC	CC	CC	AC	CC	AC	AC	AC	AC	AC	CC	AC	CC	CC	AC	CC	CC	CC	AC	AC	AC
7108844|F|0-54:G>T-54:G>T	G/T	1	21192125	+	NA	NA	NA	NA	NA	NA	TG	GG	NN	TG	GG	GG	NN	GG	GG	GG	GG	GG	TT	TT	NN	TG	GG	TG	TG	GG	TG	GG	GG	TG	GG	NN	NN	TG	GG	TG	GG	GG	GG	GG	GG	TG	TT	TG	GG
35801435|F|0-33:G>A-33:G>A	G/A	1	21225756	+	NA	NA	NA	NA	NA	NA	GG	AA	AG	AG	AG	AA	AG	AA	AA	AG	GG	AG	GG	AG	AG	GG	GG	AG	GG	AG	GG	GG	GG	GG	GG	AG	AG	GG	AG	GG	GG	AG	AG	AG	GG	GG	AG	GG	AG
35801312|F|0-14:G>A-14:G>A	A/G	1	21236610	+	NA	NA	NA	NA	NA	NA	AA	AA	AA	AA	AA	NN	AA	NN	AA	AA	AA	AA	AA	AA	GG	AA	AA	AG	AA	AA	AA	AA	AG	AA	AA	AA	AA	AA	AA	AA	AA	AG	AA	AA	AA	AA	AA	AA	AA
35804131|F|0-7:G>T-7:G>T	T/G	1	21278355	+	NA	NA	NA	NA	NA	NA	GG	TG	TG	TG	TG	TT	TG	TT	TG	TG	GG	TG	GG	TG	TG	TG	GG	TG	GG	TG	TG	GG	GG	GG	GG	TG	TG	GG	TG	TG	GG	TG	TG	TG	GG	GG	TG	GG	TG
36063241|F|0-66:A>T-66:A>T	A/T	1	21295785	+	NA	NA	NA	NA	NA	NA	AA	AA	AA	AA	AA	AA	AA	AA	AA	AA	AA	AA	AA	AA	AA	AA	AA	AA	AA	AA	AA	AA	AA	AA	AA	AA	NN	AA	AA	AA	AA	AA	AA	AA	AA	NN	AA	AA	AA
7143108|F|0-18:G>A-18:G>A	A/G	1	21326996	+	NA	NA	NA	NA	NA	NA	AG	AA	AA	AG	AA	AA	AG	AA	AA	AG	AG	AG	AG	AG	AG	AG	AG	AG	AG	AG	AG	AG	AG	AG	AG	AG	AG	AG	AA	AG	AG	AA	AA	AA	AA	AG	AG	AG	AG
35803570|F|0-17:G>T-17:G>T	G/T	1	21371219	+	NA	NA	NA	NA	NA	NA	TG	GG	TG	TG	TG	GG	GG	TG	TG	GG	TG	TG	TG	TG	GG	TG	TG	GG	TG	TG	TG	TG	TG	TG	TG	GG	GG	TG	TG	TG	TG	TG	TG	TG	TT	TG	TG	TG	GG
35806541|F|0-14:C>T-14:C>T	T/C	1	21443827	+	NA	NA	NA	NA	NA	NA	TC	TC	TT	TC	TT	TT	TT	TT	TT	TC	TT	TC	TC	TC	TC	TT	TC	TC	TC	TC	TC	TC	TT	TC	TC	TC	NN	TC	TC	NN	TC	TT	TC	TC	TT	TT	CC	CC	TC
7110532|F|0-7:T>C-7:T>C	T/C	1	21466462	+	NA	NA	NA	NA	NA	NA	CT	TT	CT	TT	TT	TT	TT	TT	TT	CT	CT	CT	CT	CT	TT	CT	CT	TT	CT	CT	CC	CT	CT	CT	CT	TT	TT	CT	CT	CT	CT	CT	CT	CT	CC	CT	TT	CT	CT
35798247|F|0-15:A>C-15:A>C	A/C	1	21476795	+	NA	NA	NA	NA	NA	NA	CA	AA	CC	NN	AA	AA	AA	AA	CA	CA	CC	CA	CA	AA	AA	AA	CA	AA	CA	CA	CC	CC	AA	CA	CC	CA	NN	CC	CA	CA	CA	CA	NN	CA	CC	NN	AA	CA	AA
35807785|F|0-14:C>A-14:C>A	A/C	1	21486667	+	NA	NA	NA	NA	NA	NA	AC	AA	AA	AC	AA	AA	AC	AA	AA	AC	AC	AC	AC	AC	AC	AC	AC	AC	AC	AC	AC	AC	AC	AC	AC	AC	AC	AC	AA	AC	AC	AA	AC	AA	AA	AC	AC	AC	AC
35807787|F|0-39:G>A-39:G>A	A/G	1	21486692	+	NA	NA	NA	NA	NA	NA	GG	AA	NN	GG	NN	NN	GG	NN	AA	GG	GG	GG	GG	GG	GG	GG	GG	GG	GG	GG	AG	GG	GG	GG	GG	GG	GG	GG	AA	GG	GG	AA	AG	AA	NN	GG	AG	GG	GG
7112648|F|0-5:A>G-5:A>G	G/A	1	21572622	+	NA	NA	NA	NA	NA	NA	GG	NN	NN	NN	GG	NN	NN	NN	NN	GG	GG	GG	GG	GG	NN	NN	GG	NN	NN	GG	NN	GG	NN	NN	GG	GG	GG	GG	GG	NN	GG	GG	GG	GG	NN	GG	GG	AA	GG
35805546|F|0-45:C>T-45:C>T	C/T	1	21586251	+	NA	NA	NA	NA	NA	NA	TT	TC	CC	TT	CC	CC	TC	TC	CC	TT	TT	TC	TT	TC	TC	TC	TT	TC	TT	TC	TT	TT	TC	TT	TT	TC	TC	TT	TT	TT	TT	TC	TT	TC	TT	TT	TT	TT	TC
34225194|F|0-41:G>C-41:G>C	G/C	1	21631144	+	NA	NA	NA	NA	NA	NA	CG	CG	GG	CG	GG	GG	CG	CG	CG	CG	CG	CG	CG	CG	CG	CG	CG	CG	CG	CG	CG	CG	CC	CG	CG	CG	CG	CG	CG	GG	CG	GG	CG	CG	GG	CG	CC	CG	CG
34225194|F|0-23:A>T-23:A>T	A/T	1	21631162	+	NA	NA	NA	NA	NA	NA	AA	AA	AA	AA	AA	AA	AA	AA	AA	AA	AA	AA	AA	AA	AA	AA	AA	AA	AA	AA	AA	AA	NN	AA	AA	AA	AA	AA	AA	AA	AA	AA	AA	AA	AA	AA	AA	AA	AA
35807296|F|0-6:C>T-6:C>T	C/T	1	21684691	+	NA	NA	NA	NA	NA	NA	TC	CC	TC	TC	TC	CC	TC	CC	TC	TC	TC	TC	TC	TC	CC	TC	TC	TC	TC	TC	TC	TC	CC	TC	TC	TC	CC	TC	TC	TC	TC	TC	TC	TC	TT	TC	CC	TC	CC
7139809|F|0-47:A>G-47:A>G	A/G	1	21685428	+	NA	NA	NA	NA	NA	NA	GG	GA	GG	GA	AA	AA	GA	GA	GA	GA	GG	GA	GG	GA	GA	GA	GG	GA	GG	GA	GG	GG	NN	GG	GG	GA	AA	GG	GG	GG	GG	GA	GG	GG	GG	GA	GG	GG	GA
35806524|F|0-18:A>C-18:A>C	C/A	1	21717410	+	NA	NA	NA	NA	NA	NA	CA	CA	NN	CA	CC	CC	CA	CC	CA	CA	CC	CC	CC	AA	CC	CC	AA	AA	CC	CA	CA	AA	CC	CA	CA	CA	AA	AA	CA	CC	CC	CC	CA	CA	NN	CA	CA	CA	CC
35801242|F|0-22:A>G-22:A>G	A/G	1	21847972	+	NA	NA	NA	NA	NA	NA	NN	AA	NN	NN	NN	AA	NN	AA	AA	NN	NN	NN	AA	NN	AA	NN	GG	NN	NN	AA	NN	NN	NN	NN	NN	AA	NN	NN	NN	NN	NN	NN	NN	NN	GG	NN	AA	NN	AA
7111320|F|0-19:A>G-19:A>G	A/G	1	21879777	+	NA	NA	NA	NA	NA	NA	AA	GA	GA	GA	GG	GG	GA	GG	GA	GA	GA	GG	AA	AA	GA	GA	AA	GG	AA	GA	AA	GA	GA	GA	AA	GA	GG	GA	AA	AA	GA	GA	AA	AA	AA	GA	GA	AA	GG
7107368|F|0-14:C>T-14:C>T	C/T	1	21909878	+	NA	NA	NA	NA	NA	NA	TC	CC	TC	CC	CC	CC	TC	CC	TC	TC	TC	TC	TC	TC	CC	CC	TC	CC	TC	TC	TC	TC	CC	TT	TC	CC	CC	TC	TC	TC	TC	TC	TC	TC	TT	TC	CC	TC	TC
7107368|F|0-6:A>T-6:A>T	A/T	1	21909886	+	NA	NA	NA	NA	NA	NA	AA	AA	AA	AA	AA	AA	AA	AA	AA	AA	AA	AA	AA	AA	AA	AA	AA	AA	AA	AA	AA	AA	AA	AA	AA	AA	AA	AA	AA	AA	AA	AA	AA	AA	NN	AA	AA	AA	AA
35804454|F|0-55:T>C-55:T>C	T/C	1	21909944	+	NA	NA	NA	NA	NA	NA	CT	TT	NN	NN	TT	TT	CT	TT	TT	CT	NN	NN	CT	CC	TT	TT	CT	TT	TT	TT	TT	TT	NN	NN	CT	TT	TT	TT	TT	NN	CT	TT	CT	CT	NN	TT	TT	CC	TT
34225261|F|0-34:A>G-34:A>G	A/G	1	22161746	+	NA	NA	NA	NA	NA	NA	AA	GA	NN	AA	AA	AA	AA	AA	GA	AA	AA	AA	GG	GG	GG	GA	GG	AA	GG	GA	GG	AA	GG	NN	GG	GA	AA	AA	GG	GA	AA	GA	GG	GG	NN	GA	GA	GG	AA
35806900|F|0-38:C>A-38:C>A	C/A	1	22161750	+	NA	NA	NA	NA	NA	NA	AC	CC	AA	CC	CC	CC	AC	CC	AC	CC	AC	AC	AA	AA	NN	CC	AA	AC	AA	AC	AA	AC	NN	AA	AA	CC	AC	AC	AA	AC	AC	AC	AA	AA	AA	AC	CC	AA	CC
7111040|F|0-45:C>T-45:C>T	C/T	1	22171209	+	NA	NA	NA	NA	NA	NA	TC	CC	NN	TT	TT	TT	NN	TT	TC	TT	NN	TT	NN	CC	NN	CC	CC	TT	CC	CC	CC	TC	TC	CC	CC	TC	TT	CC	CC	CC	CC	TT	CC	CC	CC	TT	TC	CC	TT
7142455|F|0-13:A>T-13:A>T	A/T	1	22183652	+	NA	NA	NA	NA	NA	NA	TA	TA	TA	TA	AA	AA	TA	AA	TA	TA	TA	TA	TT	TT	AA	AA	TT	TA	TT	TA	TT	TA	TA	TA	TT	AA	AA	TA	TT	TA	TA	TA	TT	TT	TT	TA	TA	TT	AA
7109975|F|0-8:C>A-8:C>A	A/C	1	22183657	+	NA	NA	NA	NA	NA	NA	AA	AC	AC	AA	AA	AA	AA	AA	AC	AA	AA	AA	CC	CC	AC	AC	CC	AA	CC	AC	CC	AA	AC	AA	CC	AC	AA	AA	CC	AC	AA	AC	CC	CC	NN	AC	AC	CC	AA
20476938|F|0-31:T>A-31:T>A	T/A	1	22183693	+	NA	NA	NA	NA	NA	NA	AT	TT	AT	AT	AT	TT	AT	TT	TT	AT	AT	AT	AT	AT	TT	TT	AT	AT	AT	AT	AT	AT	AT	AT	AT	TT	TT	AT	AT	AT	AT	AT	AT	AT	AA	AT	AT	AT	TT
35805221|F|0-68:G>T-68:G>T	G/T	1	22219681	+	NA	NA	NA	NA	NA	NA	TT	GG	TG	TG	GG	GG	TG	GG	NN	NN	NN	GG	TG	GG	GG	TG	TG	NN	TG	TG	TT	NN	NN	NN	GG	GG	NN	TT	TG	TT	TT	TT	TG	TG	TT	GG	GG	GG	NN
7112434|F|0-65:G>A-65:G>A	G/A	1	22249302	+	NA	NA	NA	NA	NA	NA	GG	AA	GG	NN	GG	GG	GG	GG	AG	NN	NN	GG	GG	AG	GG	NN	NN	GG	GG	NN	GG	GG	NN	GG	NN	GG	GG	GG	AA	NN	GG	GG	AA	AG	NN	GG	AG	AG	GG
35805168|F|0-7:T>C-7:T>C	T/C	1	22256583	+	NA	NA	NA	NA	NA	NA	CT	TT	CT	TT	CT	TT	CT	TT	TT	TT	CT	TT	CT	CT	TT	TT	CT	TT	CT	TT	CT	CT	TT	CT	CT	TT	TT	CT	CT	CT	CT	CT	CT	CT	CC	CT	TT	CT	CT
100061129|F|0-31:A>G-31:A>G	A/G	1	22256607	+	NA	NA	NA	NA	NA	NA	AA	NN	AA	NN	AA	NN	AA	AA	NN	NN	AA	AA	AA	AA	NN	NN	AA	NN	AA	AA	AA	AA	NN	AA	AA	NN	NN	AA	AA	AA	AA	AA	AA	AA	AA	AA	NN	AA	AA
35804218|F|0-25:A>G-25:A>G	A/G	1	22270234	+	NA	NA	NA	NA	NA	NA	AA	GA	AA	AA	AA	AA	AA	AA	GA	AA	AA	AA	AA	GA	AA	AA	AA	GA	AA	GA	GA	AA	GA	AA	AA	AA	AA	AA	GA	AA	AA	AA	GA	GA	AA	AA	GA	AA	AA
35804566|F|0-6:A>T-6:A>T	A/T	1	22353246	+	NA	NA	NA	NA	NA	NA	TA	AA	TA	TA	TA	AA	TA	AA	AA	TA	TA	TA	TA	TA	TA	AA	TA	TA	TA	TA	TA	TA	TT	TA	TA	AA	AA	TA	TA	TA	TA	TA	TA	TA	TT	TA	AA	TA	TA
7121037|F|0-19:A>T-19:A>T	A/T	1	22353268	+	NA	NA	NA	NA	NA	NA	AA	AA	NN	AA	AA	AA	AA	AA	AA	NN	NN	AA	AA	AA	AA	AA	AA	AA	AA	NN	AA	AA	NN	NN	NN	AA	NN	AA	AA	AA	AA	TT	AA	NN	NN	TA	AA	AA	AA
35805649|F|0-38:T>A-38:T>A	T/A	1	22365703	+	NA	NA	NA	NA	NA	NA	TT	TT	TT	TT	TT	TT	TT	TT	TT	TT	TT	AT	AT	TT	TT	TT	AT	AT	TT	TT	TT	AT	AT	AT	TT	AT	AT	AT	TT	TT	TT	TT	TT	TT	NN	AT	TT	TT	TT
7114895|F|0-5:A>G-5:A>G	G/A	1	22400330	+	NA	NA	NA	NA	NA	NA	GA	GG	AA	GG	GG	GG	GG	GG	GG	GG	GG	GA	AA	GA	GG	GG	GA	GG	GA	GA	GA	GA	GG	GA	GA	GG	GA	GA	GA	AA	GA	GA	GA	GA	AA	GA	GG	GA	GA
20485196|F|0-31:G>A-31:G>A	A/G	1	22422648	+	NA	NA	NA	NA	NA	NA	AG	NN	GG	AA	AG	AA	AG	AA	AA	AA	AA	AA	AG	AG	AA	AA	AA	AA	AG	AG	AG	AG	AG	GG	AG	AA	AA	AG	GG	AA	AG	AG	AG	GG	GG	AA	AA	AG	AA
20485196|F|0-67:C>A-67:C>A	C/A	1	22422684	+	NA	NA	NA	NA	NA	NA	CC	NN	NN	CC	CC	CC	CC	CC	CC	CC	CC	CC	CC	CC	CC	CC	CC	CC	CC	CC	CC	CC	CC	NN	CC	CC	CC	CC	NN	CC	CC	CC	CC	NN	NN	CC	CC	CC	CC
7117336|F|0-8:C>T-8:C>T	T/C	1	22452209	+	NA	NA	NA	NA	NA	NA	TT	TC	NN	NN	TT	NN	NN	TT	NN	TT	TT	TT	TT	TT	NN	NN	TT	NN	TT	TT	TT	TT	NN	NN	NN	NN	NN	TT	TT	TT	TT	TT	TT	TC	TT	TT	TT	TT	NN
15485678|F|0-7:A>C-7:A>C	C/A	1	22452210	+	NA	NA	NA	NA	NA	NA	AA	CC	NN	CA	CC	CC	CA	CC	CC	CC	CC	CC	CC	CA	CC	CC	CC	CC	CC	CC	CC	CC	CC	CC	CA	CC	CC	CC	NN	NN	CC	CA	NN	NN	NN	CA	CC	CC	CC
20499762|F|0-17:G>A-17:G>A	G/A	1	22452231	+	NA	NA	NA	NA	NA	NA	NN	AG	NN	AA	GG	GG	AA	GG	GG	AG	GG	GG	GG	GG	NN	GG	GG	GG	GG	GG	GG	AG	NN	GG	GG	GG	GG	GG	NN	GG	GG	GG	GG	GG	NN	GG	GG	GG	GG
35802410|F|0-33:G>A-33:G>A	G/A	1	22453708	+	NA	NA	NA	NA	NA	NA	GG	AG	GG	AG	AA	AA	NN	AG	NN	AA	GG	NN	AG	GG	NN	AA	AG	NN	GG	AA	AG	AA	AA	NN	GG	AA	NN	GG	NN	GG	AA	NN	GG	NN	GG	NN	GG	GG	AA
34226053|F|0-18:C>A-18:C>A	A/C	1	22503606	+	NA	NA	NA	NA	NA	NA	AC	AA	CC	AC	AA	AA	AC	AA	AA	AC	AC	AC	AC	AC	AA	AC	AC	AA	AC	AC	AC	AC	AC	AC	AC	AA	AA	AC	CC	CC	AC	AC	CC	CC	CC	AC	AC	AC	AC
13859782|F|0-48:G>T-48:G>T	G/T	1	22528199	+	NA	NA	NA	NA	NA	NA	TG	GG	NN	TT	NN	NN	GG	NN	GG	NN	GG	NN	GG	GG	NN	NN	GG	NN	GG	NN	GG	GG	NN	GG	NN	NN	NN	GG	GG	GG	GG	NN	GG	GG	GG	GG	NN	GG	NN
35806167|F|0-30:T>C-30:T>C	C/T	1	22560280	+	NA	NA	NA	NA	NA	NA	CT	CC	CT	CT	CC	CC	CT	CC	CC	CT	CT	CT	CT	CT	CC	CT	CT	CT	CT	CT	CT	CT	CT	CT	CT	CC	CC	CT	CT	CT	CT	CT	CT	CT	TT	CT	CT	CT	CT
35807680|F|0-47:G>T-47:G>T	G/T	1	22589461	+	NA	NA	NA	NA	NA	NA	TG	TG	TG	TG	TG	TT	TG	TT	TG	TG	TG	TT	GG	GG	TG	TG	GG	TT	GG	TG	TG	TG	GG	TG	GG	TG	TT	TG	GG	GG	TG	TG	GG	GG	GG	TG	TG	GG	TG
100061787|F|0-45:C>G-45:C>G	C/G	1	22589463	+	NA	NA	NA	NA	NA	NA	CC	CC	CC	CC	CC	CC	CC	CC	CC	CC	CC	CC	NN	NN	CC	CC	NN	CC	NN	CC	CC	CC	NN	CC	NN	CC	CC	CC	NN	NN	CC	CC	NN	NN	NN	CC	CC	NN	CC
35805007|F|0-62:A>G-62:A>G	A/G	1	22589661	+	NA	NA	NA	NA	NA	NA	GA	AA	GA	GA	AA	AA	GA	AA	AA	AA	GA	GA	GA	GA	AA	GA	GA	AA	GA	GA	GA	GA	GA	GA	GA	AA	AA	GA	GA	GA	GA	GA	GA	GA	GA	GG	GA	GA	GA
35807381|F|0-5:C>A-5:C>A	A/C	1	22612439	+	NA	NA	NA	NA	NA	NA	AC	AA	NN	AA	NN	NN	NN	NN	AA	AA	CC	CC	AC	AC	AA	AA	AC	NN	AC	CC	CC	AC	AA	CC	AC	AA	NN	CC	AC	CC	CC	CC	AC	AC	CC	CC	AA	AC	CC
7112357|F|0-53:C>T-53:C>T	C/T	1	22674156	+	NA	NA	NA	NA	NA	NA	CC	CC	CC	CC	CC	CC	CC	CC	TC	CC	CC	CC	TC	TC	TC	TT	TC	CC	TC	TC	CC	CC	TC	CC	TC	TC	CC	CC	CC	TC	CC	CC	TC	CC	CC	NN	CC	TC	CC
100060443|F|0-54:A>C-54:A>C	C/A	1	22674157	+	NA	NA	NA	NA	NA	NA	NN	NN	NN	NN	NN	NN	NN	NN	CC	NN	NN	NN	CC	CC	CC	CC	CC	NN	CC	CC	NN	NN	CC	NN	CC	CC	NN	NN	NN	CC	NN	NN	CC	NN	NN	NN	NN	CC	NN
7121451|F|0-66:G>T-66:G>T	G/T	1	22787906	+	NA	NA	NA	NA	NA	NA	TG	GG	TG	TG	GG	GG	GG	GG	TG	TG	TG	TG	TG	TG	GG	GG	TG	GG	TG	GG	TG	TG	TG	TG	TG	TG	GG	TG	TG	TG	TG	TG	TG	TG	TT	TG	GG	TG	TG
7121451|F|0-58:C>T-58:C>T	T/C	1	22787914	+	NA	NA	NA	NA	NA	NA	TT	TT	TT	TT	TT	TT	TT	TT	TT	TT	TT	TT	TT	TT	TT	TT	TT	TT	TT	TT	TT	TT	TT	TT	TT	TT	TT	TT	TT	TT	TT	TT	TT	TT	NN	TT	TT	TT	TT
7111146|F|0-9:T>G-9:T>G	G/T	1	22804022	+	NA	NA	NA	NA	NA	NA	GT	NN	GG	TT	GG	NN	GT	NN	GG	TT	GG	NN	GG	GG	GG	GG	GG	NN	GG	GG	GG	GG	GG	NN	GG	GG	NN	GG	GG	GG	GG	GG	GG	GG	GG	NN	GG	GG	GG
35806199|F|0-27:T>C-27:T>C	T/C	1	22852887	+	NA	NA	NA	NA	NA	NA	TT	CT	CC	CT	CT	CC	CT	CC	CT	CT	CC	CT	TT	TT	CT	CT	TT	CC	TT	CT	CT	CT	CT	CT	TT	CT	CC	CC	TT	TT	CC	CT	TT	TT	NN	CC	CT	TT	CC
35804609|F|0-14:G>A-14:G>A	G/A	1	22852925	+	NA	NA	NA	NA	NA	NA	AA	GG	AA	GG	GG	GG	NN	GG	GG	NN	NN	GG	AA	AG	NN	GG	AA	NN	NN	GG	AG	GG	GG	AG	NN	GG	NN	GG	GG	AG	GG	AG	AG	AA	NN	AA	NN	GG	AA
35804609|F|0-18:A>C-18:A>C	A/C	1	22852929	+	NA	NA	NA	NA	NA	NA	NN	AA	NN	CA	AA	AA	CC	AA	AA	NN	NN	AA	NN	AA	NN	AA	NN	NN	NN	AA	AA	AA	AA	CA	NN	AA	NN	AA	AA	AA	AA	AA	AA	NN	NN	NN	NN	AA	NN
35804559|F|0-15:C>A-15:C>A	C/A	1	22868520	+	NA	NA	NA	NA	NA	NA	CC	CC	CC	CC	CC	CC	CC	CC	CC	CC	CC	CC	AC	AC	AC	AC	AC	CC	AC	CC	CC	CC	CC	CC	AC	AC	CC	CC	CC	AA	CC	CC	CC	CC	CC	CC	CC	AC	CC
36063864|F|0-56:C>T-56:C>T	C/T	1	22888273	+	NA	NA	NA	NA	NA	NA	TT	CC	CC	TC	CC	CC	TC	CC	CC	TC	CC	CC	CC	NN	CC	CC	NN	CC	NN	CC	CC	TC	TC	CC	NN	CC	CC	CC	CC	CC	CC	CC	NN	NN	NN	CC	CC	CC	CC
36063864|F|0-64:A>T-64:A>T	T/A	1	22888281	+	NA	NA	NA	NA	NA	NA	TA	NN	TT	AA	NN	NN	TA	TT	TT	TA	TT	TT	TT	TT	NN	TT	TT	NN	TT	TT	TT	TA	TA	TT	TT	NN	NN	TT	TT	TT	TT	TT	TT	TT	TT	TT	NN	TT	TT
100061645|F|0-18:T>A-18:T>A	A/T	1	22916987	+	NA	NA	NA	NA	NA	NA	NN	AA	NN	NN	AA	NN	NN	NN	AA	NN	NN	NN	AA	AA	AA	AA	AA	NN	AA	NN	NN	NN	AA	NN	AA	AA	NN	NN	AA	NN	NN	NN	AA	AA	NN	AA	AA	AA	TT
35804619|F|0-29:C>A-29:C>A	C/A	1	22916998	+	NA	NA	NA	NA	NA	NA	CC	AC	CC	CC	AC	CC	CC	CC	AC	CC	CC	CC	AC	AC	AC	AC	AC	CC	AC	CC	CC	CC	AC	CC	AC	AC	CC	CC	AC	CC	CC	CC	AC	AC	CC	AC	AC	AC	CC
35807043|F|0-62:T>G-62:T>G	T/G	1	22919046	+	NA	NA	NA	NA	NA	NA	TT	GT	GG	TT	GG	TT	TT	TT	TT	GT	GT	GT	GG	GG	GG	GT	GG	TT	GG	GT	GT	GT	GT	GT	GG	GT	GT	GT	GG	GG	GT	GT	GG	GG	GG	GT	TT	GG	GT
35807043|F|0-68:G>T-68:G>T	G/T	1	22919052	+	NA	NA	NA	NA	NA	NA	NN	GG	GG	NN	GG	NN	NN	NN	NN	GG	GG	GG	GG	GG	GG	GG	GG	NN	GG	GG	GG	GG	GG	GG	GG	GG	GG	GG	GG	GG	GG	GG	GG	GG	GG	GG	NN	GG	GG
7111637|F|0-59:G>A-59:G>A	G/A	1	22965204	+	NA	NA	NA	NA	NA	NA	AG	GG	AA	GG	GG	NN	AG	NN	GG	AG	AA	AA	AG	AG	GG	GG	AG	NN	AG	AG	AG	AG	AA	AG	AG	GG	AG	AA	AG	AA	AA	AA	AG	AG	AA	AA	AG	AG	AA
7111637|F|0-42:C>T-42:C>T	T/C	1	22965221	+	NA	NA	NA	NA	NA	NA	TT	TT	NN	TT	TT	NN	TT	NN	TT	TT	NN	NN	TT	TT	TT	TT	TT	NN	TT	TT	TT	TT	NN	TT	TT	TT	TT	NN	TT	NN	TT	TT	TT	TT	TT	NN	TT	TT	NN
7111637|F|0-40:T>C-40:T>C	T/C	1	22965223	+	NA	NA	NA	NA	NA	NA	TT	TT	NN	TT	CT	CC	TT	NN	TT	TT	NN	NN	TT	TT	TT	TT	TT	NN	CT	TT	TT	TT	NN	TT	TT	TT	TT	NN	TT	NN	TT	TT	TT	TT	TT	NN	TT	TT	NN
7111637|F|0-8:A>T-8:A>T	A/T	1	22965255	+	NA	NA	NA	NA	NA	NA	AA	TA	TT	TA	TA	TT	TA	TT	TA	TA	TT	TT	AA	AA	TA	TA	AA	TT	AA	TA	TA	TA	TT	TA	AA	TA	TA	TT	AA	NN	TT	TT	AA	AA	AA	TT	TA	AA	TT
35803898|F|0-6:G>A-6:G>A	A/G	1	23005064	+	NA	NA	NA	NA	NA	NA	AA	AA	AA	AA	AA	AA	AA	AA	AA	AA	AA	AG	AA	AA	AA	AG	AA	AA	AA	AA	AA	AA	AA	AA	AA	AA	AA	AA	AA	AA	AA	AA	AA	AA	AA	AA	AA	AA	AA
35801781|F|0-51:A>T-51:A>T	A/T	1	23059014	+	NA	NA	NA	NA	NA	NA	AA	TA	NN	TA	TA	TT	TA	TT	TA	TA	AA	TA	AA	AA	TA	TA	AA	TT	AA	TA	TA	TA	TA	TA	AA	TA	TT	TA	AA	AA	TA	TA	AA	AA	AA	TA	TA	AA	TA
36064083|F|0-7:A>C-7:A>C	A/C	1	23166561	+	NA	NA	NA	NA	NA	NA	CA	CC	AA	CC	CC	NN	CC	NN	CC	CA	AA	AA	AA	AA	AA	AA	AA	AA	AA	AA	CA	CA	AA	NN	AA	AA	NN	AA	CA	CA	AA	NN	CA	CA	AA	AA	CC	AA	AA
36064070|F|0-18:T>C-18:T>C	T/C	1	23182952	+	NA	NA	NA	NA	NA	NA	CT	TT	CC	CT	CT	TT	CT	TT	TT	CT	CT	CT	CT	CT	TT	TT	CT	TT	CT	CT	CT	CT	CT	CT	CT	TT	TT	CT	CT	CT	CT	CT	CT	CT	CC	CT	TT	CT	CT
7116269|F|0-44:C>A-44:C>A	C/A	1	23213872	+	NA	NA	NA	NA	NA	NA	AA	AA	CC	AA	CC	NN	AC	NN	AA	NN	NN	CC	CC	NN	CC	NN	CC	NN	CC	NN	AA	NN	CC	CC	CC	NN	CC	CC	NN	CC	NN	NN	CC	CC	NN	NN	AA	CC	CC
20476935|F|0-38:G>A-38:G>A	G/A	1	23238744	+	NA	NA	NA	NA	NA	NA	GG	GG	GG	GG	GG	GG	GG	GG	GG	GG	GG	GG	GG	GG	GG	GG	GG	GG	GG	GG	GG	GG	GG	GG	GG	GG	GG	GG	GG	AG	GG	GG	GG	GG	GG	GG	GG	GG	GG
36063931|F|0-9:A>G-9:A>G	A/G	1	23238788	+	NA	NA	NA	NA	NA	NA	AA	GA	AA	GA	AA	AA	AA	AA	AA	GA	AA	AA	AA	AA	AA	AA	AA	AA	AA	AA	AA	AA	AA	AA	AA	GA	AA	AA	AA	AA	AA	AA	AA	AA	AA	AA	AA	GA	GA
34221514|F|0-47:T>A-47:T>A	A/T	1	23241612	+	NA	NA	NA	NA	NA	NA	AA	AA	AA	AA	AA	AA	AA	AA	AA	AA	AA	AA	AT	AT	AT	AT	AT	AA	AT	AT	AA	AA	AA	NN	AT	AT	AA	AA	AA	AT	AA	AA	AA	AA	AA	AA	AA	AT	AA
7111824|F|0-24:G>T-24:G>T	G/T	1	23241680	+	NA	NA	NA	NA	NA	NA	GG	GG	GG	GG	GG	GG	GG	GG	GG	GG	GG	GG	GG	GG	GG	GG	GG	GG	GG	GG	GG	GG	GG	GG	GG	GG	GG	GG	GG	GG	GG	GG	GG	GG	GG	GG	GG	GG	GG
7111824|F|0-30:A>G-30:A>G	A/G	1	23241686	+	NA	NA	NA	NA	NA	NA	AA	AA	AA	AA	AA	AA	AA	AA	AA	AA	AA	AA	AA	GA	GA	AA	AA	AA	AA	AA	AA	AA	AA	AA	AA	AA	AA	AA	AA	AA	AA	AA	GA	AA	AA	GA	AA	AA	AA
7121428|F|0-56:A>C-56:A>C	A/C	1	23306304	+	NA	NA	NA	NA	NA	NA	AA	AA	AA	AA	AA	AA	AA	AA	AA	AA	AA	AA	AA	AA	AA	AA	AA	AA	AA	AA	AA	AA	AA	AA	AA	AA	AA	AA	AA	AA	AA	AA	AA	AA	AA	AA	AA	AA	AA
34223861|F|0-50:A>G-50:A>G	G/A	1	23306310	+	NA	NA	NA	NA	NA	NA	GG	GG	GG	GG	GG	GG	GG	GG	GG	GG	GG	GG	GA	GA	GA	GA	GA	GG	GA	GA	GG	GG	GA	GG	GA	GA	GG	GG	GG	GA	GG	GG	GG	GG	GG	GG	GG	GA	GG
35800924|F|0-9:A>G-9:A>G	A/G	1	23332332	+	NA	NA	NA	NA	NA	NA	AA	AA	AA	AA	AA	AA	AA	AA	AA	AA	AA	AA	AA	GA	AA	AA	AA	AA	AA	AA	AA	AA	AA	AA	AA	AA	AA	AA	AA	AA	AA	AA	GA	AA	AA	AA	AA	AA	AA
35802826|F|0-49:T>C-49:T>C	T/C	1	23369026	+	NA	NA	NA	NA	NA	NA	CT	TT	CC	CT	CT	TT	TT	CT	CT	TT	CT	CT	CT	CT	TT	TT	CT	TT	CT	CT	CT	CT	CT	CT	CT	CT	TT	CT	CT	CT	CT	CT	CT	CT	CC	CT	CT	CT	CT
35802284|F|0-25:G>A-25:G>A	G/A	1	23406558	+	NA	NA	NA	NA	NA	NA	AA	AG	AA	AG	AG	GG	AG	AG	GG	AG	AG	AG	AA	AA	AG	AG	AA	GG	AA	AG	AG	AG	AG	AG	AA	AG	GG	AG	AG	AA	AG	AG	AG	AG	AA	AG	AG	AA	AG
100058125|F|0-18:C>T-18:C>T	C/T	1	23477825	+	NA	NA	NA	NA	NA	NA	NN	CC	NN	NN	NN	NN	NN	NN	NN	NN	NN	NN	NN	NN	NN	NN	NN	NN	CC	NN	NN	NN	NN	NN	NN	NN	NN	NN	NN	NN	NN	NN	CC	NN	NN	NN	NN	NN	NN
35804814|F|0-51:T>C-51:T>C	T/C	1	23477858	+	NA	NA	NA	NA	NA	NA	TT	CT	NN	TT	TT	TT	NN	TT	TT	TT	NN	TT	NN	TT	TT	TT	TT	TT	CT	TT	TT	TT	NN	NN	TT	TT	NN	TT	TT	NN	TT	TT	CT	TT	TT	NN	TT	TT	TT
7143055|F|0-32:A>G-32:A>G	G/A	1	23493338	+	NA	NA	NA	NA	NA	NA	GG	GG	GG	GG	GG	GG	GG	GG	GG	GG	GG	GG	GG	GG	GG	GG	GG	GG	GG	GG	GG	GG	GG	GG	GG	GG	NN	GG	GG	GG	GG	GG	GG	GG	GG	GG	GG	GG	GG
20493603|F|0-13:T>A-13:T>A	T/A	1	23582858	+	NA	NA	NA	NA	NA	NA	TT	TT	TT	TT	TT	TT	TT	TT	TT	TT	TT	TT	TT	AT	TT	TT	TT	TT	TT	TT	TT	TT	TT	TT	TT	TT	AT	TT	TT	TT	TT	AT	TT	TT	TT	TT	TT	TT	TT
35801985|F|0-7:G>A-7:G>A	A/G	1	23659992	+	NA	NA	NA	NA	NA	NA	NN	AA	NN	AA	NN	AA	NN	NN	AA	AA	AA	NN	AA	AA	AA	NN	NN	NN	NN	NN	AA	AA	AA	NN	NN	NN	AA	NN	AA	AA	AA	AA	AA	AA	AA	NN	NN	NN	NN
20489021|F|0-34:A>G-34:A>G	A/G	1	23708108	+	NA	NA	NA	NA	NA	NA	AA	AA	AA	AA	AA	AA	AA	AA	AA	AA	AA	AA	AA	AA	AA	AA	AA	AA	GA	AA	AA	AA	AA	AA	AA	AA	AA	AA	AA	GA	GA	AA	AA	NN	AA	AA	AA	AA	AA
7147771|F|0-53:A>G-53:A>G	A/G	1	23715894	+	NA	NA	NA	NA	NA	NA	AA	AA	AA	NN	AA	AA	AA	NN	AA	AA	AA	AA	AA	AA	AA	AA	AA	NN	AA	AA	AA	AA	AA	AA	AA	NN	AA	AA	AA	AA	AA	AA	AA	GA	AA	AA	AA	AA	AA
34222955|F|0-12:A>T-12:A>T	A/T	1	23745395	+	NA	NA	NA	NA	NA	NA	TA	TA	AA	TA	TA	TT	TA	TT	TA	TA	TA	TA	AA	AA	TA	TA	AA	TT	AA	TA	TA	TA	TA	TA	AA	TA	TA	TA	AA	AA	TA	TA	TA	AA	TA	TA	TA	AA	TA
35806852|F|0-39:A>G-39:A>G	A/G	1	23883230	+	NA	NA	NA	NA	NA	NA	AA	AA	GA	AA	GA	AA	AA	AA	AA	AA	AA	AA	AA	GA	AA	AA	AA	AA	GA	AA	AA	GA	GA	AA	AA	AA	GA	GA	AA	AA	AA	GA	AA	AA	AA	GA	GA	AA	AA
35806852|F|0-68:A>C-68:A>C	A/C	1	23883259	+	NA	NA	NA	NA	NA	NA	AA	AA	AA	AA	CA	AA	AA	AA	AA	AA	AA	AA	AA	AA	AA	AA	AA	AA	AA	CA	AA	AA	AA	AA	AA	AA	AA	AA	AA	AA	AA	AA	AA	AA	AA	AA	AA	AA	CA
35807667|F|0-10:A>C-10:A>C	A/C	1	23945037	+	NA	NA	NA	NA	NA	NA	AA	AA	AA	AA	AA	AA	AA	AA	AA	AA	AA	AA	AA	AA	AA	AA	AA	AA	AA	AA	AA	AA	AA	AA	AA	AA	AA	AA	AA	AA	AA	AA	AA	AA	AA	AA	AA	AA	AA
35801724|F|0-50:G>T-50:G>T	G/T	1	23979768	+	NA	NA	NA	NA	NA	NA	TG	GG	TT	GG	GG	GG	TG	GG	GG	GG	TG	TG	TG	TG	GG	GG	TG	GG	TG	TG	TG	TG	TG	TG	TG	GG	GG	TG	GG	TT	TG	TG	TG	TG	TT	TG	TG	TG	TG
7115808|F|0-67:G>A-67:G>A	G/A	1	23988465	+	NA	NA	NA	NA	NA	NA	AG	GG	GG	GG	GG	GG	AG	GG	GG	AG	GG	GG	GG	GG	GG	GG	GG	GG	GG	GG	GG	GG	GG	GG	GG	GG	GG	GG	GG	GG	GG	GG	GG	GG	GG	GG	GG	GG	GG
35807213|F|0-65:T>C-65:T>C	T/C	1	24045608	+	NA	NA	NA	NA	NA	NA	CC	TT	CC	NN	TT	CT	TT	TT	CT	CT	CT	CT	CT	CT	TT	CT	CT	CT	CT	CT	CT	CC	CT	CC	CT	TT	TT	CT	TT	CT	CT	CT	CT	CT	CC	CT	TT	CT	CT
35807213|F|0-23:C>T-23:C>T	C/T	1	24045650	+	NA	NA	NA	NA	NA	NA	NN	CC	NN	NN	CC	CC	CC	CC	CC	CC	CC	CC	CC	CC	CC	CC	CC	CC	CC	CC	CC	NN	CC	NN	CC	CC	CC	CC	CC	CC	CC	CC	CC	CC	NN	CC	CC	CC	CC
35807213|F|0-10:T>A-10:T>A	T/A	1	24045663	+	NA	NA	NA	NA	NA	NA	AA	TT	NN	AA	TT	TT	AT	TT	TT	TT	TT	TT	TT	TT	TT	TT	TT	TT	TT	TT	TT	AA	TT	NN	TT	TT	TT	TT	TT	TT	TT	TT	TT	TT	NN	TT	TT	TT	TT
7109069|F|0-58:C>T-58:C>T	C/T	1	24053026	+	NA	NA	NA	NA	NA	NA	NN	CC	NN	NN	CC	CC	NN	CC	CC	CC	CC	NN	TT	TT	CC	CC	CC	CC	CC	CC	CC	CC	TT	NN	TC	CC	NN	NN	NN	CC	TC	NN	CC	TC	TT	NN	TC	TT	NN
7128206|F|0-42:A>G-42:A>G	A/G	1	24053123	+	NA	NA	NA	NA	NA	NA	AA	AA	AA	AA	AA	AA	AA	AA	AA	AA	AA	AA	AA	AA	AA	AA	AA	AA	AA	AA	AA	AA	AA	AA	AA	AA	AA	AA	AA	AA	AA	AA	AA	AA	AA	AA	AA	AA	AA
7140054|F|0-30:G>A-30:G>A	G/A	1	24073848	+	NA	NA	NA	NA	NA	NA	AG	NN	NN	NN	GG	GG	NN	NN	NN	NN	NN	NN	NN	NN	GG	GG	NN	NN	NN	NN	GG	NN	NN	NN	GG	NN	NN	GG	NN	NN	NN	GG	GG	NN	NN	GG	NN	NN	GG
7108364|F|0-22:C>T-22:C>T	C/T	1	24082866	+	NA	NA	NA	NA	NA	NA	CC	CC	NN	CC	CC	CC	CC	CC	CC	CC	CC	CC	CC	CC	CC	CC	CC	CC	CC	CC	CC	CC	NN	NN	CC	CC	CC	CC	CC	CC	CC	CC	CC	CC	NN	NN	CC	CC	CC
7108364|F|0-23:A>G-23:A>G	A/G	1	24082867	+	NA	NA	NA	NA	NA	NA	GA	AA	GG	AA	AA	AA	AA	GA	GA	GA	GA	GA	GA	GA	AA	AA	GA	AA	GA	GA	GA	GA	GG	NN	GA	AA	AA	GA	AA	AA	GA	GA	GA	GA	GG	GG	AA	GA	GA
7107270|F|0-52:T>C-52:T>C	T/C	1	24105339	+	NA	NA	NA	NA	NA	NA	CC	TT	NN	NN	TT	NN	NN	NN	TT	NN	TT	NN	TT	CT	TT	TT	CT	NN	TT	TT	TT	TT	NN	NN	TT	TT	NN	TT	TT	TT	CC	NN	TT	TT	CC	NN	TT	TT	NN
7107270|F|0-34:C>T-34:C>T	C/T	1	24105357	+	NA	NA	NA	NA	NA	NA	CC	NN	NN	NN	NN	NN	NN	NN	NN	NN	NN	NN	NN	CC	NN	NN	CC	NN	NN	NN	NN	NN	NN	NN	NN	NN	NN	NN	NN	NN	CC	NN	NN	NN	CC	NN	NN	NN	NN
35801241|F|0-6:T>C-6:T>C	T/C	1	24120545	+	NA	NA	NA	NA	NA	NA	NN	TT	NN	NN	TT	NN	NN	NN	TT	TT	NN	NN	TT	TT	TT	TT	TT	NN	TT	TT	TT	TT	TT	NN	TT	TT	TT	NN	TT	TT	TT	NN	TT	TT	NN	NN	TT	TT	NN
35802331|F|0-24:A>T-24:A>T	A/T	1	24121316	+	NA	NA	NA	NA	NA	NA	TT	AA	TT	TT	TA	AA	TT	NN	AA	TT	TT	TT	TA	TA	AA	AA	TA	TT	TA	TA	TA	TA	TA	TT	TA	AA	TA	TT	TA	TA	TA	TT	TA	TA	TT	TT	TA	TA	TT
36417872|F|0-7:C>T-7:C>T	T/C	1	24133741	+	NA	NA	NA	NA	NA	NA	TT	TC	NN	TT	TC	TT	NN	TT	NN	TT	NN	TT	TC	NN	TC	TT	TC	TT	TC	TT	TT	NN	TT	TT	TT	TT	TT	TT	CC	TC	TT	TT	CC	NN	TT	NN	TC	TT	TT
7115441|F|0-25:C>T-25:C>T	C/T	1	24134225	+	NA	NA	NA	NA	NA	NA	CC	CC	CC	CC	CC	CC	CC	CC	CC	CC	CC	CC	CC	CC	CC	CC	CC	CC	CC	CC	CC	CC	CC	CC	CC	CC	CC	CC	CC	CC	CC	CC	CC	CC	CC	CC	CC	CC	CC
7114825|F|0-51:T>C-51:T>C	T/C	1	24185816	+	NA	NA	NA	NA	NA	NA	CC	TT	NN	TT	CT	TT	CC	TT	TT	CT	CT	TT	CT	CT	NN	TT	CT	CT	CT	TT	CT	CC	CC	TT	CT	TT	TT	CT	TT	CC	TT	TT	CT	CT	CC	CT	CT	TT	CT
7117375|F|0-27:C>A-27:C>A	A/C	1	24205030	+	NA	NA	NA	NA	NA	NA	AA	AC	AA	AA	AC	AA	AA	AA	AC	AA	AA	AA	AC	AC	AC	AC	AC	AA	AC	AC	AA	AC	AC	AA	AC	AC	AA	AA	CC	AC	AA	AA	AC	AC	AA	AA	AC	AC	AA
7117375|F|0-20:G>A-20:G>A	G/A	1	24205037	+	NA	NA	NA	NA	NA	NA	NN	GG	NN	NN	GG	NN	NN	NN	GG	NN	NN	NN	GG	GG	GG	GG	GG	NN	GG	GG	NN	GG	GG	NN	GG	GG	NN	NN	GG	GG	GG	NN	GG	GG	NN	NN	GG	GG	NN
35802289|F|0-44:T>C-44:T>C	T/C	1	24246942	+	NA	NA	NA	NA	NA	NA	TT	TT	TT	TT	TT	TT	TT	TT	TT	NN	TT	NN	TT	TT	TT	TT	TT	TT	TT	TT	TT	TT	TT	TT	NN	NN	TT	TT	TT	NN	TT	TT	TT	TT	TT	TT	TT	TT	TT
35803662|F|0-19:A>T-19:A>T	A/T	1	24253880	+	NA	NA	NA	NA	NA	NA	AA	AA	AA	AA	AA	AA	AA	AA	AA	AA	AA	AA	AA	AA	AA	AA	AA	AA	AA	AA	AA	AA	AA	AA	AA	AA	AA	AA	AA	AA	AA	AA	AA	AA	AA	AA	AA	AA	AA
20476668|F|0-50:C>A-50:C>A	C/A	1	24316215	+	NA	NA	NA	NA	NA	NA	AA	AC	AA	AC	AC	CC	AC	CC	AC	AC	AC	CC	AC	AC	CC	CC	AC	CC	AC	CC	AC	AC	AC	AC	AC	CC	CC	AC	CC	CC	AC	AC	AC	CC	AA	AA	AC	AC	AC
7114860|F|0-53:T>G-53:T>G	T/G	1	24467019	+	NA	NA	NA	NA	NA	NA	GG	TT	NN	TT	TT	TT	GG	TT	GT	NN	GT	NN	GT	GG	NN	GT	GG	NN	GT	GG	TT	NN	GG	GG	GT	NN	TT	GT	TT	GT	TT	GT	GT	NN	GG	TT	TT	GT	GG
35807251|F|0-53:T>C-53:T>C	T/C	1	24514020	+	NA	NA	NA	NA	NA	NA	TT	TT	TT	TT	TT	TT	TT	TT	NN	TT	TT	TT	NN	TT	TT	TT	TT	TT	TT	TT	TT	NN	TT	TT	TT	TT	TT	TT	TT	NN	TT	TT	TT	TT	NN	TT	TT	TT	TT
35807749|F|0-6:A>C-6:A>C	A/C	1	24528644	+	NA	NA	NA	NA	NA	NA	AA	AA	NN	CA	AA	AA	AA	AA	AA	AA	AA	AA	AA	AA	AA	AA	AA	AA	AA	AA	AA	AA	AA	AA	AA	AA	AA	AA	AA	AA	AA	AA	AA	AA	AA	AA	AA	AA	AA
13858541|F|0-68:G>C-68:G>C	G/C	1	24540899	+	NA	NA	NA	NA	NA	NA	CC	GG	CC	CG	GG	GG	CC	GG	GG	CG	CC	GG	CG	CG	GG	CG	CG	GG	CG	CG	CG	CG	CG	CG	CG	GG	GG	CG	GG	GG	CG	CG	CC	GG	CC	GG	GG	CG	CG
13858541|F|0-26:C>T-26:C>T	C/T	1	24540941	+	NA	NA	NA	NA	NA	NA	NN	CC	NN	CC	CC	CC	NN	CC	CC	CC	NN	CC	CC	CC	CC	CC	CC	CC	CC	CC	CC	CC	CC	CC	CC	CC	CC	CC	CC	CC	CC	CC	NN	CC	NN	CC	CC	CC	CC
35804892|F|0-59:G>A-59:G>A	G/A	1	24556183	+	NA	NA	NA	NA	NA	NA	GG	GG	GG	GG	GG	GG	GG	GG	GG	GG	GG	GG	GG	GG	GG	GG	GG	GG	GG	GG	GG	GG	NN	GG	GG	GG	GG	GG	GG	GG	GG	GG	GG	GG	GG	GG	GG	GG	GG
35803805|F|0-37:C>A-37:C>A	C/A	1	24565028	+	NA	NA	NA	NA	NA	NA	CC	CC	CC	CC	CC	CC	CC	CC	CC	CC	CC	CC	CC	CC	CC	CC	CC	CC	CC	CC	CC	CC	CC	CC	CC	CC	CC	CC	CC	CC	CC	CC	CC	CC	CC	CC	CC	CC	CC
35802803|F|0-25:C>A-25:C>A	C/A	1	24590277	+	NA	NA	NA	NA	NA	NA	CC	CC	CC	CC	CC	CC	CC	CC	CC	CC	CC	CC	CC	CC	CC	CC	CC	CC	CC	CC	CC	CC	CC	CC	CC	CC	CC	CC	CC	CC	CC	CC	CC	CC	CC	CC	CC	CC	CC
35801329|F|0-35:A>T-35:A>T	A/T	1	24601341	+	NA	NA	NA	NA	NA	NA	AA	AA	AA	TA	AA	AA	AA	AA	AA	AA	AA	AA	AA	AA	AA	AA	AA	AA	AA	AA	AA	AA	AA	AA	AA	AA	AA	AA	AA	AA	AA	AA	AA	AA	AA	AA	AA	AA	AA
35803914|F|0-15:G>A-15:G>A	G/A	1	24610445	+	NA	NA	NA	NA	NA	NA	GG	GG	GG	GG	GG	GG	GG	GG	GG	GG	GG	GG	GG	GG	GG	GG	GG	GG	GG	GG	GG	GG	GG	GG	GG	GG	GG	GG	GG	GG	GG	GG	GG	GG	GG	GG	GG	GG	GG
35806693|F|0-53:C>G-53:C>G	G/C	1	24652746	+	NA	NA	NA	NA	NA	NA	NN	NN	NN	GG	NN	NN	NN	NN	NN	NN	NN	NN	NN	NN	NN	NN	NN	NN	NN	NN	NN	NN	NN	NN	NN	NN	NN	NN	NN	NN	NN	NN	NN	NN	NN	NN	NN	NN	NN
35803644|F|0-25:C>T-25:C>T	C/T	1	24653290	+	NA	NA	NA	NA	NA	NA	CC	CC	CC	CC	CC	CC	CC	CC	CC	CC	CC	CC	CC	CC	CC	CC	CC	CC	CC	CC	CC	CC	CC	CC	CC	CC	CC	CC	CC	CC	CC	CC	CC	CC	CC	CC	CC	CC	CC
35801043|F|0-47:A>C-47:A>C	A/C	1	24661462	+	NA	NA	NA	NA	NA	NA	CC	AA	NN	CC	AA	NN	AA	AA	CC	CC	NN	CA	CC	NN	NN	CA	NN	AA	NN	CC	AA	CC	CC	NN	NN	AA	AA	NN	AA	NN	NN	CC	CC	CC	CC	NN	AA	CC	CA
35807468|F|0-39:A>G-39:A>G	A/G	1	24662123	+	NA	NA	NA	NA	NA	NA	GG	AA	GG	GA	GA	AA	GA	AA	AA	GA	GA	GA	GA	GA	AA	GA	GA	AA	GA	GA	GA	GA	GA	GA	GA	AA	GA	GA	AA	GG	GA	GA	GA	GA	GG	GA	AA	GA	GA
100063806|F|0-12:C>T-12:C>T	C/T	1	24662150	+	NA	NA	NA	NA	NA	NA	CC	NN	CC	TC	CC	NN	CC	NN	NN	CC	CC	CC	CC	CC	NN	TC	CC	TT	CC	CC	CC	CC	CC	CC	CC	CC	CC	CC	CC	CC	CC	CC	CC	CC	CC	CC	CC	CC	CC
7111090|F|0-61:C>G-61:C>G	C/G	1	24750563	+	NA	NA	NA	NA	NA	NA	NN	NN	NN	CC	CC	CC	CC	CC	CC	NN	CC	CC	CC	CC	CC	CC	CC	CC	NN	CC	NN	CC	CC	NN	CC	CC	CC	CC	CC	NN	CC	CC	CC	CC	NN	CC	CC	CC	CC
35806712|F|0-38:G>A-38:G>A	A/G	1	24820627	+	NA	NA	NA	NA	NA	NA	AA	GG	AA	GG	AG	GG	AA	GG	GG	AG	AA	AA	AA	AG	AG	AG	AA	GG	AA	AG	AA	AA	AA	AG	AA	AG	GG	AG	GG	NN	AG	AG	AG	AG	AA	AA	GG	AA	AG
35806712|F|0-66:T>A-66:T>A	T/A	1	24820655	+	NA	NA	NA	NA	NA	NA	TT	NN	TT	NN	TT	NN	TT	NN	NN	TT	TT	TT	TT	TT	TT	TT	TT	NN	TT	TT	TT	TT	TT	TT	TT	TT	NN	TT	NN	NN	TT	TT	TT	TT	TT	TT	NN	TT	TT
7148793|F|0-33:C>G-33:C>G	C/G	1	24929007	+	NA	NA	NA	NA	NA	NA	NN	NN	NN	NN	NN	NN	NN	CC	CC	NN	NN	CC	CC	NN	CC	NN	CC	CC	CC	CC	CC	CC	NN	CC	CC	CC	NN	CC	CC	CC	CC	CC	CC	CC	NN	NN	CC	CC	CC
22846572|F|0-36:C>A-36:C>A	C/A	1	24948576	+	NA	NA	NA	NA	NA	NA	CC	CC	CC	CC	CC	CC	CC	CC	CC	CC	CC	CC	CC	CC	CC	CC	CC	CC	CC	CC	CC	CC	CC	CC	CC	CC	CC	CC	CC	CC	CC	CC	CC	CC	CC	CC	CC	CC	CC
13856343|F|0-48:A>C-48:A>C	A/C	1	24948657	+	NA	NA	NA	NA	NA	NA	AA	AA	AA	AA	AA	AA	AA	AA	AA	AA	AA	AA	AA	AA	AA	AA	AA	AA	AA	AA	AA	AA	AA	NN	AA	AA	AA	AA	AA	AA	AA	AA	AA	AA	AA	AA	AA	AA	AA
35799259|F|0-31:T>C-31:T>C	T/C	1	24969553	+	NA	NA	NA	NA	NA	NA	TT	TT	TT	TT	TT	TT	TT	CT	TT	TT	TT	TT	TT	TT	TT	TT	CT	TT	CT	TT	TT	TT	TT	TT	TT	TT	TT	TT	TT	TT	TT	TT	TT	TT	TT	TT	TT	TT	TT
13855284|F|0-19:T>G-19:T>G	T/G	1	24971728	+	NA	NA	NA	NA	NA	NA	TT	TT	TT	GT	TT	TT	TT	TT	TT	TT	TT	TT	TT	GT	TT	TT	TT	TT	TT	TT	TT	TT	TT	TT	TT	TT	TT	TT	TT	TT	TT	TT	TT	TT	TT	TT	TT	TT	TT
7109955|F|0-46:T>C-46:T>C	T/C	1	25011017	+	NA	NA	NA	NA	NA	NA	TT	TT	NN	TT	TT	TT	TT	TT	TT	TT	TT	TT	TT	TT	TT	TT	TT	NN	TT	TT	TT	TT	TT	TT	TT	TT	TT	TT	TT	NN	TT	TT	TT	TT	TT	TT	TT	TT	TT
7109955|F|0-67:T>A-67:T>A	T/A	1	25011038	+	NA	NA	NA	NA	NA	NA	TT	TT	NN	TT	TT	TT	TT	TT	TT	TT	TT	TT	TT	TT	TT	TT	TT	NN	TT	TT	TT	TT	TT	TT	TT	TT	TT	TT	TT	NN	TT	TT	TT	TT	TT	TT	TT	TT	TT
35801585|F|0-21:T>C-21:T>C	T/C	1	25124530	+	NA	NA	NA	NA	NA	NA	TT	TT	TT	TT	TT	TT	TT	TT	NN	TT	NN	TT	TT	TT	TT	TT	TT	TT	NN	TT	TT	TT	TT	TT	CT	TT	TT	TT	TT	TT	TT	TT	TT	TT	TT	TT	TT	TT	TT
35801332|F|0-34:C>A-34:C>A	C/A	1	25125367	+	NA	NA	NA	NA	NA	NA	CC	CC	CC	AC	CC	CC	CC	CC	CC	CC	CC	CC	CC	CC	CC	AC	CC	CC	CC	CC	CC	CC	CC	CC	CC	CC	CC	CC	CC	CC	CC	CC	CC	CC	CC	CC	CC	CC	CC
7108198|F|0-42:G>T-42:G>T	G/T	1	25157388	+	NA	NA	NA	NA	NA	NA	GG	GG	GG	GG	GG	GG	GG	GG	GG	GG	GG	GG	GG	GG	GG	GG	GG	GG	GG	GG	GG	GG	GG	GG	GG	GG	GG	GG	GG	GG	GG	GG	GG	GG	GG	GG	GG	GG	GG
7115396|F|0-10:G>A-10:G>A	G/A	1	25178007	+	NA	NA	NA	NA	NA	NA	GG	AG	NN	GG	AG	GG	GG	GG	AG	GG	GG	GG	GG	GG	GG	GG	GG	GG	GG	GG	AG	GG	GG	GG	GG	GG	GG	GG	AA	GG	GG	GG	AA	AG	GG	NN	AG	GG	GG
35803521|F|0-29:A>G-29:A>G	A/G	1	25178043	+	NA	NA	NA	NA	NA	NA	AA	GA	AA	AA	GA	AA	AA	AA	GA	AA	AA	AA	AA	AA	AA	AA	AA	AA	AA	AA	AA	AA	AA	AA	AA	AA	AA	AA	GG	AA	AA	AA	GA	GA	GA	AA	GA	AA	AA
7111462|F|0-33:C>G-33:C>G	C/G	1	25259016	+	NA	NA	NA	NA	NA	NA	CC	CC	CC	GC	CC	CC	CC	CC	CC	CC	CC	CC	CC	CC	CC	CC	CC	CC	CC	CC	CC	CC	CC	CC	CC	CC	CC	CC	CC	CC	CC	CC	CC	CC	CC	CC	CC	CC	CC
7109691|F|0-56:G>T-56:G>T	G/T	1	25280631	+	NA	NA	NA	NA	NA	NA	GG	GG	NN	NN	GG	GG	NN	GG	NN	NN	GG	NN	GG	NN	GG	NN	GG	NN	GG	NN	GG	GG	NN	GG	NN	GG	NN	GG	GG	NN	NN	GG	GG	GG	NN	NN	NN	GG	GG
35801186|F|0-40:T>C-40:T>C	T/C	1	25281521	+	NA	NA	NA	NA	NA	NA	TT	TT	TT	CT	TT	TT	TT	TT	TT	TT	TT	TT	TT	TT	TT	TT	TT	TT	TT	TT	TT	TT	TT	TT	TT	TT	TT	TT	TT	TT	TT	TT	TT	TT	TT	TT	TT	TT	TT
35807127|F|0-11:T>C-11:T>C	T/C	1	25349170	+	NA	NA	NA	NA	NA	NA	TT	CC	NN	NN	TT	TT	NN	TT	CC	NN	NN	CT	NN	NN	TT	NN	NN	NN	NN	TT	NN	NN	NN	NN	TT	TT	NN	TT	NN	TT	TT	NN	TT	NN	NN	NN	CC	CC	TT
35807001|F|0-64:C>T-64:C>T	C/T	1	25352165	+	NA	NA	NA	NA	NA	NA	CC	CC	CC	CC	CC	CC	NN	CC	CC	NN	CC	CC	NN	CC	CC	CC	CC	NN	CC	CC	CC	NN	CC	CC	CC	NN	CC	CC	CC	CC	CC	CC	CC	CC	CC	CC	CC	CC	CC
35807001|F|0-10:T>G-10:T>G	T/G	1	25352219	+	NA	NA	NA	NA	NA	NA	TT	TT	TT	TT	TT	TT	NN	TT	TT	NN	TT	TT	NN	GT	TT	GT	GT	NN	GT	TT	TT	GG	GT	TT	GT	NN	TT	TT	TT	TT	TT	TT	TT	TT	TT	TT	GT	GT	TT
7111536|F|0-36:T>C-36:T>C	C/T	1	25422888	+	NA	NA	NA	NA	NA	NA	CC	TT	CC	CC	CT	NN	CC	CC	TT	CC	CC	CC	CT	CT	TT	TT	CT	NN	CT	CC	CC	CT	CC	NN	CT	TT	NN	CC	CT	CC	CC	CC	CT	TT	CC	CT	TT	CT	CC
7111536|F|0-30:G>C-30:G>C	G/C	1	25422894	+	NA	NA	NA	NA	NA	NA	NN	CG	GG	GG	CG	GG	GG	GG	CG	GG	GG	NN	CC	CC	CG	CG	CC	GG	CC	GG	NN	CC	NN	GG	CC	CG	GG	GG	CC	NN	GG	GG	CG	CG	NN	CG	CG	CC	GG
35807850|F|0-37:T>C-37:T>C	T/C	1	25427944	+	NA	NA	NA	NA	NA	NA	TT	TT	TT	TT	TT	TT	TT	NN	TT	TT	TT	TT	TT	TT	TT	TT	TT	CC	TT	TT	TT	TT	TT	TT	TT	TT	NN	TT	TT	TT	TT	TT	TT	TT	TT	TT	TT	TT	TT
35807851|F|0-61:G>C-61:G>C	C/G	1	25427968	+	NA	NA	NA	NA	NA	NA	CC	CG	CG	CG	CG	GG	CG	GG	CG	CG	CG	CG	CC	CC	CG	CG	CC	GG	CC	CG	CG	CC	CC	CG	CC	CG	GG	CG	CC	CC	CG	CG	CC	CG	CC	CC	CG	CC	CG
7116070|F|0-65:C>G-65:C>G	G/C	1	25455874	+	NA	NA	NA	NA	NA	NA	GG	GC	GC	GC	GC	CC	GC	CC	GC	GC	GC	GC	GC	GC	CC	CC	GC	CC	GC	GC	GC	GC	GC	GG	GC	CC	CC	GC	GG	GC	GC	GC	GC	GC	GG	GC	GC	GC	GC
34223729|F|0-41:G>T-41:G>T	T/G	1	25469380	+	NA	NA	NA	NA	NA	NA	TT	TG	NN	TG	GG	GG	TG	TG	NN	TT	TG	TT	TT	TT	NN	GG	TT	GG	TT	TG	TG	TT	TT	TG	TT	GG	GG	TG	TT	TT	GG	TG	TT	TG	TT	TT	TT	TT	TG
35803633|F|0-35:C>A-35:C>A	C/A	1	25470456	+	NA	NA	NA	NA	NA	NA	CC	CC	CC	AC	CC	CC	CC	CC	CC	CC	CC	CC	CC	CC	CC	AC	CC	CC	CC	CC	CC	CC	CC	CC	CC	CC	CC	CC	CC	CC	CC	CC	CC	CC	CC	CC	CC	CC	CC
7121509|F|0-22:C>A-22:C>A	C/A	1	25520138	+	NA	NA	NA	NA	NA	NA	NN	CC	NN	CC	CC	CC	CC	CC	CC	CC	CC	CC	CC	CC	CC	CC	NN	CC	CC	CC	CC	CC	CC	CC	CC	CC	CC	CC	NN	CC	CC	CC	CC	NN	NN	CC	CC	CC	NN
35801042|F|0-68:T>C-68:T>C	C/T	1	25551427	+	NA	NA	NA	NA	NA	NA	CC	CC	CC	CC	CC	CC	CC	CC	CC	CC	CC	CC	CC	CC	CC	CC	CC	CC	CC	CC	CC	CC	CC	CC	CC	CC	CC	CC	CC	CC	CC	CC	CC	CC	CC	CC	CC	CC	CC
36063969|F|0-27:T>C-27:T>C	T/C	1	25553311	+	NA	NA	NA	NA	NA	NA	NN	TT	CT	TT	CT	TT	CT	TT	CT	TT	TT	CT	TT	TT	TT	TT	CT	TT	TT	TT	TT	TT	CT	NN	TT	CT	TT	TT	CC	CT	TT	CT	NN	CT	NN	CT	TT	TT	TT
7108871|F|0-24:C>T-24:C>T	C/T	1	25553359	+	NA	NA	NA	NA	NA	NA	CC	CC	NN	CC	CC	CC	CC	CC	CC	CC	NN	CC	CC	CC	CC	CC	CC	CC	CC	CC	CC	CC	CC	CC	CC	CC	CC	CC	CC	NN	CC	CC	CC	CC	CC	CC	CC	CC	CC
35802722|F|0-6:C>A-6:C>A	C/A	1	25555278	+	NA	NA	NA	NA	NA	NA	CC	CC	NN	CC	CC	CC	CC	CC	CC	CC	CC	CC	NN	CC	CC	CC	CC	CC	CC	CC	CC	CC	CC	CC	CC	CC	CC	CC	CC	CC	CC	CC	CC	CC	CC	CC	CC	CC	CC
35801627|F|0-29:G>C-29:G>C	G/C	1	25572799	+	NA	NA	NA	NA	NA	NA	NN	GG	CC	GG	GG	GG	GG	GG	GG	CG	GG	GG	GG	CG	GG	GG	GG	GG	GG	GG	GG	GG	CC	CC	CG	GG	GG	GG	GG	GG	GG	CG	CG	GG	NN	GG	GG	CG	CC
7114312|F|0-28:C>G-28:C>G	C/G	1	25652908	+	NA	NA	NA	NA	NA	NA	CC	CC	NN	CC	CC	CC	CC	CC	CC	CC	CC	CC	CC	CC	CC	CC	CC	CC	CC	CC	CC	CC	CC	CC	CC	CC	CC	CC	CC	CC	CC	CC	CC	CC	CC	CC	CC	CC	CC
7122793|F|0-58:G>A-58:G>A	G/A	1	25679161	+	NA	NA	NA	NA	NA	NA	GG	GG	GG	GG	GG	GG	GG	GG	GG	GG	GG	GG	GG	GG	GG	GG	GG	GG	GG	GG	GG	GG	GG	GG	GG	GG	GG	GG	GG	GG	GG	GG	GG	GG	GG	GG	GG	GG	GG
100046872|F|0-40:T>A-40:T>A	T/A	1	25686327	+	NA	NA	NA	NA	NA	NA	NN	NN	NN	NN	NN	NN	NN	NN	NN	TT	NN	NN	NN	TT	NN	NN	NN	NN	NN	NN	NN	TT	AT	NN	NN	NN	NN	NN	NN	NN	NN	NN	NN	TT	NN	NN	NN	NN	TT
34224125|F|0-43:T>C-43:T>C	T/C	1	25686330	+	NA	NA	NA	NA	NA	NA	TT	NN	NN	TT	NN	NN	NN	NN	NN	TT	NN	NN	TT	NN	NN	NN	TT	NN	TT	NN	TT	TT	CC	TT	NN	NN	NN	TT	NN	NN	TT	NN	TT	NN	NN	TT	TT	TT	NN
7143069|F|0-23:C>T-23:C>T	C/T	1	25692746	+	NA	NA	NA	NA	NA	NA	CC	CC	CC	CC	CC	CC	CC	CC	CC	CC	CC	CC	CC	CC	CC	CC	CC	CC	CC	CC	CC	CC	CC	CC	CC	CC	CC	CC	CC	CC	CC	CC	CC	CC	CC	CC	CC	CC	CC
35804735|F|0-68:A>T-68:A>T	A/T	1	25696006	+	NA	NA	NA	NA	NA	NA	AA	AA	AA	AA	AA	NN	AA	AA	NN	AA	AA	AA	NN	AA	AA	AA	AA	AA	AA	AA	AA	AA	AA	AA	AA	AA	NN	AA	AA	AA	AA	AA	AA	AA	AA	AA	AA	AA	AA
35802083|F|0-46:T>C-46:T>C	C/T	1	25709940	+	NA	NA	NA	NA	NA	NA	CC	TT	CT	CC	TT	TT	CC	TT	TT	NN	CC	CC	CT	NN	TT	TT	CT	TT	CT	CT	CT	CT	CT	NN	CT	TT	TT	CC	TT	CC	CC	CT	CT	CT	CT	CT	CT	TT	CT
20410502|F|0-51:G>A-51:G>A	G/A	1	25736086	+	NA	NA	NA	NA	NA	NA	GG	GG	GG	GG	GG	GG	GG	GG	GG	GG	GG	GG	GG	GG	GG	GG	GG	GG	GG	GG	GG	GG	GG	GG	GG	GG	GG	GG	GG	GG	GG	GG	GG	GG	GG	GG	GG	GG	GG
35800918|F|0-20:C>T-20:C>T	C/T	1	25744800	+	NA	NA	NA	NA	NA	NA	CC	CC	CC	TC	CC	CC	CC	CC	CC	CC	CC	CC	CC	CC	CC	CC	CC	CC	CC	CC	CC	CC	CC	CC	CC	CC	CC	CC	CC	CC	CC	CC	CC	CC	CC	CC	CC	CC	CC
35807009|F|0-23:A>T-23:A>T	A/T	1	25774048	+	NA	NA	NA	NA	NA	NA	AA	AA	NN	TA	AA	AA	AA	AA	AA	AA	AA	AA	AA	AA	AA	TA	AA	AA	AA	AA	AA	AA	AA	AA	AA	AA	AA	AA	AA	AA	AA	AA	AA	AA	AA	TA	AA	AA	AA
7119745|F|0-27:C>A-27:C>A	C/A	1	25788803	+	NA	NA	NA	NA	NA	NA	AA	CC	CC	AC	CC	CC	AC	CC	CC	AC	AC	AC	AC	AC	CC	CC	AC	CC	AC	AC	AC	AC	AC	CC	AC	CC	CC	AC	CC	AC	AC	AC	AC	CC	AC	AC	CC	AC	AC
35802868|F|0-18:A>T-18:A>T	A/T	1	25817172	+	NA	NA	NA	NA	NA	NA	AA	AA	AA	AA	AA	AA	AA	AA	AA	AA	AA	AA	AA	AA	AA	AA	AA	AA	AA	AA	AA	AA	AA	AA	AA	AA	AA	AA	AA	AA	AA	AA	AA	AA	AA	AA	AA	AA	AA
35802399|F|0-25:A>T-25:A>T	A/T	1	25845989	+	NA	NA	NA	NA	NA	NA	AA	AA	AA	AA	AA	AA	AA	AA	AA	AA	AA	AA	AA	AA	AA	AA	AA	AA	AA	AA	AA	AA	AA	AA	AA	AA	AA	AA	AA	AA	AA	AA	AA	AA	AA	AA	AA	AA	AA
13855724|F|0-59:G>A-59:G>A	G/A	1	25864260	+	NA	NA	NA	NA	NA	NA	GG	AG	GG	GG	GG	GG	GG	GG	GG	GG	GG	GG	GG	GG	GG	GG	GG	GG	GG	GG	GG	GG	GG	GG	GG	GG	GG	GG	GG	GG	GG	GG	GG	GG	GG	GG	GG	GG	GG
20472508|F|0-10:A>C-10:A>C	A/C	1	25902181	+	NA	NA	NA	NA	NA	NA	AA	AA	AA	AA	AA	AA	AA	AA	NN	AA	NN	AA	AA	AA	NN	AA	NN	AA	NN	AA	AA	NN	AA	NN	AA	AA	AA	AA	NN	AA	NN	NN	AA	AA	AA	NN	AA	AA	AA
39853732|F|0-38:A>G-38:A>G	A/G	1	25905641	+	NA	NA	NA	NA	NA	NA	NN	NN	NN	AA	NN	AA	NN	NN	NN	NN	NN	NN	NN	NN	AA	NN	AA	AA	NN	AA	NN	NN	AA	NN	NN	AA	NN	NN	NN	NN	AA	NN	NN	NN	AA	NN	NN	NN	NN
35803066|F|0-56:A>G-56:A>G	A/G	1	25916838	+	NA	NA	NA	NA	NA	NA	AA	AA	AA	AA	AA	AA	AA	AA	AA	AA	AA	AA	AA	AA	AA	AA	AA	AA	AA	AA	AA	AA	AA	AA	AA	AA	AA	AA	AA	AA	AA	AA	AA	AA	AA	AA	AA	AA	AA
7112500|F|0-34:A>T-34:A>T	A/T	1	25924499	+	NA	NA	NA	NA	NA	NA	AA	AA	AA	AA	NN	AA	AA	AA	NN	AA	NN	AA	NN	AA	AA	AA	AA	AA	AA	AA	NN	AA	TT	NN	NN	NN	NN	AA	NN	AA	AA	NN	NN	AA	AA	AA	AA	AA	NN
13861156|F|0-59:C>T-59:C>T	C/T	1	25994078	+	NA	NA	NA	NA	NA	NA	CC	CC	CC	CC	CC	CC	CC	CC	CC	CC	CC	CC	CC	CC	CC	CC	CC	CC	CC	CC	CC	CC	CC	CC	CC	CC	CC	CC	CC	CC	CC	CC	CC	CC	CC	CC	CC	CC	CC
7111135|F|0-5:A>T-5:A>T	A/T	1	26002635	+	NA	NA	NA	NA	NA	NA	AA	AA	NN	TA	AA	NN	AA	AA	NN	AA	NN	AA	AA	AA	NN	NN	NN	NN	AA	AA	AA	AA	AA	AA	NN	NN	NN	NN	AA	AA	AA	AA	AA	NN	AA	NN	AA	AA	NN
7129886|F|0-64:T>C-64:T>C	T/C	1	26025111	+	NA	NA	NA	NA	NA	NA	TT	TT	TT	TT	TT	TT	TT	TT	TT	TT	TT	TT	TT	TT	TT	TT	TT	TT	CT	TT	TT	TT	TT	TT	TT	TT	TT	TT	CT	TT	TT	TT	TT	TT	TT	TT	TT	CT	TT
35802925|F|0-35:T>C-35:T>C	C/T	1	26039735	+	NA	NA	NA	NA	NA	NA	CT	CC	CT	CC	CT	CC	CC	CC	CC	CC	CT	CT	CT	CT	CC	CC	CT	CC	CT	CT	CT	CT	CT	CC	CT	CC	CC	CT	CC	CC	CT	CC	CT	CT	CT	CT	CC	CT	CT
7114545|F|0-40:T>A-40:T>A	T/A	1	26055141	+	NA	NA	NA	NA	NA	NA	NN	NN	NN	TT	NN	AA	NN	NN	NN	NN	NN	NN	NN	TT	NN	NN	AA	NN	NN	NN	NN	NN	NN	NN	NN	NN	NN	NN	NN	NN	NN	NN	NN	NN	NN	NN	NN	TT	NN
7114545|F|0-28:A>G-28:A>G	A/G	1	26055153	+	NA	NA	NA	NA	NA	NA	AA	AA	AA	GA	AA	AA	AA	AA	AA	AA	AA	AA	AA	GA	AA	AA	AA	AA	AA	AA	AA	AA	AA	AA	AA	AA	AA	AA	AA	AA	AA	AA	AA	AA	AA	AA	AA	AA	AA
36063588|F|0-23:G>A-23:G>A	G/A	1	26063272	+	NA	NA	NA	NA	NA	NA	GG	GG	GG	GG	GG	GG	GG	GG	GG	GG	GG	GG	GG	GG	GG	GG	GG	GG	GG	GG	GG	GG	GG	GG	GG	GG	GG	GG	GG	GG	GG	GG	GG	GG	GG	GG	GG	GG	GG
20475421|F|0-60:C>T-60:C>T	C/T	1	26094480	+	NA	NA	NA	NA	NA	NA	CC	CC	NN	TC	CC	CC	NN	CC	NN	CC	CC	NN	CC	NN	CC	CC	CC	NN	NN	CC	NN	CC	CC	CC	NN	CC	CC	CC	CC	CC	NN	CC	NN	NN	CC	CC	CC	CC	NN
35802567|F|0-12:T>C-12:T>C	T/C	1	26125293	+	NA	NA	NA	NA	NA	NA	TT	TT	NN	TT	TT	TT	TT	TT	TT	TT	TT	TT	TT	TT	TT	TT	TT	TT	TT	TT	TT	TT	TT	TT	TT	TT	TT	TT	TT	TT	TT	TT	TT	TT	TT	CT	TT	TT	TT
35803079|F|0-46:G>A-46:G>A	A/G	1	26140890	+	NA	NA	NA	NA	NA	NA	AG	AA	AG	AG	AA	AG	AG	AA	AG	AA	AG	AG	AG	AG	AA	AG	AG	AA	AG	AG	AG	AG	AG	AG	AG	AA	AG	AG	AA	AG	AG	AG	AG	AG	AG	AG	AG	AG	AG
35801651|F|0-15:T>C-15:T>C	C/T	1	26152606	+	NA	NA	NA	NA	NA	NA	CT	CC	CT	CT	CT	CC	CC	CC	CC	CT	CT	CT	CT	CT	CC	CC	CT	CC	CT	CT	CT	CT	CT	CT	CT	CC	CC	CT	CC	CT	CT	CT	CT	CT	CT	CT	CC	CT	CT
35807440|F|0-39:A>G-39:A>G	A/G	1	26189218	+	NA	NA	NA	NA	NA	NA	AA	AA	NN	NN	AA	AA	AA	AA	AA	AA	AA	AA	AA	AA	AA	AA	AA	AA	AA	AA	AA	AA	NN	AA	AA	AA	NN	AA	AA	NN	AA	AA	AA	AA	NN	NN	AA	AA	AA
35807440|F|0-12:C>T-12:C>T	C/T	1	26189245	+	NA	NA	NA	NA	NA	NA	TC	CC	NN	NN	CC	CC	CC	CC	CC	CC	TC	TC	TC	TC	CC	TC	TC	CC	TC	TC	TC	TC	NN	CC	TC	CC	NN	CC	CC	TT	TC	TC	TC	CC	NN	NN	CC	CC	TC
35806343|F|0-37:T>G-37:T>G	T/G	1	26192690	+	NA	NA	NA	NA	NA	NA	TT	TT	TT	GT	TT	TT	TT	TT	TT	TT	TT	TT	TT	TT	TT	TT	TT	TT	TT	TT	TT	GT	TT	TT	TT	TT	TT	TT	TT	TT	TT	TT	TT	TT	TT	TT	TT	TT	TT
7106902|F|0-56:C>A-56:C>A	A/C	1	26203851	+	NA	NA	NA	NA	NA	NA	AC	AA	CC	AA	AA	AA	AA	AA	AA	AA	NN	AC	AC	AC	AA	AA	AC	AA	CC	AC	AC	AC	CC	NN	AC	AA	AA	CC	AC	AC	AC	AA	AC	AA	NN	CC	AA	AC	AC
35804363|F|0-19:G>A-19:G>A	G/A	1	26203923	+	NA	NA	NA	NA	NA	NA	GG	GG	GG	GG	GG	GG	GG	GG	GG	GG	GG	GG	GG	GG	GG	GG	GG	GG	GG	GG	GG	GG	GG	GG	GG	GG	GG	GG	GG	GG	GG	GG	GG	GG	GG	GG	GG	GG	GG
35803935|F|0-29:T>G-29:T>G	T/G	1	26204431	+	NA	NA	NA	NA	NA	NA	GT	TT	GT	TT	GT	TT	GT	TT	TT	GT	GT	GT	GT	GT	TT	GT	GT	TT	GT	GT	GT	GT	GT	GT	GT	TT	TT	GT	GT	GT	GT	GT	GT	GT	GT	GT	GT	GT	GT
7117243|F|0-62:T>G-62:T>G	G/T	1	26218500	+	NA	NA	NA	NA	NA	NA	NN	GG	NN	GG	GG	GG	GG	GG	NN	GG	NN	NN	NN	GG	NN	NN	NN	GG	NN	GG	GG	NN	NN	NN	GG	NN	GG	NN	GG	NN	GG	NN	GG	NN	GG	NN	NN	NN	NN
7117243|F|0-31:A>G-31:A>G	A/G	1	26218531	+	NA	NA	NA	NA	NA	NA	GG	AA	GG	AA	AA	AA	AA	AA	NN	AA	NN	NN	NN	AA	NN	NN	NN	AA	NN	AA	GA	GG	NN	NN	AA	NN	AA	GG	AA	NN	AA	GG	GA	NN	GA	GG	NN	GG	GG
7117243|F|0-23:A>G-23:A>G	G/A	1	26218539	+	NA	NA	NA	NA	NA	NA	NN	GG	NN	GG	GG	GG	GG	GG	NN	GG	NN	AA	NN	GG	NN	AA	NN	GG	AA	GG	GG	AA	NN	NN	GA	AA	GA	NN	GG	AA	GG	NN	GG	NN	GG	NN	AA	AA	NN
20475138|F|0-57:A>G-57:A>G	A/G	1	26229313	+	NA	NA	NA	NA	NA	NA	AA	NN	NN	AA	AA	AA	NN	AA	AA	NN	NN	AA	AA	NN	AA	AA	AA	NN	NN	NN	NN	NN	NN	NN	NN	AA	AA	NN	AA	NN	AA	NN	NN	NN	NN	NN	NN	NN	AA
35806947|F|0-12:A>T-12:A>T	T/A	1	26252954	+	NA	NA	NA	NA	NA	NA	TT	TT	NN	TT	TT	TT	TT	TA	TT	TT	NN	TA	AA	TA	TA	AA	TA	TT	TT	TT	TT	TA	TT	TT	AA	TA	TT	TT	TT	TA	TT	TT	TT	TT	TT	NN	TA	TA	TT
35803581|F|0-23:C>T-23:C>T	C/T	1	26314211	+	NA	NA	NA	NA	NA	NA	CC	CC	CC	TC	CC	CC	CC	CC	CC	CC	CC	CC	CC	CC	CC	CC	CC	CC	CC	CC	CC	CC	CC	CC	CC	CC	CC	CC	CC	CC	CC	CC	CC	CC	CC	CC	CC	CC	CC
7109071|F|0-46:G>A-46:G>A	A/G	1	26316825	+	NA	NA	NA	NA	NA	NA	AA	AA	AA	NN	NN	NN	AA	AA	AA	AA	AA	AA	GG	NN	NN	AG	GG	AA	NN	AA	AA	AA	AA	AA	GG	AG	NN	AA	AG	GG	AA	GG	AA	AA	AA	AG	AG	AG	AA
22846841|F|0-41:T>C-41:T>C	T/C	1	26378821	+	NA	NA	NA	NA	NA	NA	TT	TT	NN	TT	TT	TT	TT	TT	TT	TT	TT	TT	TT	TT	TT	TT	TT	TT	TT	TT	TT	TT	TT	TT	TT	TT	TT	TT	TT	TT	NN	TT	TT	TT	TT	TT	NN	TT	TT
35801394|F|0-28:G>C-28:G>C	G/C	1	26400117	+	NA	NA	NA	NA	NA	NA	GG	GG	NN	GG	GG	GG	GG	GG	GG	GG	GG	GG	GG	GG	GG	GG	GG	GG	GG	GG	GG	GG	GG	GG	GG	GG	GG	GG	GG	GG	GG	GG	GG	GG	GG	GG	GG	GG	GG
35802439|F|0-28:G>T-28:G>T	G/T	1	26400170	+	NA	NA	NA	NA	NA	NA	GG	GG	GG	GG	GG	GG	GG	GG	GG	NN	GG	GG	GG	GG	GG	GG	GG	GG	GG	GG	GG	GG	GG	GG	GG	GG	GG	GG	GG	NN	GG	GG	GG	GG	GG	GG	GG	GG	GG
35802990|F|0-48:C>T-48:C>T	C/T	1	26401277	+	NA	NA	NA	NA	NA	NA	CC	CC	CC	CC	CC	CC	CC	CC	CC	CC	CC	CC	CC	CC	CC	CC	CC	CC	CC	CC	CC	CC	CC	CC	CC	CC	CC	CC	CC	CC	CC	CC	CC	CC	CC	CC	CC	CC	CC
35802522|F|0-7:A>G-7:A>G	A/G	1	26424794	+	NA	NA	NA	NA	NA	NA	AA	GA	NN	AA	AA	AA	AA	AA	AA	AA	AA	AA	AA	AA	AA	AA	AA	AA	AA	AA	AA	AA	AA	AA	AA	AA	AA	AA	AA	AA	AA	AA	AA	AA	AA	AA	AA	AA	AA
39853800|F|0-14:T>A-14:T>A	T/A	1	26451266	+	NA	NA	NA	NA	NA	NA	AT	AT	AT	TT	TT	TT	TT	TT	TT	TT	AT	AT	AT	AT	TT	TT	AT	TT	AT	AT	AT	AT	AT	AT	AT	TT	TT	AT	TT	AT	AT	TT	AT	AT	AT	AT	TT	AT	AT
35806716|F|0-49:C>T-49:C>T	C/T	1	26477034	+	NA	NA	NA	NA	NA	NA	CC	NN	NN	TC	NN	CC	CC	CC	NN	CC	CC	CC	NN	NN	NN	NN	NN	CC	NN	CC	CC	CC	CC	CC	TT	NN	CC	CC	CC	NN	CC	NN	NN	NN	NN	NN	CC	NN	CC
35806715|F|0-38:C>T-38:C>T	C/T	1	26477045	+	NA	NA	NA	NA	NA	NA	TT	TC	TC	CC	CC	CC	CC	CC	CC	CC	TC	TC	TC	TC	CC	CC	TC	CC	TC	TC	TC	TC	TC	TT	TC	CC	CC	TT	CC	CC	TT	CC	TC	CC	TC	TC	TC	TC	TT
35806715|F|0-31:C>G-31:C>G	C/G	1	26477052	+	NA	NA	NA	NA	NA	NA	GG	CC	CC	GC	CC	GC	GC	GC	CC	GC	GC	GC	CC	CC	CC	CC	CC	GC	CC	GC	GC	GC	GC	GG	CC	CC	GC	GG	GC	CC	GG	CC	CC	CC	CC	CC	GC	CC	GG
36063390|F|0-7:G>T-7:G>T	G/T	1	26497822	+	NA	NA	NA	NA	NA	NA	GG	GG	GG	TG	NN	GG	GG	GG	NN	GG	GG	GG	GG	GG	NN	NN	GG	GG	GG	GG	GG	GG	GG	GG	GG	NN	GG	GG	GG	GG	GG	NN	GG	GG	GG	GG	GG	GG	GG
36063390|F|0-46:T>G-46:T>G	G/T	1	26497861	+	NA	NA	NA	NA	NA	NA	GG	GT	GT	GT	TT	GT	GT	GT	TT	GT	GT	GT	GT	GT	TT	TT	GT	GT	GT	GT	GG	GT	GT	GT	GT	TT	GT	GG	GT	GT	GG	TT	GT	TT	GT	GT	GT	GT	GG
35802707|F|0-7:A>C-7:A>C	A/C	1	26509430	+	NA	NA	NA	NA	NA	NA	AA	AA	AA	NN	AA	AA	AA	AA	AA	AA	AA	AA	AA	AA	AA	AA	AA	AA	AA	AA	AA	AA	AA	AA	AA	AA	AA	AA	AA	AA	AA	AA	AA	AA	AA	AA	AA	AA	AA
35805673|F|0-14:T>G-14:T>G	T/G	1	26531993	+	NA	NA	NA	NA	NA	NA	TT	TT	TT	GT	TT	TT	TT	TT	TT	TT	TT	TT	TT	TT	TT	TT	TT	TT	TT	TT	TT	TT	TT	TT	TT	TT	TT	TT	TT	TT	TT	TT	TT	TT	TT	TT	TT	TT	TT
35801006|F|0-23:G>A-23:G>A	G/A	1	26577660	+	NA	NA	NA	NA	NA	NA	GG	NN	GG	NN	NN	GG	NN	GG	NN	NN	GG	GG	NN	NN	GG	GG	GG	GG	GG	GG	NN	NN	NN	NN	GG	GG	NN	NN	GG	NN	GG	GG	GG	GG	NN	NN	GG	GG	GG
7144337|F|0-59:A>G-59:A>G	A/G	1	26647386	+	NA	NA	NA	NA	NA	NA	AA	AA	NN	NN	AA	AA	GA	AA	AA	GA	NN	AA	NN	GA	GA	AA	NN	AA	GG	AA	AA	GG	GA	AA	GG	AA	AA	AA	AA	NN	NN	AA	NN	AA	AA	GG	GA	AA	AA
35802543|F|0-55:A>C-55:A>C	A/C	1	26662739	+	NA	NA	NA	NA	NA	NA	AA	AA	NN	AA	AA	AA	AA	AA	NN	AA	NN	AA	AA	NN	AA	AA	AA	AA	AA	AA	AA	NN	AA	AA	AA	NN	NN	AA	AA	AA	AA	AA	AA	AA	AA	AA	AA	AA	AA
35801937|F|0-9:T>A-9:T>A	T/A	1	26678657	+	NA	NA	NA	NA	NA	NA	TT	TT	TT	TT	TT	TT	TT	TT	TT	TT	TT	TT	TT	TT	TT	TT	TT	TT	TT	TT	TT	TT	TT	TT	TT	TT	TT	TT	TT	TT	TT	TT	TT	TT	TT	TT	TT	TT	TT
20485224|F|0-27:A>G-27:A>G	G/A	1	26783946	+	NA	NA	NA	NA	NA	NA	GA	GA	GA	GA	GA	AA	GG	AA	AA	GA	GA	GG	GG	GG	GA	GA	GG	AA	GG	GA	GA	GG	GG	GA	GG	GA	AA	GA	AA	GG	GA	GA	GA	GA	GA	GA	GA	GG	GA
7107211|F|0-38:G>A-38:G>A	G/A	1	26802888	+	NA	NA	NA	NA	NA	NA	GG	GG	GG	GG	GG	GG	AG	GG	GG	GG	GG	GG	GG	GG	GG	GG	GG	GG	GG	GG	GG	GG	GG	GG	GG	GG	NN	GG	GG	GG	GG	GG	GG	GG	GG	GG	GG	GG	GG
35801421|F|0-31:T>G-31:T>G	T/G	1	26805936	+	NA	NA	NA	NA	NA	NA	TT	TT	NN	TT	TT	TT	TT	TT	TT	NN	NN	TT	TT	TT	TT	TT	TT	TT	TT	TT	TT	NN	TT	TT	TT	TT	TT	TT	TT	TT	TT	TT	TT	TT	TT	TT	TT	TT	NN
34224034|F|0-53:C>T-53:C>T	T/C	1	26870075	+	NA	NA	NA	NA	NA	NA	TT	NN	NN	NN	CC	TT	TT	TT	CC	TC	NN	TT	TT	TT	NN	CC	TT	NN	TT	TT	CC	TT	TT	NN	NN	CC	NN	TT	CC	NN	TT	TT	TT	CC	TT	NN	NN	TT	TT
35801788|F|0-10:T>G-10:T>G	T/G	1	26937172	+	NA	NA	NA	NA	NA	NA	TT	TT	TT	TT	TT	TT	TT	TT	TT	TT	TT	TT	TT	TT	TT	TT	TT	TT	TT	TT	TT	TT	TT	TT	TT	TT	TT	TT	TT	TT	TT	TT	TT	TT	TT	TT	TT	TT	TT
36063431|F|0-47:G>A-47:G>A	A/G	1	26946212	+	NA	NA	NA	NA	NA	NA	AA	GG	AA	NN	GG	GG	GG	GG	GG	GG	NN	AA	AA	AA	AA	AG	AA	GG	NN	AG	NN	AA	AA	AA	AA	NN	NN	NN	NN	AA	NN	NN	AG	AA	NN	AA	AA	NN	NN
7121639|F|0-34:G>C-34:G>C	C/G	1	26958549	+	NA	NA	NA	NA	NA	NA	CC	CC	CC	CG	CC	CC	CG	CC	CC	CG	CC	CC	CC	CC	CC	CC	CC	CC	CC	CC	CC	CC	CC	CG	CC	CC	CC	CC	CC	CC	CC	CC	CC	CC	CC	CC	CC	CC	CC
7121639|F|0-33:G>A-33:G>A	G/A	1	26958550	+	NA	NA	NA	NA	NA	NA	GG	GG	GG	AG	GG	GG	GG	GG	GG	GG	GG	GG	GG	GG	GG	GG	GG	GG	GG	GG	GG	GG	GG	GG	GG	GG	GG	GG	GG	GG	GG	GG	GG	GG	GG	GG	GG	GG	GG
35805203|F|0-59:G>A-59:G>A	G/A	1	26966003	+	NA	NA	NA	NA	NA	NA	AA	AG	AG	GG	GG	AG	AG	AG	AG	GG	AG	AG	AG	AG	GG	GG	AG	GG	AG	AG	AG	AG	AG	AG	AG	GG	GG	AG	AG	AG	AG	GG	AG	GG	AA	AG	AG	AG	AG
35802967|F|0-54:T>C-54:T>C	T/C	1	27001906	+	NA	NA	NA	NA	NA	NA	TT	TT	TT	TT	TT	TT	TT	TT	TT	TT	TT	TT	TT	TT	TT	TT	TT	TT	TT	TT	TT	TT	TT	TT	TT	CT	TT	TT	TT	TT	TT	TT	TT	TT	TT	TT	TT	TT	TT
36064105|F|0-11:C>A-11:C>A	A/C	1	27004185	+	NA	NA	NA	NA	NA	NA	NN	CC	CC	CC	CC	CC	AC	CC	CC	CC	AC	AA	AA	AC	AC	AC	AC	CC	AA	CC	NN	AA	AA	NN	AC	AC	CC	NN	AC	AA	CC	AC	CC	AC	CC	AA	AA	AC	CC
35807778|F|0-57:C>T-57:C>T	T/C	1	27004231	+	NA	NA	NA	NA	NA	NA	NN	NN	NN	NN	CC	NN	TT	NN	NN	NN	TT	TT	TT	TT	TT	TT	TT	NN	TT	NN	NN	TT	TT	NN	TT	TT	NN	NN	TT	TT	NN	TT	NN	TT	NN	TT	TT	TT	NN
35806671|F|0-30:A>G-30:A>G	A/G	1	27023615	+	NA	NA	NA	NA	NA	NA	AA	AA	GA	AA	AA	AA	GA	GA	AA	AA	GA	GA	GA	GA	GA	GA	GA	AA	GA	AA	AA	GA	GA	AA	GA	GA	AA	AA	GA	GA	AA	GA	AA	GA	AA	GA	GA	GA	AA
35804090|F|0-16:A>G-16:A>G	A/G	1	27056580	+	NA	NA	NA	NA	NA	NA	AA	AA	AA	GA	AA	GA	GA	AA	AA	GA	AA	GA	AA	AA	AA	AA	AA	AA	AA	GA	AA	GA	AA	AA	AA	AA	AA	AA	AA	AA	AA	AA	AA	GA	AA	AA	AA	AA	AA
7127491|F|0-42:G>A-42:G>A	G/A	1	27111457	+	NA	NA	NA	NA	NA	NA	GG	GG	GG	GG	GG	GG	GG	GG	GG	GG	GG	GG	GG	GG	GG	GG	GG	GG	GG	GG	GG	GG	GG	GG	GG	GG	GG	GG	GG	GG	GG	GG	GG	GG	GG	GG	GG	GG	GG
35802687|F|0-48:C>T-48:C>T	C/T	1	27128919	+	NA	NA	NA	NA	NA	NA	CC	CC	CC	TT	CC	CC	CC	CC	CC	CC	CC	CC	CC	CC	CC	CC	CC	CC	CC	CC	CC	CC	CC	CC	CC	CC	CC	CC	CC	NN	CC	CC	CC	CC	CC	CC	CC	CC	CC
35802141|F|0-64:G>A-64:G>A	A/G	1	27129252	+	NA	NA	NA	NA	NA	NA	AA	AA	AA	AG	AA	NN	NN	AA	AA	GG	AG	AG	AG	AG	NN	AG	AG	AA	AG	AA	AA	AG	AG	AG	AG	GG	AA	AA	AA	NN	AA	AG	AA	AG	AA	AG	GG	NN	NN
35802372|F|0-68:T>C-68:T>C	T/C	1	27135398	+	NA	NA	NA	NA	NA	NA	NN	NN	NN	NN	NN	NN	NN	NN	NN	NN	NN	NN	NN	NN	NN	NN	NN	NN	NN	NN	NN	NN	NN	NN	NN	NN	NN	NN	NN	NN	NN	NN	NN	NN	NN	NN	NN	NN	NN
35802371|F|0-15:A>C-15:A>C	A/C	1	27135451	+	NA	NA	NA	NA	NA	NA	AA	AA	NN	NN	AA	AA	AA	AA	AA	AA	AA	AA	AA	AA	NN	AA	AA	AA	AA	NN	AA	AA	AA	AA	AA	AA	AA	AA	AA	AA	AA	AA	AA	AA	NN	AA	NN	AA	AA
35808110|F|0-53:C>T-53:C>T	C/T	1	27139654	+	NA	NA	NA	NA	NA	NA	CC	CC	CC	CC	CC	CC	CC	CC	CC	CC	CC	CC	CC	CC	CC	CC	CC	CC	TC	CC	TC	CC	CC	CC	CC	CC	CC	CC	TC	CC	CC	CC	CC	CC	CC	CC	CC	CC	CC
36417958|F|0-16:C>T-16:C>T	C/T	1	27139691	+	NA	NA	NA	NA	NA	NA	CC	CC	CC	TC	CC	CC	TC	CC	CC	TC	CC	CC	CC	CC	CC	CC	CC	CC	CC	CC	CC	TC	CC	CC	CC	CC	CC	CC	CC	CC	CC	CC	CC	CC	CC	CC	CC	CC	CC
35805153|F|0-19:A>C-19:A>C	A/C	1	27170533	+	NA	NA	NA	NA	NA	NA	AA	AA	AA	AA	AA	AA	CA	AA	AA	AA	AA	AA	AA	AA	AA	AA	AA	AA	CA	AA	AA	AA	CA	AA	CA	AA	AA	AA	AA	CA	AA	AA	AA	AA	AA	AA	AA	AA	AA
35801271|F|0-55:T>C-55:T>C	T/C	1	27178415	+	NA	NA	NA	NA	NA	NA	TT	TT	TT	CT	TT	TT	TT	TT	TT	TT	TT	TT	TT	TT	TT	CT	TT	TT	TT	TT	TT	TT	CT	TT	TT	TT	TT	TT	TT	TT	TT	CT	TT	TT	TT	TT	TT	TT	TT
35801999|F|0-23:T>G-23:T>G	T/G	1	27207914	+	NA	NA	NA	NA	NA	NA	TT	TT	TT	TT	TT	TT	GT	TT	TT	TT	TT	TT	TT	TT	TT	TT	TT	TT	TT	TT	TT	TT	GT	TT	TT	TT	TT	TT	TT	TT	TT	TT	TT	TT	TT	TT	TT	TT	TT
35805184|F|0-61:T>C-61:T>C	T/C	1	27212716	+	NA	NA	NA	NA	NA	NA	CT	CT	CT	TT	TT	TT	CT	TT	CT	TT	CT	CT	CT	CT	TT	TT	CT	CT	CT	TT	CT	CT	CT	CT	CT	TT	TT	CT	TT	CT	CT	CT	CT	CT	CT	CT	TT	CT	TT
35805005|F|0-45:T>C-45:T>C	T/C	1	27229383	+	NA	NA	NA	NA	NA	NA	TT	TT	CT	TT	TT	TT	TT	TT	TT	TT	TT	TT	TT	TT	TT	TT	TT	TT	CT	TT	TT	TT	TT	TT	CT	TT	TT	TT	TT	CT	TT	TT	TT	TT	TT	TT	TT	TT	TT
35800911|F|0-23:G>T-23:G>T	G/T	1	27294228	+	NA	NA	NA	NA	NA	NA	GG	GG	GG	TG	GG	GG	GG	GG	GG	GG	GG	GG	GG	GG	GG	GG	GG	GG	GG	GG	GG	GG	GG	GG	GG	GG	GG	GG	GG	TG	GG	GG	GG	GG	GG	GG	GG	GG	GG
35801200|F|0-36:C>A-36:C>A	C/A	1	27304760	+	NA	NA	NA	NA	NA	NA	CC	CC	CC	CC	CC	CC	CC	CC	CC	CC	CC	CC	CC	CC	CC	CC	CC	CC	AC	CC	CC	CC	AC	CC	CC	CC	CC	CC	CC	AC	CC	AC	CC	CC	CC	CC	CC	CC	CC
35803635|F|0-45:A>T-45:A>T	A/T	1	27368982	+	NA	NA	NA	NA	NA	NA	AA	AA	AA	AA	AA	AA	AA	AA	AA	AA	TA	AA	AA	AA	AA	AA	AA	AA	AA	AA	AA	AA	AA	AA	TA	AA	AA	AA	TA	AA	AA	AA	AA	AA	AA	AA	AA	AA	AA
7109860|F|0-14:G>T-14:G>T	G/T	1	27377779	+	NA	NA	NA	NA	NA	NA	GG	GG	GG	GG	GG	GG	TG	GG	GG	GG	GG	GG	GG	GG	GG	GG	GG	GG	GG	GG	GG	GG	TG	GG	GG	GG	GG	GG	GG	TG	GG	GG	GG	GG	GG	GG	TG	GG	GG
7109860|F|0-62:T>C-62:T>C	C/T	1	27377827	+	NA	NA	NA	NA	NA	NA	CC	CC	CC	CC	CC	CC	CC	CC	CC	CC	CT	CC	CC	CC	CC	CC	CC	CT	CC	CT	CT	CC	CT	CT	CC	CC	CT	CT	CC	CC	CT	CC	CC	CC	CC	CC	CC	CC	CT
35804410|F|0-37:C>G-37:C>G	C/G	1	27378281	+	NA	NA	NA	NA	NA	NA	CC	CC	CC	CC	CC	CC	GC	CC	CC	CC	CC	CC	CC	CC	CC	GC	CC	CC	CC	CC	CC	CC	GC	CC	CC	NN	NN	NN	CC	GC	CC	CC	CC	CC	CC	NN	CC	CC	CC
35804409|F|0-27:T>C-27:T>C	T/C	1	27391821	+	NA	NA	NA	NA	NA	NA	NN	NN	TT	TT	NN	TT	CT	TT	TT	TT	TT	TT	TT	TT	TT	CT	TT	TT	TT	TT	TT	TT	CT	TT	TT	TT	TT	TT	TT	CT	TT	TT	TT	TT	TT	TT	TT	TT	TT
20489295|F|0-45:C>T-45:C>T	C/T	1	27392384	+	NA	NA	NA	NA	NA	NA	NN	NN	NN	NN	NN	NN	NN	TT	NN	NN	NN	NN	NN	NN	CC	NN	TC	NN	NN	CC	NN	NN	NN	CC	NN	CC	CC	NN	CC	NN	NN	NN	NN	NN	NN	NN	NN	NN	NN
22848261|F|0-28:G>A-28:G>A	G/A	1	27411103	+	NA	NA	NA	NA	NA	NA	GG	GG	GG	GG	GG	GG	GG	GG	GG	GG	GG	GG	GG	GG	GG	GG	GG	GG	GG	GG	GG	GG	AG	GG	GG	GG	GG	GG	GG	GG	GG	GG	GG	GG	GG	GG	GG	GG	GG
22848261|F|0-57:T>C-57:T>C	C/T	1	27411132	+	NA	NA	NA	NA	NA	NA	CC	CC	CC	CC	CC	CC	CC	CC	CC	CC	CT	CC	CC	CC	CC	CC	CC	CT	CC	CT	CT	CC	CT	CC	CC	CC	CT	CT	CC	CC	CT	CC	CC	CC	CC	CC	CC	CC	CT
35803121|F|0-27:T>A-27:T>A	T/A	1	27432019	+	NA	NA	NA	NA	NA	NA	TT	NN	TT	NN	TT	TT	TT	TT	TT	TT	NN	NN	NN	TT	NN	TT	TT	TT	NN	TT	TT	TT	AA	TT	TT	TT	TT	TT	TT	NN	NN	TT	TT	TT	TT	TT	NN	NN	TT
35802675|F|0-60:C>A-60:C>A	C/A	1	27468761	+	NA	NA	NA	NA	NA	NA	CC	CC	CC	CC	CC	CC	CC	CC	CC	CC	CC	CC	AA	CC	CC	CC	CC	CC	CC	NN	CC	CC	AC	NN	CC	CC	CC	CC	CC	AC	CC	CC	CC	CC	CC	NN	CC	CC	CC
35803970|F|0-6:T>C-6:T>C	T/C	1	27473482	+	NA	NA	NA	NA	NA	NA	TT	TT	TT	CT	TT	TT	TT	TT	TT	TT	TT	TT	TT	TT	TT	TT	TT	TT	TT	TT	TT	TT	CT	TT	TT	TT	TT	TT	TT	TT	TT	CT	TT	TT	TT	TT	TT	TT	TT
7145857|F|0-9:C>A-9:C>A	C/A	1	27488678	+	NA	NA	NA	NA	NA	NA	CC	CC	CC	CC	CC	CC	CC	CC	CC	CC	NN	CC	CC	CC	CC	CC	CC	CC	CC	CC	CC	CC	CC	CC	CC	CC	CC	CC	CC	CC	CC	CC	CC	CC	CC	CC	CC	CC	CC
35804060|F|0-15:A>C-15:A>C	A/C	1	27517490	+	NA	NA	NA	NA	NA	NA	AA	AA	AA	AA	AA	AA	AA	AA	AA	AA	AA	AA	AA	AA	AA	AA	AA	AA	CA	AA	AA	AA	AA	AA	AA	AA	AA	AA	AA	AA	AA	AA	AA	AA	AA	AA	AA	AA	AA
35807149|F|0-51:C>T-51:C>T	C/T	1	27527542	+	NA	NA	NA	NA	NA	NA	CC	CC	CC	CC	CC	CC	CC	CC	CC	CC	CC	CC	CC	CC	CC	CC	CC	CC	TC	CC	CC	CC	TC	CC	CC	CC	CC	CC	CC	CC	CC	CC	CC	CC	CC	CC	CC	CC	CC
36062514|F|0-56:T>C-56:T>C	T/C	1	27572802	+	NA	NA	NA	NA	NA	NA	TT	TT	TT	TT	TT	TT	CT	TT	TT	TT	TT	TT	TT	TT	TT	TT	TT	TT	TT	TT	TT	TT	NN	TT	CT	TT	TT	TT	TT	CT	TT	TT	TT	TT	TT	TT	TT	TT	TT
35805832|F|0-41:A>C-41:A>C	A/C	1	27650054	+	NA	NA	NA	NA	NA	NA	AA	AA	AA	AA	AA	AA	AA	AA	AA	AA	AA	AA	AA	AA	AA	AA	AA	AA	AA	AA	AA	AA	AA	AA	AA	AA	AA	AA	AA	CA	AA	AA	AA	AA	AA	AA	AA	AA	AA
35802669|F|0-57:T>A-57:T>A	T/A	1	27670760	+	NA	NA	NA	NA	NA	NA	TT	TT	TT	TT	TT	TT	TT	TT	TT	TT	TT	TT	TT	TT	TT	TT	TT	TT	TT	TT	TT	TT	TT	TT	TT	TT	TT	TT	TT	TT	TT	TT	TT	TT	AT	TT	TT	TT	TT
35801449|F|0-28:C>T-28:C>T	C/T	1	27702644	+	NA	NA	NA	NA	NA	NA	CC	CC	CC	CC	CC	CC	CC	CC	CC	CC	CC	CC	CC	CC	CC	CC	CC	CC	CC	CC	CC	CC	CC	CC	TC	CC	CC	CC	CC	TC	CC	CC	CC	CC	CC	CC	CC	CC	CC
35801372|F|0-45:A>G-45:A>G	A/G	1	27729126	+	NA	NA	NA	NA	NA	NA	AA	AA	AA	NN	AA	AA	AA	AA	AA	NN	NN	NN	NN	NN	NN	AA	AA	NN	AA	AA	NN	NN	NN	NN	AA	AA	NN	AA	AA	AA	AA	AA	AA	NN	AA	NN	AA	AA	AA
35804909|F|0-6:A>G-6:A>G	A/G	1	27742152	+	NA	NA	NA	NA	NA	NA	AA	AA	AA	AA	AA	AA	AA	AA	AA	AA	NN	AA	AA	AA	AA	GA	AA	AA	AA	AA	AA	AA	GA	AA	GA	AA	AA	AA	AA	GA	AA	AA	AA	AA	AA	AA	AA	AA	AA
39854268|F|0-66:G>C-66:G>C	G/C	1	27779790	+	NA	NA	NA	NA	NA	NA	NN	NN	NN	GG	NN	NN	NN	NN	NN	NN	GG	GG	NN	GG	NN	NN	NN	GG	NN	GG	GG	NN	GG	GG	GG	NN	GG	GG	NN	NN	GG	GG	NN	GG	NN	NN	NN	NN	GG
39854268|F|0-35:A>G-35:A>G	A/G	1	27779821	+	NA	NA	NA	NA	NA	NA	NN	NN	NN	NN	GG	NN	NN	NN	NN	NN	NN	NN	NN	NN	NN	NN	NN	NN	GG	GG	NN	GG	NN	NN	NN	NN	NN	NN	NN	GG	NN	GG	NN	NN	NN	NN	NN	NN	GG
35155868|F|0-31:C>A-31:C>A	C/A	1	27800550	+	NA	NA	NA	NA	NA	NA	NN	CC	NN	NN	CC	CC	CC	CC	CC	CC	NN	NN	NN	NN	CC	CC	NN	CC	NN	NN	CC	NN	NN	CC	NN	NN	CC	NN	AA	AC	NN	NN	CC	CC	CC	NN	CC	CC	NN
7111045|F|0-7:A>G-7:A>G	A/G	1	27800574	+	NA	NA	NA	NA	NA	NA	AA	GA	NN	NN	GG	GA	GA	GA	GG	GG	AA	AA	AA	AA	GG	GA	AA	GG	NN	AA	GA	NN	NN	GG	AA	NN	GG	AA	NN	GA	AA	AA	GA	GG	GA	NN	GA	GA	AA
36063974|F|0-24:C>A-24:C>A	C/A	1	27800602	+	NA	NA	NA	NA	NA	NA	CC	CC	CC	CC	CC	CC	CC	CC	CC	CC	CC	CC	CC	CC	CC	CC	CC	CC	CC	CC	CC	CC	AC	CC	CC	CC	CC	CC	CC	CC	CC	CC	CC	CC	CC	CC	CC	CC	CC
7107352|F|0-31:T>A-31:T>A	T/A	1	27817374	+	NA	NA	NA	NA	NA	NA	AA	AT	TT	TT	TT	AT	AT	AT	TT	TT	NN	AT	AT	AT	TT	AT	AT	TT	AT	AT	AT	AT	TT	TT	AT	TT	TT	AA	AT	AT	AT	TT	AT	TT	AT	AT	AT	AT	AT
35802506|F|0-62:C>A-62:C>A	C/A	1	27821019	+	NA	NA	NA	NA	NA	NA	CC	CC	CC	CC	CC	CC	CC	CC	CC	CC	CC	CC	CC	AC	CC	AC	CC	AC	CC	CC	CC	CC	CC	CC	CC	CC	NN	NN	CC	CC	CC	CC	CC	CC	CC	CC	CC	CC	CC
35806260|F|0-32:T>C-32:T>C	T/C	1	27823365	+	NA	NA	NA	NA	NA	NA	TT	TT	TT	TT	TT	TT	CT	TT	TT	TT	TT	TT	TT	TT	TT	TT	TT	TT	TT	TT	TT	TT	TT	TT	TT	TT	TT	TT	TT	TT	TT	TT	TT	TT	TT	TT	TT	TT	TT
35806261|F|0-32:T>C-32:T>C	T/C	1	27823365	+	NA	NA	NA	NA	NA	NA	TT	TT	TT	TT	TT	TT	TT	TT	TT	TT	TT	TT	TT	TT	TT	TT	TT	TT	TT	TT	TT	TT	TT	TT	CT	CT	TT	TT	TT	TT	TT	TT	TT	TT	NN	CT	TT	TT	TT
35801007|F|0-6:A>G-6:A>G	A/G	1	27823400	+	NA	NA	NA	NA	NA	NA	AA	AA	AA	AA	AA	AA	GA	AA	AA	AA	AA	AA	AA	AA	AA	AA	AA	AA	GA	AA	AA	AA	AA	AA	AA	AA	AA	AA	AA	AA	AA	AA	AA	AA	AA	AA	AA	AA	AA
7115136|F|0-36:G>A-36:G>A	G/A	1	27827480	+	NA	NA	NA	NA	NA	NA	NN	AG	NN	GG	NN	NN	AA	AG	AA	AA	NN	NN	NN	NN	NN	NN	NN	AA	NN	NN	GG	GG	NN	NN	GG	AA	NN	NN	NN	NN	GG	NN	NN	AA	GG	NN	NN	GG	NN
7108966|F|0-68:T>C-68:T>C	T/C	1	27827581	+	NA	NA	NA	NA	NA	NA	TT	TT	NN	CT	TT	TT	TT	TT	TT	TT	TT	TT	TT	TT	TT	TT	TT	TT	CT	TT	TT	TT	TT	TT	CT	CT	TT	TT	TT	TT	TT	TT	TT	TT	TT	TT	TT	TT	TT
35801424|F|0-29:C>T-29:C>T	C/T	1	27861016	+	NA	NA	NA	NA	NA	NA	CC	TC	NN	TT	TC	CC	TC	TC	TC	TC	CC	TC	TC	TC	TT	TC	TC	TC	TC	TC	TC	TC	CC	TC	TC	TT	TC	CC	TC	TC	CC	TC	TC	TT	CC	TC	TC	TC	CC
35804369|F|0-14:C>A-14:C>A	A/C	1	27861937	+	NA	NA	NA	NA	NA	NA	NN	AA	AA	AA	AA	AA	AA	AA	AA	AA	CC	AC	AA	AA	AA	AA	AA	AC	AA	AC	AC	AA	NN	CC	AA	AA	CC	CC	AA	AA	CC	AC	CC	AA	NN	AA	AA	AA	CC
35804368|F|0-8:T>A-8:T>A	T/A	1	27861943	+	NA	NA	NA	NA	NA	NA	AA	AT	AT	TT	TT	AT	AT	AT	AT	AT	AA	AT	AT	AT	TT	AT	AT	TT	AT	AT	AT	AT	NN	AA	AT	TT	NN	AA	AT	TT	AA	TT	AA	AT	AA	TT	AT	AT	AA
35802419|F|0-56:A>T-56:A>T	A/T	1	27875064	+	NA	NA	NA	NA	NA	NA	NN	AA	AA	AA	AA	AA	AA	AA	AA	AA	NN	AA	AA	AA	NN	NN	NN	AA	NN	NN	AA	AA	TT	AA	AA	AA	AA	AA	AA	NN	AA	AA	AA	AA	AA	NN	AA	AA	AA
35805621|F|0-44:G>T-44:G>T	G/T	1	27875161	+	NA	NA	NA	NA	NA	NA	GG	GG	GG	GG	GG	GG	TG	GG	GG	GG	GG	GG	GG	GG	GG	GG	GG	GG	GG	GG	GG	GG	TG	GG	TG	GG	GG	GG	GG	GG	GG	TG	GG	GG	GG	GG	GG	GG	GG
35805622|F|0-47:A>C-47:A>C	A/C	1	27875164	+	NA	NA	NA	NA	NA	NA	NN	NN	NN	NN	CC	NN	AA	NN	NN	NN	NN	NN	NN	NN	NN	NN	NN	NN	AA	NN	NN	NN	AA	NN	AA	CC	NN	NN	NN	NN	NN	AA	NN	NN	NN	NN	NN	NN	NN
35804991|F|0-60:A>G-60:A>G	G/A	1	27885707	+	NA	NA	NA	NA	NA	NA	GG	GG	NN	GG	NN	GG	GG	NN	NN	GG	GG	GG	NN	GG	NN	GG	GG	GG	GG	GG	GG	GG	GG	GG	GA	NN	GG	GG	NN	GG	GG	GG	GG	GG	GG	GG	NN	GG	GG
20434016|F|0-67:T>C-67:T>C	C/T	1	27885714	+	NA	NA	NA	NA	NA	NA	CC	CC	CC	CC	CC	CC	CC	CC	CC	CC	CC	CC	CC	CC	CC	CC	CC	CC	CC	CC	CC	CC	CC	CC	CT	CC	CC	CC	CC	CC	CC	CC	CC	CC	CC	CC	CC	CC	CC
100060370|F|0-68:A>T-68:A>T	A/T	1	27899276	+	NA	NA	NA	NA	NA	NA	AA	AA	AA	AA	AA	AA	AA	AA	AA	AA	AA	AA	AA	AA	AA	AA	AA	NN	AA	AA	AA	AA	TA	AA	AA	AA	AA	AA	AA	TA	AA	AA	AA	AA	AA	AA	AA	AA	AA
13862417|F|0-59:C>T-59:C>T	C/T	1	27899285	+	NA	NA	NA	NA	NA	NA	CC	CC	CC	CC	CC	CC	TC	CC	CC	CC	CC	CC	CC	CC	CC	CC	CC	NN	CC	CC	CC	CC	CC	CC	CC	CC	CC	CC	CC	CC	CC	CC	CC	CC	CC	CC	CC	CC	CC
15485402|F|0-23:G>C-23:G>C	G/C	1	27899321	+	NA	NA	NA	NA	NA	NA	NN	NN	NN	NN	NN	NN	CG	NN	NN	NN	CC	CC	NN	CC	NN	NN	NN	CC	NN	NN	CC	NN	NN	CC	NN	NN	CC	CC	NN	NN	CC	CC	NN	NN	NN	CC	NN	NN	CC
7122587|F|0-18:C>T-18:C>T	T/C	1	27899326	+	NA	NA	NA	NA	NA	NA	NN	NN	NN	NN	TT	NN	CC	NN	NN	NN	TT	NN	NN	NN	NN	NN	NN	NN	TT	TT	TT	NN	NN	TT	NN	NN	TT	TT	NN	TT	NN	NN	NN	TT	NN	TT	NN	TT	TT
35802973|F|0-16:G>A-16:G>A	G/A	1	27912531	+	NA	NA	NA	NA	NA	NA	GG	GG	NN	NN	NN	GG	NN	NN	GG	GG	GG	NN	NN	GG	GG	NN	GG	GG	NN	GG	GG	NN	GG	NN	GG	NN	NN	GG	GG	GG	NN	NN	GG	NN	GG	NN	NN	GG	GG
35801951|F|0-57:A>T-57:A>T	A/T	1	27997878	+	NA	NA	NA	NA	NA	NA	TA	TA	AA	TA	AA	AA	TA	AA	AA	AA	TA	TA	TA	TA	AA	TA	TA	TA	TA	TA	TA	TA	TA	TT	TA	AA	TA	TT	AA	TA	TT	TA	TA	TA	TA	TA	TA	TA	TA
35807687|F|0-18:A>G-18:A>G	A/G	1	28002811	+	NA	NA	NA	NA	NA	NA	AA	AA	NN	AA	AA	AA	GG	AA	AA	AA	NN	NN	AA	AA	AA	NN	AA	AA	NN	AA	NN	AA	NN	NN	AA	AA	AA	NN	AA	NN	NN	NN	AA	AA	AA	AA	AA	AA	AA
35805608|F|0-44:G>T-44:G>T	T/G	1	28020194	+	NA	NA	NA	NA	NA	NA	NN	TT	NN	NN	NN	NN	TT	NN	NN	NN	NN	NN	NN	NN	NN	TT	NN	NN	NN	NN	NN	NN	TT	NN	NN	NN	NN	NN	NN	TT	NN	TT	NN	NN	NN	NN	NN	NN	NN
34221452|F|0-17:A>C-17:A>C	C/A	1	28020221	+	NA	NA	NA	NA	NA	NA	CC	CA	CC	CC	CC	CC	CA	CC	CC	CC	CC	CC	CC	CC	CC	CA	CC	CC	CC	CC	CC	CC	AA	CC	CC	CC	CC	CC	CC	CA	CC	CA	CC	CC	CC	CC	CC	CC	CC
35801855|F|0-47:G>T-47:G>T	G/T	1	28020282	+	NA	NA	NA	NA	NA	NA	GG	GG	NN	GG	NN	GG	NN	GG	GG	NN	NN	NN	GG	NN	NN	GG	NN	GG	GG	NN	GG	GG	GG	NN	GG	GG	NN	NN	GG	GG	GG	GG	NN	GG	NN	GG	GG	GG	GG
35804529|F|0-10:C>T-10:C>T	C/T	1	28032730	+	NA	NA	NA	NA	NA	NA	NN	NN	NN	CC	CC	CC	CC	CC	CC	CC	NN	CC	CC	NN	CC	CC	CC	CC	NN	CC	NN	CC	CC	NN	CC	CC	NN	NN	CC	CC	NN	NN	CC	CC	CC	CC	CC	NN	CC
35804529|F|0-30:C>A-30:C>A	C/A	1	28032750	+	NA	NA	NA	NA	NA	NA	AA	AA	AA	CC	CC	CC	AC	CC	CC	AC	AA	CC	CC	AA	CC	AC	AC	AC	AA	AC	AA	AC	CC	NN	CC	CC	NN	AA	CC	AC	AA	AA	AC	CC	AC	CC	CC	AA	AC
35806310|F|0-43:C>T-43:C>T	C/T	1	28049253	+	NA	NA	NA	NA	NA	NA	CC	CC	CC	CC	CC	CC	CC	CC	CC	CC	TT	CC	CC	CC	CC	CC	CC	CC	TC	CC	CC	CC	TC	CC	CC	CC	TC	NN	CC	CC	NN	CC	CC	CC	CC	CC	CC	TC	TC
35801318|F|0-21:G>A-21:G>A	G/A	1	28145413	+	NA	NA	NA	NA	NA	NA	GG	GG	NN	GG	GG	GG	AG	GG	GG	GG	GG	GG	GG	GG	GG	GG	GG	GG	GG	GG	GG	GG	AG	GG	GG	GG	GG	GG	GG	GG	GG	GG	AG	GG	GG	GG	GG	GG	GG
35802195|F|0-34:A>T-34:A>T	A/T	1	28195353	+	NA	NA	NA	NA	NA	NA	AA	AA	AA	AA	AA	AA	AA	AA	AA	AA	AA	AA	AA	AA	AA	AA	AA	AA	TA	AA	AA	AA	TA	AA	AA	AA	AA	AA	AA	TA	AA	AA	AA	AA	AA	AA	AA	AA	AA
35805711|F|0-24:G>A-24:G>A	G/A	1	28243893	+	NA	NA	NA	NA	NA	NA	GG	GG	NN	NN	GG	GG	NN	NN	GG	NN	NN	NN	GG	NN	GG	NN	GG	GG	AA	NN	NN	NN	NN	NN	GG	GG	NN	NN	GG	GG	NN	AA	NN	NN	NN	NN	NN	NN	AA
35803991|F|0-38:T>C-38:T>C	T/C	1	28277286	+	NA	NA	NA	NA	NA	NA	CT	TT	CT	TT	TT	TT	CT	TT	TT	TT	CT	CT	TT	CT	TT	TT	CT	CT	TT	CT	CT	CT	CT	CT	TT	TT	CT	TT	TT	CT	CT	CT	CT	CT	TT	TT	TT	TT	CT
35801459|F|0-39:T>A-39:T>A	T/A	1	28309921	+	NA	NA	NA	NA	NA	NA	TT	TT	TT	TT	TT	TT	AT	TT	TT	TT	TT	TT	TT	TT	TT	TT	TT	TT	TT	TT	TT	TT	AT	TT	TT	TT	TT	TT	TT	AT	TT	AT	TT	TT	TT	TT	TT	TT	TT
34223938|F|0-63:T>G-63:T>G	T/G	1	28327696	+	NA	NA	NA	NA	NA	NA	NN	TT	TT	TT	TT	TT	TT	TT	TT	NN	NN	TT	TT	NN	NN	TT	TT	TT	TT	TT	NN	NN	TT	TT	TT	TT	NN	TT	TT	GT	TT	TT	TT	TT	TT	TT	TT	TT	TT
7124224|F|0-24:T>C-24:T>C	C/T	1	28333578	+	NA	NA	NA	NA	NA	NA	CC	CC	NN	CC	CC	CC	CC	CC	CC	CC	CT	CC	CC	CC	CC	CC	CC	CT	CC	CT	CT	CC	NN	TT	CC	CC	CT	CC	CC	CC	CT	CC	CC	CC	CC	CC	CC	CC	CT
7145197|F|0-12:T>A-12:T>A	T/A	1	28333590	+	NA	NA	NA	NA	NA	NA	TT	TT	NN	AT	TT	TT	TT	TT	TT	TT	TT	TT	TT	TT	TT	TT	TT	TT	TT	TT	TT	TT	NN	NN	TT	TT	TT	TT	TT	AT	TT	TT	TT	TT	TT	TT	TT	TT	TT
35804447|F|0-11:A>C-11:A>C	A/C	1	28333610	+	NA	NA	NA	NA	NA	NA	AA	AA	AA	AA	AA	AA	CC	AA	AA	AA	AA	AA	AA	AA	AA	AA	AA	AA	AA	AA	AA	AA	CA	AA	AA	AA	NN	AA	AA	AA	AA	CC	AA	AA	AA	AA	AA	AA	NN
35804447|F|0-26:T>C-26:T>C	T/C	1	28333625	+	NA	NA	NA	NA	NA	NA	CT	TT	TT	CT	TT	CT	CC	CT	TT	CT	TT	TT	TT	TT	TT	TT	TT	TT	TT	TT	TT	TT	TT	TT	TT	TT	NN	TT	CT	TT	TT	NN	TT	TT	TT	TT	CT	TT	CC
35806010|F|0-44:G>T-44:G>T	T/G	1	28393016	+	NA	NA	NA	NA	NA	NA	TT	NN	NN	TT	NN	TT	TT	TT	NN	TT	NN	NN	NN	NN	NN	NN	TT	NN	NN	TT	NN	TT	NN	NN	NN	NN	NN	NN	TT	NN	NN	NN	NN	NN	NN	NN	TT	NN	TT
7111714|F|0-37:G>A-37:G>A	G/A	1	28411148	+	NA	NA	NA	NA	NA	NA	GG	GG	NN	GG	GG	GG	AG	GG	GG	GG	NN	GG	GG	GG	GG	GG	GG	GG	AG	GG	NN	GG	AG	GG	GG	GG	GG	GG	NN	GG	GG	GG	NN	NN	GG	GG	GG	GG	GG
35805862|F|0-52:A>G-52:A>G	A/G	1	28411234	+	NA	NA	NA	NA	NA	NA	GA	AA	AA	AA	AA	GA	GG	GA	AA	GA	AA	AA	AA	AA	AA	AA	AA	AA	AA	GA	AA	AA	AA	AA	AA	AA	AA	AA	GA	AA	AA	AA	AA	AA	AA	AA	GA	AA	GA
35805862|F|0-67:T>A-67:T>A	T/A	1	28411249	+	NA	NA	NA	NA	NA	NA	TT	AT	TT	AT	TT	TT	AA	TT	TT	TT	TT	AT	TT	AT	TT	TT	TT	TT	TT	TT	TT	TT	TT	TT	TT	TT	TT	TT	TT	TT	TT	AT	TT	AT	TT	AT	TT	TT	TT
35807539|F|0-22:C>T-22:C>T	C/T	1	28417765	+	NA	NA	NA	NA	NA	NA	TC	TT	TT	TC	TT	TC	CC	TC	TT	TC	NN	CC	CC	NN	TT	CC	NN	TT	CC	TC	NN	CC	CC	NN	CC	TT	TT	NN	TC	NN	NN	TC	TT	TT	TT	NN	CC	TT	CC
35807540|F|0-52:G>C-52:G>C	C/G	1	28417795	+	NA	NA	NA	NA	NA	NA	GG	CC	NN	GG	NN	GG	CG	GG	CC	CG	CC	CG	CC	CC	CC	CG	CC	CC	CC	CG	CC	CG	CG	CC	CC	CC	CC	CC	GG	CC	CC	CG	CC	CC	CC	CC	CG	CC	CG
35804899|F|0-48:G>A-48:G>A	G/A	1	28467914	+	NA	NA	NA	NA	NA	NA	AG	AG	NN	GG	GG	GG	AG	GG	GG	AG	AG	AG	AG	AG	GG	AG	AG	GG	AG	AG	AG	AG	AG	AG	AG	GG	GG	AG	GG	AG	AG	GG	GG	GG	AG	AG	GG	AG	GG
35804899|F|0-18:C>A-18:C>A	C/A	1	28467944	+	NA	NA	NA	NA	NA	NA	CC	CC	NN	CC	CC	CC	CC	CC	CC	CC	CC	CC	CC	CC	CC	CC	CC	CC	AC	CC	CC	CC	CC	CC	CC	CC	CC	CC	CC	CC	CC	AC	CC	CC	CC	CC	CC	CC	CC
35804638|F|0-18:A>G-18:A>G	A/G	1	28520296	+	NA	NA	NA	NA	NA	NA	AA	AA	AA	AA	AA	AA	AA	AA	AA	AA	AA	GA	GA	GA	GA	GA	GA	AA	GA	GA	AA	AA	AA	AA	GA	GA	AA	GA	AA	GA	AA	AA	AA	AA	AA	GA	GA	GA	AA
35804638|F|0-60:C>T-60:C>T	C/T	1	28520338	+	NA	NA	NA	NA	NA	NA	CC	CC	CC	CC	CC	CC	CC	CC	CC	CC	CC	CC	CC	CC	CC	CC	CC	CC	CC	CC	CC	CC	CC	CC	CC	CC	CC	CC	CC	CC	CC	CC	CC	CC	CC	CC	CC	CC	CC
35804630|F|0-23:T>A-23:T>A	T/A	1	28572993	+	NA	NA	NA	NA	NA	NA	AT	AA	AA	AT	AA	AT	AT	AT	AA	AT	AT	AT	AT	AA	AT	AT	AT	AT	AT	AT	AT	AT	TT	NN	AT	AT	AT	AT	AT	TT	AT	AT	AA	AA	AA	AT	TT	AT	AT
35804630|F|0-66:C>T-66:C>T	C/T	1	28573036	+	NA	NA	NA	NA	NA	NA	CC	CC	NN	TC	NN	CC	TC	CC	NN	CC	CC	CC	CC	NN	CC	TC	CC	CC	TC	CC	CC	CC	CC	NN	TC	CC	CC	CC	CC	CC	CC	CC	NN	NN	NN	TC	CC	CC	CC
35804571|F|0-12:T>C-12:T>C	T/C	1	28599162	+	NA	NA	NA	NA	NA	NA	NN	NN	NN	NN	TT	NN	CC	NN	NN	NN	NN	NN	NN	NN	NN	NN	TT	NN	CC	NN	NN	NN	CC	NN	CC	NN	TT	NN	NN	TT	NN	NN	NN	NN	NN	NN	NN	NN	NN
35802087|F|0-42:A>G-42:A>G	A/G	1	28604907	+	NA	NA	NA	NA	NA	NA	AA	AA	NN	AA	AA	AA	AA	AA	AA	NN	AA	AA	AA	AA	AA	AA	AA	AA	AA	AA	AA	AA	AA	NN	AA	AA	AA	AA	GA	GA	AA	GA	GA	AA	AA	AA	AA	AA	AA
35805116|F|0-15:T>G-15:T>G	T/G	1	28617501	+	NA	NA	NA	NA	NA	NA	TT	TT	TT	TT	TT	TT	NN	TT	TT	TT	TT	TT	TT	TT	TT	TT	TT	TT	TT	TT	TT	TT	TT	TT	TT	TT	TT	TT	TT	TT	TT	TT	NN	TT	TT	TT	TT	TT	NN
20475382|F|0-49:C>T-49:C>T	C/T	1	28653816	+	NA	NA	NA	NA	NA	NA	CC	CC	CC	CC	NN	CC	NN	NN	NN	CC	NN	NN	CC	CC	CC	CC	CC	CC	NN	CC	CC	NN	NN	NN	CC	NN	CC	NN	CC	CC	CC	CC	CC	NN	CC	NN	NN	CC	CC
34220571|F|0-45:T>C-45:T>C	T/C	1	28658486	+	NA	NA	NA	NA	NA	NA	NN	TT	TT	TT	TT	TT	NN	TT	TT	NN	NN	NN	NN	NN	TT	TT	TT	TT	TT	TT	TT	NN	NN	NN	TT	TT	TT	TT	TT	NN	TT	TT	NN	NN	NN	NN	TT	NN	NN
7107383|F|0-19:A>G-19:A>G	A/G	1	28677650	+	NA	NA	NA	NA	NA	NA	AA	AA	NN	AA	AA	NN	AA	AA	AA	AA	AA	AA	AA	AA	AA	AA	AA	AA	NN	AA	AA	AA	AA	AA	AA	AA	AA	AA	AA	AA	AA	AA	AA	AA	AA	AA	AA	AA	AA
34221293|F|0-39:A>G-39:A>G	A/G	1	28761910	+	NA	NA	NA	NA	NA	NA	AA	AA	NN	AA	AA	AA	NN	AA	NN	AA	AA	AA	AA	NN	AA	AA	AA	AA	AA	AA	AA	AA	AA	AA	AA	AA	NN	AA	AA	NN	AA	AA	AA	AA	AA	AA	AA	AA	NN
35806708|F|0-6:T>A-6:T>A	T/A	1	28793571	+	NA	NA	NA	NA	NA	NA	TT	TT	TT	TT	TT	TT	TT	TT	TT	TT	TT	TT	TT	TT	TT	TT	TT	TT	TT	TT	TT	TT	AT	TT	TT	TT	NN	TT	TT	AT	TT	TT	AT	TT	TT	TT	TT	TT	TT
7142974|F|0-38:A>G-38:A>G	A/G	1	28880189	+	NA	NA	NA	NA	NA	NA	AA	AA	AA	AA	AA	AA	AA	AA	AA	AA	AA	AA	AA	AA	NN	AA	AA	AA	AA	AA	AA	AA	NN	AA	AA	AA	AA	AA	AA	AA	AA	AA	AA	AA	NN	AA	AA	AA	AA
35806613|F|0-33:C>A-33:C>A	C/A	1	28952730	+	NA	NA	NA	NA	NA	NA	CC	CC	CC	CC	CC	NN	CC	CC	CC	CC	CC	CC	CC	NN	CC	CC	CC	CC	CC	CC	CC	CC	NN	CC	CC	CC	NN	CC	CC	CC	CC	CC	CC	CC	CC	CC	CC	CC	CC
35804821|F|0-23:C>A-23:C>A	C/A	1	28961762	+	NA	NA	NA	NA	NA	NA	NN	NN	NN	NN	NN	NN	NN	NN	NN	NN	AA	AC	NN	CC	NN	NN	CC	NN	CC	AA	NN	NN	AA	AA	NN	CC	NN	CC	NN	NN	AA	NN	NN	NN	NN	AC	CC	CC	AA
35804822|F|0-54:A>G-54:A>G	G/A	1	28961793	+	NA	NA	NA	NA	NA	NA	GG	GG	NN	GG	GG	GG	NN	GG	GG	GG	GG	GA	GG	GA	GG	GG	AA	GG	GA	GG	GG	GG	NN	NN	GG	GA	GG	GA	GG	GG	GG	GG	GG	GG	GG	GA	GA	AA	NN
35805555|F|0-39:G>C-39:G>C	G/C	1	28992676	+	NA	NA	NA	NA	NA	NA	NN	NN	NN	NN	NN	NN	GG	NN	NN	NN	NN	NN	NN	NN	NN	NN	NN	NN	GG	NN	NN	NN	GG	NN	GG	NN	NN	NN	GG	NN	NN	GG	NN	NN	NN	NN	NN	NN	NN
35805246|F|0-6:G>A-6:G>A	G/A	1	29007642	+	NA	NA	NA	NA	NA	NA	GG	GG	GG	GG	GG	GG	GG	GG	GG	GG	GG	GG	GG	GG	GG	GG	GG	GG	GG	GG	GG	GG	GG	GG	GG	GG	GG	GG	GG	AG	GG	GG	GG	GG	GG	GG	GG	GG	GG
35801738|F|0-8:C>T-8:C>T	C/T	1	29013630	+	NA	NA	NA	NA	NA	NA	NN	CC	CC	NN	CC	CC	NN	CC	CC	NN	NN	NN	CC	TT	CC	CC	CC	CC	CC	CC	NN	CC	NN	CC	NN	NN	TT	CC	NN	TT	CC	CC	NN	CC	TC	NN	TC	CC	NN
35801183|F|0-56:A>C-56:A>C	A/C	1	29050045	+	NA	NA	NA	NA	NA	NA	CC	CC	CC	CA	CA	CC	AA	CC	CA	CC	AA	CA	CA	CA	CC	CA	CC	CA	CC	CA	AA	AA	CC	NN	AA	CA	AA	CA	AA	AA	CA	CA	CC	CC	CA	CA	AA	CA	CA
35807345|F|0-6:A>G-6:A>G	A/G	1	29094122	+	NA	NA	NA	NA	NA	NA	AA	AA	AA	GA	AA	AA	GA	AA	AA	GA	AA	AA	AA	AA	AA	AA	AA	AA	AA	AA	AA	GA	AA	GA	AA	AA	AA	AA	AA	AA	AA	AA	AA	AA	AA	AA	AA	AA	AA
35802726|F|0-52:T>C-52:T>C	T/C	1	29131988	+	NA	NA	NA	NA	NA	NA	TT	TT	TT	TT	TT	TT	TT	TT	TT	TT	TT	TT	TT	TT	TT	TT	TT	TT	TT	TT	TT	TT	NN	TT	TT	TT	TT	TT	TT	CT	TT	TT	TT	TT	TT	TT	TT	TT	TT
35805329|F|0-11:A>G-11:A>G	A/G	1	29147854	+	NA	NA	NA	NA	NA	NA	AA	AA	NN	NN	AA	AA	AA	AA	AA	AA	AA	GA	AA	AA	AA	NN	AA	NN	AA	AA	AA	GA	NN	GG	AA	GG	AA	AA	AA	GA	AA	AA	AA	AA	NN	AA	AA	AA	GA
100059580|F|0-57:T>C-57:T>C	T/C	1	29147900	+	NA	NA	NA	NA	NA	NA	TT	TT	NN	NN	TT	TT	TT	TT	TT	TT	TT	TT	TT	TT	TT	CC	TT	NN	TT	TT	TT	TT	CC	NN	TT	NN	TT	TT	TT	TT	TT	TT	TT	TT	NN	TT	TT	TT	TT
35806912|F|0-64:T>A-64:T>A	A/T	1	29168341	+	NA	NA	NA	NA	NA	NA	AT	AT	AT	AT	TT	AT	AA	AT	TT	AT	AT	AT	AT	AT	TT	AT	AT	TT	AT	AT	AT	AT	AA	AA	AT	TT	AT	AT	AT	AA	AA	AT	AT	AT	AT	AT	AT	AT	AT
35806611|F|0-53:T>C-53:T>C	T/C	1	29219932	+	NA	NA	NA	NA	NA	NA	NN	TT	TT	CT	TT	CT	NN	TT	TT	TT	CT	CT	TT	TT	TT	TT	TT	TT	TT	TT	CC	CT	CT	CC	TT	TT	CT	CT	CT	CC	CC	TT	TT	CT	TT	CT	TT	TT	CT
35806611|F|0-56:C>A-56:C>A	C/A	1	29219935	+	NA	NA	NA	NA	NA	NA	AA	AC	AC	CC	CC	CC	AA	AC	CC	CC	AC	AC	AC	AC	CC	AC	AC	AC	AC	AC	AA	AC	AC	AA	AC	CC	CC	AC	AC	NN	AA	CC	AC	AC	AC	AC	AC	AC	CC
100060415|F|0-66:G>A-66:G>A	A/G	1	29219945	+	NA	NA	NA	NA	NA	NA	NN	NN	NN	AA	NN	AA	NN	NN	NN	NN	AA	AA	NN	NN	NN	NN	NN	NN	NN	NN	AA	AA	AA	AA	NN	NN	AA	AA	AA	AA	AA	NN	NN	AA	NN	AA	NN	NN	AA
7120005|F|0-23:A>G-23:A>G	G/A	1	29221866	+	NA	NA	NA	NA	NA	NA	NN	AA	AA	GG	NN	AA	NN	GG	NN	GA	GG	NN	GG	NN	NN	GG	GA	AA	NN	NN	GG	GG	NN	NN	GA	AA	GA	GG	NN	GG	GG	AA	AA	NN	GG	AA	AA	NN	NN
35805402|F|0-61:C>T-61:C>T	C/T	1	29293341	+	NA	NA	NA	NA	NA	NA	CC	CC	NN	TC	CC	CC	CC	CC	CC	TC	NN	CC	CC	CC	CC	CC	CC	CC	CC	CC	CC	NN	CC	CC	CC	CC	NN	CC	CC	CC	CC	CC	CC	CC	CC	CC	CC	CC	CC
35802997|F|0-24:C>T-24:C>T	T/C	1	29315173	+	NA	NA	NA	NA	NA	NA	TC	TC	TC	TC	TC	CC	TT	TC	TC	TC	TT	TC	TC	TC	CC	TC	TC	CC	TC	TC	TC	TT	TT	TC	TC	CC	TC	TC	TT	TT	TT	TC	TC	TC	TC	TC	TC	TC	TC
35802997|F|0-21:A>G-21:A>G	A/G	1	29315176	+	NA	NA	NA	NA	NA	NA	AA	AA	AA	AA	AA	NN	AA	AA	AA	AA	AA	AA	AA	AA	AA	AA	AA	NN	AA	AA	AA	AA	GA	AA	AA	NN	AA	AA	AA	AA	AA	AA	AA	AA	AA	AA	AA	AA	AA
35801463|F|0-28:C>T-28:C>T	C/T	1	29315222	+	NA	NA	NA	NA	NA	NA	CC	CC	CC	CC	CC	CC	TC	CC	CC	CC	TC	TC	CC	CC	CC	CC	CC	CC	CC	CC	TC	TC	CC	TC	TC	CC	TC	CC	CC	TC	TC	CC	CC	CC	CC	CC	CC	CC	TC
7110465|F|0-24:C>T-24:C>T	C/T	1	29334500	+	NA	NA	NA	NA	NA	NA	NN	NN	NN	NN	NN	NN	CC	NN	NN	NN	CC	CC	NN	NN	NN	NN	NN	NN	CC	NN	CC	CC	CC	CC	NN	NN	CC	NN	NN	CC	CC	CC	CC	NN	NN	NN	NN	NN	CC
7142725|F|0-42:C>A-42:C>A	C/A	1	29334518	+	NA	NA	NA	NA	NA	NA	CC	CC	CC	CC	CC	CC	AC	CC	CC	CC	AC	AC	CC	CC	CC	CC	CC	CC	AC	CC	AC	AC	AC	AC	CC	CC	AC	CC	CC	AC	AC	CC	CC	CC	CC	CC	CC	CC	AC
35805938|F|0-35:T>C-35:T>C	T/C	1	29334976	+	NA	NA	NA	NA	NA	NA	CT	TT	NN	TT	TT	TT	CT	CC	TT	TT	CT	CT	CT	CT	TT	CC	CT	TT	CT	CT	CT	CT	CT	CT	CT	TT	TT	CC	CT	NN	CC	TT	TT	CT	CT	CT	CT	TT	TT
35805939|F|0-19:G>C-19:G>C	G/C	1	29334992	+	NA	NA	NA	NA	NA	NA	GG	GG	NN	GG	GG	GG	GG	NN	GG	GG	CG	CG	GG	GG	GG	NN	GG	GG	GG	GG	GG	GG	CG	GG	GG	GG	CG	NN	GG	CC	CC	GG	CG	GG	GG	GG	GG	GG	CG
35801555|F|0-29:C>A-29:C>A	C/A	1	29384624	+	NA	NA	NA	NA	NA	NA	CC	CC	NN	CC	CC	CC	NN	CC	CC	AC	NN	NN	CC	CC	CC	CC	CC	CC	NN	CC	CC	NN	NN	NN	CC	CC	CC	NN	NN	CC	CC	AC	CC	CC	NN	CC	NN	CC	NN
7109663|F|0-52:A>G-52:A>G	A/G	1	29384702	+	NA	NA	NA	NA	NA	NA	AA	NN	NN	NN	NN	AA	AA	AA	NN	NN	NN	AA	AA	NN	AA	NN	NN	NN	AA	AA	GA	NN	NN	NN	AA	NN	NN	NN	NN	NN	GG	NN	NN	NN	NN	AA	NN	NN	AA
35801664|F|0-17:A>G-17:A>G	A/G	1	29385905	+	NA	NA	NA	NA	NA	NA	AA	AA	AA	AA	AA	AA	AA	AA	AA	AA	AA	AA	AA	GA	AA	AA	AA	AA	AA	AA	AA	AA	AA	AA	AA	AA	GA	AA	AA	AA	AA	AA	AA	AA	AA	AA	AA	AA	AA
35802315|F|0-16:A>G-16:A>G	A/G	1	29395382	+	NA	NA	NA	NA	NA	NA	AA	AA	AA	AA	AA	AA	AA	AA	AA	AA	AA	AA	AA	AA	AA	AA	AA	AA	AA	AA	AA	AA	AA	AA	AA	AA	AA	AA	AA	GA	AA	AA	AA	AA	AA	AA	AA	AA	AA
20474800|F|0-66:C>G-66:C>G	C/G	1	29404002	+	NA	NA	NA	NA	NA	NA	CC	CC	CC	CC	CC	CC	GC	CC	CC	NN	CC	CC	CC	CC	CC	CC	CC	CC	GC	CC	CC	CC	NN	NN	CC	CC	NN	CC	CC	CC	CC	CC	CC	CC	CC	CC	GG	CC	CC
7109908|F|0-58:T>C-58:T>C	T/C	1	29425054	+	NA	NA	NA	NA	NA	NA	TT	TT	TT	TT	TT	TT	TT	TT	TT	TT	CT	TT	TT	TT	TT	TT	TT	TT	CT	TT	CT	CT	CC	CT	TT	TT	CT	TT	TT	CT	CT	CT	TT	TT	TT	TT	TT	TT	CT
20476538|F|0-30:C>G-30:C>G	C/G	1	29445660	+	NA	NA	NA	NA	NA	NA	GC	GC	NN	GG	GG	GG	GC	GC	GG	GG	CC	CC	CC	GC	GC	CC	CC	NN	CC	GC	CC	CC	NN	CC	CC	GC	NN	CC	CC	GG	CC	GG	GG	GG	GC	CC	GC	CC	GC
34224494|F|0-52:C>G-52:C>G	C/G	1	29465332	+	NA	NA	NA	NA	NA	NA	GG	GG	NN	NN	GG	GG	GG	GG	GG	GG	CC	CC	NN	NN	GG	NN	NN	GG	NN	GG	CC	CC	CC	CC	CC	GG	GC	NN	NN	CC	GC	GG	GC	GG	NN	NN	CC	NN	GC
7116717|F|0-36:C>A-36:C>A	C/A	1	29465348	+	NA	NA	NA	NA	NA	NA	NN	NN	NN	NN	NN	NN	NN	NN	NN	NN	CC	CC	NN	NN	NN	NN	NN	NN	NN	NN	CC	CC	CC	CC	CC	NN	CC	NN	NN	CC	CC	NN	CC	NN	NN	NN	CC	NN	CC
35807450|F|0-34:C>T-34:C>T	C/T	1	29465350	+	NA	NA	NA	NA	NA	NA	CC	CC	NN	TT	NN	NN	TC	CC	NN	TT	TT	TC	CC	TC	CC	CC	CC	CC	CC	CC	CC	TC	CC	CC	CC	CC	NN	CC	TC	CC	CC	TT	CC	TC	CC	CC	TC	CC	TC
7116717|F|0-16:A>T-16:A>T	T/A	1	29465368	+	NA	NA	NA	NA	NA	NA	NN	NN	NN	AA	NN	NN	AA	NN	NN	AA	TA	TA	NN	AA	NN	NN	NN	NN	NN	NN	TT	TA	TT	TT	TT	NN	TT	NN	AA	TT	TT	AA	TT	AA	NN	NN	TA	NN	TA
35801342|F|0-42:A>G-42:A>G	A/G	1	29468592	+	NA	NA	NA	NA	NA	NA	AA	AA	AA	AA	AA	AA	AA	AA	AA	AA	GG	AA	NN	NN	NN	AA	AA	NN	AA	AA	NN	AA	AA	NN	NN	NN	GG	NN	AA	GG	NN	NN	NN	AA	AA	AA	NN	NN	GG
35807339|F|0-23:G>A-23:G>A	G/A	1	29477857	+	NA	NA	NA	NA	NA	NA	GG	GG	GG	GG	GG	GG	GG	GG	GG	GG	AG	AG	GG	GG	GG	GG	GG	GG	AG	GG	AG	AG	AG	AG	GG	GG	AG	GG	GG	AG	AG	AG	GG	GG	GG	GG	GG	GG	AG
35807339|F|0-9:A>T-9:A>T	A/T	1	29477871	+	NA	NA	NA	NA	NA	NA	TA	AA	TA	AA	TA	AA	AA	AA	AA	TA	TA	TA	AA	TA	AA	AA	AA	AA	AA	TA	AA	AA	AA	AA	AA	AA	TA	AA	TA	TA	AA	TA	AA	TA	AA	AA	TA	AA	AA
35806294|F|0-15:T>C-15:T>C	T/C	1	29557774	+	NA	NA	NA	NA	NA	NA	TT	TT	TT	CT	CT	TT	TT	CT	TT	CT	TT	CT	TT	CT	TT	TT	TT	TT	TT	TT	TT	CT	TT	TT	TT	TT	TT	TT	CT	CT	TT	CT	TT	CT	TT	CT	CT	TT	TT
20471217|F|0-32:A>T-32:A>T	A/T	1	29566752	+	NA	NA	NA	NA	NA	NA	AA	AA	AA	AA	AA	AA	AA	AA	AA	AA	NN	AA	AA	AA	AA	AA	AA	AA	AA	AA	AA	AA	AA	AA	AA	AA	NN	AA	AA	AA	AA	AA	AA	AA	AA	AA	AA	AA	AA
35807101|F|0-12:C>T-12:C>T	C/T	1	29651436	+	NA	NA	NA	NA	NA	NA	TC	TC	CC	TC	TT	TT	CC	TC	TC	TC	TT	CC	CC	CC	TC	CC	CC	TC	CC	TC	CC	TC	CC	CC	CC	TC	TT	CC	TC	CC	TC	TC	TT	TC	CC	CC	CC	CC	TT
35807101|F|0-50:A>T-50:A>T	A/T	1	29651474	+	NA	NA	NA	NA	NA	NA	AA	AA	NN	AA	AA	AA	NN	AA	AA	AA	AA	NN	NN	NN	AA	NN	NN	AA	NN	AA	TT	TA	TT	NN	NN	AA	AA	NN	AA	TT	TA	AA	TA	AA	NN	NN	NN	NN	TA
35803569|F|0-45:A>T-45:A>T	A/T	1	29657490	+	NA	NA	NA	NA	NA	NA	AA	AA	TA	AA	NN	NN	AA	AA	TA	TA	AA	AA	AA	AA	AA	AA	AA	AA	AA	AA	AA	TA	AA	AA	AA	AA	AA	AA	TA	TA	AA	TT	NN	TT	TA	AA	TA	AA	AA
35807707|F|0-63:C>A-63:C>A	C/A	1	29802394	+	NA	NA	NA	NA	NA	NA	CC	CC	AC	CC	CC	CC	CC	CC	CC	AC	AC	AC	CC	AC	AC	CC	CC	CC	CC	CC	CC	CC	CC	NN	AC	CC	CC	CC	AC	NN	CC	AC	CC	AC	CC	AC	AC	CC	CC
36064251|F|0-39:T>G-39:T>G	G/T	1	29802418	+	NA	NA	NA	NA	NA	NA	NN	NN	NN	NN	NN	NN	NN	NN	NN	NN	NN	NN	NN	NN	NN	NN	NN	NN	NN	NN	NN	NN	NN	NN	NN	NN	NN	NN	NN	NN	NN	NN	NN	NN	NN	NN	NN	NN	NN
35807707|F|0-28:G>A-28:G>A	G/A	1	29802429	+	NA	NA	NA	NA	NA	NA	GG	GG	GG	GG	GG	GG	GG	GG	GG	GG	GG	GG	GG	GG	GG	GG	GG	GG	GG	GG	GG	GG	GG	NN	GG	GG	GG	GG	GG	NN	GG	GG	GG	GG	GG	GG	GG	GG	GG
100063338|F|0-48:A>G-48:A>G	A/G	1	29802502	+	NA	NA	NA	NA	NA	NA	NN	NN	NN	NN	NN	NN	AA	NN	NN	NN	AA	AA	NN	NN	NN	NN	NN	NN	AA	NN	AA	AA	AA	AA	NN	NN	AA	NN	NN	AA	AA	AA	NN	NN	NN	NN	NN	NN	AA
20484832|F|0-52:G>A-52:G>A	G/A	1	29802506	+	NA	NA	NA	NA	NA	NA	GG	GG	GG	GG	GG	GG	AG	GG	GG	GG	AG	GG	GG	GG	GG	GG	GG	GG	AG	GG	AG	AG	AG	AG	GG	GG	AG	GG	GG	AG	AG	AG	GG	GG	GG	GG	GG	GG	AG
35801353|F|0-60:T>C-60:T>C	T/C	1	29818431	+	NA	NA	NA	NA	NA	NA	TT	TT	TT	TT	TT	TT	TT	TT	TT	TT	NN	TT	CT	TT	TT	TT	TT	TT	CT	TT	TT	CC	TT	CC	TT	TT	TT	TT	TT	CT	TT	TT	TT	TT	TT	TT	TT	TT	CT
20493198|F|0-23:G>C-23:G>C	G/C	1	29841683	+	NA	NA	NA	NA	NA	NA	GG	GG	GG	GG	GG	GG	CC	GG	GG	GG	NN	GG	NN	GG	GG	GG	GG	GG	GG	GG	GG	GG	NN	GG	GG	GG	NN	GG	CG	GG	GG	CG	GG	GG	GG	GG	GG	GG	GG
100059303|F|0-30:C>G-30:C>G	C/G	1	29841690	+	NA	NA	NA	NA	NA	NA	CC	CC	CC	CC	CC	CC	NN	CC	CC	CC	NN	CC	NN	CC	CC	CC	CC	CC	CC	CC	CC	CC	NN	CC	CC	CC	NN	CC	CC	CC	CC	CC	CC	CC	CC	CC	CC	CC	CC
100057960|F|0-50:C>T-50:C>T	C/T	1	29849084	+	NA	NA	NA	NA	NA	NA	CC	CC	NN	CC	CC	CC	NN	NN	CC	CC	NN	TC	CC	CC	CC	CC	TC	CC	CC	CC	CC	TT	CC	NN	CC	CC	TT	CC	TC	NN	CC	TC	TC	NN	CC	CC	TC	CC	CC
35801327|F|0-15:A>C-15:A>C	A/C	1	29886769	+	NA	NA	NA	NA	NA	NA	AA	AA	AA	AA	AA	AA	AA	AA	AA	AA	CA	CA	AA	AA	AA	AA	AA	AA	CA	AA	CA	CA	CA	CA	AA	AA	CA	AA	AA	CA	CA	CA	AA	AA	AA	AA	AA	AA	CA
7121666|F|0-22:T>C-22:T>C	T/C	1	29892521	+	NA	NA	NA	NA	NA	NA	TT	TT	CT	CT	TT	TT	CT	CT	TT	CT	CT	TT	TT	TT	CT	TT	CT	TT	TT	TT	TT	CT	CC	CT	CT	CT	TT	CT	CT	CT	TT	CT	CT	TT	TT	CT	CT	TT	TT
35803632|F|0-14:T>A-14:T>A	T/A	1	29903662	+	NA	NA	NA	NA	NA	NA	TT	TT	TT	TT	TT	TT	TT	TT	TT	AT	AT	AT	TT	AT	TT	TT	TT	TT	TT	TT	TT	AT	TT	TT	TT	TT	TT	TT	AT	TT	TT	AT	TT	AT	TT	TT	AT	TT	TT
35802295|F|0-15:C>T-15:C>T	C/T	1	29937322	+	NA	NA	NA	NA	NA	NA	CC	CC	CC	CC	CC	CC	CC	CC	CC	CC	NN	TC	CC	CC	CC	CC	CC	CC	CC	CC	CC	NN	TC	CC	CC	CC	CC	CC	CC	CC	CC	CC	CC	CC	CC	CC	CC	CC	CC
35805395|F|0-25:A>C-25:A>C	A/C	1	29937359	+	NA	NA	NA	NA	NA	NA	AA	AA	NN	AA	NN	AA	AA	AA	NN	AA	NN	AA	AA	AA	AA	AA	AA	AA	AA	AA	AA	NN	NN	CA	AA	AA	AA	NN	AA	CC	NN	NN	NN	AA	AA	NN	NN	AA	CA
35805395|F|0-37:G>A-37:G>A	G/A	1	29937371	+	NA	NA	NA	NA	NA	NA	GG	GG	NN	GG	NN	GG	GG	GG	NN	GG	NN	GG	GG	GG	GG	GG	GG	GG	GG	GG	GG	NN	NN	GG	GG	GG	GG	NN	GG	NN	NN	NN	NN	GG	GG	NN	NN	GG	GG
35805983|F|0-52:T>C-52:T>C	C/T	1	29947538	+	NA	NA	NA	NA	NA	NA	NN	NN	NN	NN	NN	NN	CC	NN	NN	NN	CC	CC	NN	NN	NN	NN	NN	NN	CC	NN	CC	CC	CC	CC	NN	NN	CC	NN	NN	CC	CC	CC	NN	NN	NN	NN	NN	NN	CC
35802207|F|0-8:T>A-8:T>A	T/A	1	29985882	+	NA	NA	NA	NA	NA	NA	TT	TT	TT	TT	TT	TT	TT	TT	TT	TT	AT	AT	TT	AT	TT	TT	TT	TT	TT	TT	AT	AT	AT	AT	AT	TT	AA	TT	AT	AT	AT	AT	TT	TT	TT	TT	TT	TT	AT
35802360|F|0-60:C>T-60:C>T	C/T	1	30103162	+	NA	NA	NA	NA	NA	NA	CC	CC	CC	CC	CC	CC	CC	CC	CC	CC	CC	TC	TC	TC	TC	TC	TC	TC	TC	TC	CC	CC	CC	CC	TC	TC	CC	TC	CC	CC	CC	CC	CC	CC	CC	TC	TC	TC	CC
7114326|F|0-53:G>T-53:G>T	G/T	1	30103272	+	NA	NA	NA	NA	NA	NA	GG	GG	GG	GG	GG	GG	TG	GG	GG	GG	TG	TG	GG	GG	GG	GG	GG	GG	GG	GG	TG	TG	TG	TG	GG	GG	TG	GG	TG	TG	TG	TG	GG	GG	GG	GG	GG	GG	TG
35804719|F|0-13:T>G-13:T>G	T/G	1	30108896	+	NA	NA	NA	NA	NA	NA	TT	TT	TT	TT	TT	TT	GT	TT	TT	TT	GT	GT	TT	TT	TT	TT	TT	TT	GT	TT	GT	GT	GT	NN	TT	TT	GT	TT	TT	GG	GT	GT	GT	TT	TT	TT	TT	TT	GT
7115544|F|0-31:T>A-31:T>A	T/A	1	30121808	+	NA	NA	NA	NA	NA	NA	TT	TT	TT	AT	AT	TT	AT	TT	TT	AT	NN	TT	TT	TT	TT	TT	TT	TT	TT	TT	TT	AT	NN	NN	TT	TT	TT	TT	TT	NN	TT	TT	TT	AT	TT	TT	AT	TT	TT
7144082|F|0-31:A>C-31:A>C	A/C	1	30137906	+	NA	NA	NA	NA	NA	NA	AA	AA	NN	NN	AA	AA	AA	AA	NN	AA	NN	AA	AA	NN	NN	NN	AA	NN	AA	NN	NN	AA	AA	NN	AA	AA	AA	AA	CA	NN	AA	CA	AA	AA	AA	NN	NN	NN	NN
35806596|F|0-52:C>A-52:C>A	C/A	1	30186736	+	NA	NA	NA	NA	NA	NA	CC	CC	CC	CC	CC	CC	CC	CC	CC	CC	CC	AC	AC	AC	AC	AC	AC	AC	AC	AC	CC	CC	CC	CC	AC	AC	CC	AC	CC	CC	CC	CC	CC	CC	CC	AC	AC	AC	CC
35802952|F|0-58:A>T-58:A>T	A/T	1	30186938	+	NA	NA	NA	NA	NA	NA	AA	AA	AA	AA	AA	AA	TA	AA	AA	AA	TA	TA	AA	AA	AA	AA	AA	AA	TA	AA	TA	TA	TA	TA	AA	AA	TA	AA	TA	TA	TA	TA	AA	AA	AA	AA	AA	AA	TA
7108802|F|0-24:T>C-24:T>C	T/C	1	30187017	+	NA	NA	NA	NA	NA	NA	TT	TT	NN	TT	TT	TT	CT	NN	TT	TT	NN	NN	TT	NN	TT	TT	NN	NN	TT	TT	CT	NN	CC	NN	TT	TT	NN	NN	TT	CT	CC	TT	NN	TT	NN	NN	NN	NN	TT
7123284|F|0-8:C>T-8:C>T	C/T	1	30240686	+	NA	NA	NA	NA	NA	NA	NN	CC	CC	CC	CC	CC	CC	CC	CC	CC	NN	NN	CC	CC	CC	CC	CC	NN	CC	CC	TT	TC	NN	NN	CC	CC	NN	CC	NN	TC	TC	CC	CC	NN	CC	CC	CC	CC	CC
20485066|F|0-16:T>C-16:T>C	T/C	1	30254474	+	NA	NA	NA	NA	NA	NA	TT	NN	NN	NN	TT	TT	CC	TT	TT	CT	TT	NN	TT	NN	NN	TT	TT	TT	TT	NN	NN	CT	TT	NN	CT	TT	NN	TT	CC	TT	TT	TT	TT	TT	TT	NN	CT	TT	NN
15485831|F|0-18:T>C-18:T>C	T/C	1	30262878	+	NA	NA	NA	NA	NA	NA	TT	TT	CT	CT	TT	TT	CT	TT	TT	CT	TT	CT	TT	TT	TT	TT	TT	TT	TT	TT	TT	CT	TT	TT	TT	TT	TT	TT	CT	TT	TT	CT	TT	TT	TT	TT	CT	TT	TT
34221133|F|0-42:A>G-42:A>G	A/G	1	30268464	+	NA	NA	NA	NA	NA	NA	AA	NN	NN	NN	NN	NN	GG	AA	NN	GA	NN	AA	AA	NN	NN	NN	NN	AA	NN	AA	AA	NN	NN	NN	AA	AA	NN	AA	GA	NN	AA	GA	AA	AA	NN	NN	GG	NN	NN
35804294|F|0-7:G>T-7:G>T	T/G	1	30268499	+	NA	NA	NA	NA	NA	NA	NN	NN	NN	GG	NN	NN	GG	NN	NN	GG	TT	TT	NN	GG	NN	NN	NN	NN	TT	NN	TT	TT	TT	TT	NN	TT	TG	NN	GG	TT	TT	NN	TT	NN	NN	NN	NN	NN	TT
35802923|F|0-38:C>T-38:C>T	C/T	1	30311519	+	NA	NA	NA	NA	NA	NA	CC	CC	CC	NN	CC	CC	CC	CC	CC	NN	CC	CC	CC	CC	CC	CC	CC	CC	CC	CC	TC	TT	TC	TC	CC	CC	NN	CC	CC	TT	CC	CC	CC	CC	CC	CC	CC	CC	TC
35801008|F|0-37:T>C-37:T>C	T/C	1	30336952	+	NA	NA	NA	NA	NA	NA	TT	TT	TT	TT	TT	TT	CT	TT	TT	TT	CT	CT	TT	TT	TT	TT	TT	TT	TT	TT	CT	CT	CT	CT	TT	TT	CT	TT	TT	CT	CT	TT	TT	TT	TT	TT	TT	TT	CT
35805943|F|0-61:G>A-61:G>A	G/A	1	30338971	+	NA	NA	NA	NA	NA	NA	GG	GG	AG	GG	GG	GG	AG	GG	GG	GG	AG	GG	GG	GG	GG	GG	GG	GG	GG	GG	GG	AG	GG	AG	GG	GG	GG	GG	AG	GG	GG	AG	GG	AG	GG	GG	GG	GG	GG
35805943|F|0-7:A>C-7:A>C	A/C	1	30339025	+	NA	NA	NA	NA	NA	NA	AA	AA	AA	CA	AA	AA	CA	AA	AA	CA	CA	AA	AA	AA	AA	AA	AA	AA	AA	AA	AA	CA	AA	CA	AA	AA	AA	AA	AA	AA	AA	AA	AA	AA	AA	AA	CA	AA	AA
20471016|F|0-33:C>G-33:C>G	C/G	1	30339062	+	NA	NA	NA	NA	NA	NA	CC	CC	CC	GC	CC	CC	GC	CC	CC	GC	CC	CC	CC	CC	CC	CC	CC	CC	CC	CC	CC	GC	CC	GC	CC	CC	CC	CC	CC	CC	CC	CC	CC	CC	CC	CC	GC	CC	CC
7106823|F|0-9:T>C-9:T>C	T/C	1	30341373	+	NA	NA	NA	NA	NA	NA	TT	TT	NN	TT	TT	TT	CT	TT	TT	NN	CC	CC	TT	TT	TT	NN	TT	TT	TT	TT	CT	CT	CC	TT	NN	TT	TT	TT	NN	CC	CT	TT	TT	TT	TT	TT	TT	TT	CC
7142367|F|0-68:A>G-68:A>G	G/A	1	30341906	+	NA	NA	NA	NA	NA	NA	GG	GG	NN	NN	GG	GG	GA	GG	GG	GG	GA	GG	NN	GG	NN	GG	GG	NN	GA	GG	GA	GA	AA	GA	NN	NN	AA	GG	GG	AA	GA	GG	GG	GG	GG	NN	GG	GG	AA
7109831|F|0-38:T>C-38:T>C	T/C	1	30341936	+	NA	NA	NA	NA	NA	NA	TT	TT	NN	NN	TT	TT	TT	TT	TT	TT	TT	TT	NN	TT	NN	TT	TT	NN	TT	TT	TT	TT	CC	TT	NN	NN	NN	TT	TT	NN	TT	TT	TT	TT	TT	NN	TT	TT	NN
35804413|F|0-10:G>T-10:G>T	G/T	1	30364903	+	NA	NA	NA	NA	NA	NA	GG	GG	NN	NN	NN	GG	TG	GG	NN	GG	TG	NN	NN	GG	NN	GG	GG	GG	GG	NN	NN	GG	NN	NN	GG	GG	GG	GG	NN	TG	NN	GG	GG	GG	NN	NN	GG	NN	NN
35804872|F|0-56:C>T-56:C>T	C/T	1	30375025	+	NA	NA	NA	NA	NA	NA	CC	CC	CC	CC	CC	CC	TC	CC	CC	CC	TC	TC	TC	CC	CC	CC	CC	CC	CC	CC	TC	TC	TC	TC	CC	CC	TC	CC	CC	TC	TC	TC	TC	CC	CC	CC	CC	CC	TC
20495935|F|0-61:C>G-61:C>G	G/C	1	30416982	+	NA	NA	NA	NA	NA	NA	GG	GG	GG	GC	GC	GG	GC	GG	GC	GG	GC	GG	GG	GG	GG	GG	GC	NN	GG	GG	GG	NN	GC	GG	GG	GG	GG	GG	GC	NN	GG	GC	GC	GG	GG	GG	GC	GG	GG
35802538|F|0-54:A>G-54:A>G	A/G	1	30431567	+	NA	NA	NA	NA	NA	NA	AA	AA	AA	AA	AA	AA	AA	AA	AA	AA	GA	GA	AA	AA	AA	AA	AA	AA	GA	AA	GA	GA	GA	GA	GA	AA	AA	AA	AA	GA	GA	AA	AA	AA	AA	AA	AA	AA	GA
35805252|F|0-18:G>A-18:G>A	G/A	1	30440122	+	NA	NA	NA	NA	NA	NA	GG	GG	NN	GG	GG	GG	AG	GG	GG	GG	GG	GG	GG	GG	GG	GG	GG	GG	AG	GG	AG	AG	AA	AA	GG	GG	GG	GG	GG	GG	AG	GG	AG	GG	GG	NN	GG	GG	AG
7110908|F|0-43:A>T-43:A>T	A/T	1	30454941	+	NA	NA	NA	NA	NA	NA	AA	AA	NN	AA	AA	AA	TA	AA	AA	AA	TT	AA	AA	AA	AA	AA	AA	AA	AA	AA	TA	TA	TA	TA	AA	AA	TA	AA	AA	TA	TA	AA	AA	AA	AA	AA	AA	AA	TA
7121616|F|0-19:G>C-19:G>C	G/C	1	30491421	+	NA	NA	NA	NA	NA	NA	CG	GG	GG	CC	GG	GG	CG	GG	GG	CC	GG	GG	CG	GG	GG	GG	GG	GG	CG	GG	GG	CG	CC	GG	GG	GG	GG	GG	CC	CC	GG	CG	GG	GG	CG	GG	CG	CG	CG
7121616|F|0-16:A>C-16:A>C	A/C	1	30491424	+	NA	NA	NA	NA	NA	NA	AA	NN	NN	AA	NN	NN	AA	NN	NN	AA	NN	NN	AA	NN	NN	NN	NN	NN	CA	NN	CC	AA	CA	NN	NN	NN	CC	NN	AA	CA	CC	AA	NN	NN	AA	NN	AA	AA	AA
20477504|F|0-28:A>G-28:A>G	A/G	1	30491465	+	NA	NA	NA	NA	NA	NA	AA	AA	NN	GA	GA	AA	AA	AA	AA	GA	AA	GA	AA	AA	AA	AA	AA	AA	AA	AA	AA	AA	GA	AA	AA	AA	GA	AA	GA	AA	AA	GA	AA	GA	AA	GA	AA	AA	AA
35805563|F|0-40:A>G-40:A>G	A/G	1	30501450	+	NA	NA	NA	NA	NA	NA	AA	AA	AA	AA	AA	AA	AA	AA	AA	AA	GA	GA	AA	AA	AA	AA	AA	AA	GA	AA	GA	GA	GA	GA	AA	AA	GA	AA	GA	GA	GA	AA	GA	AA	AA	AA	AA	AA	AA
35805082|F|0-53:G>C-53:G>C	G/C	1	30543946	+	NA	NA	NA	NA	NA	NA	GG	GG	GG	GG	GG	GG	GG	GG	GG	NN	CG	CG	GG	GG	GG	GG	GG	GG	CG	GG	CG	CG	NN	CC	GG	GG	NN	GG	GG	CG	CG	GG	GG	GG	GG	GG	GG	GG	GG
35805082|F|0-66:C>T-66:C>T	C/T	1	30543959	+	NA	NA	NA	NA	NA	NA	CC	CC	CC	CC	CC	TC	TC	CC	CC	TT	CC	CC	CC	CC	CC	CC	CC	CC	CC	CC	CC	TC	NN	NN	TC	CC	NN	CC	TC	TC	CC	TC	CC	TC	CC	CC	TC	CC	CC
35806988|F|0-56:G>A-56:G>A	G/A	1	30545942	+	NA	NA	NA	NA	NA	NA	GG	NN	NN	AG	GG	GG	AA	NN	NN	GG	AA	NN	NN	NN	GG	NN	GG	GG	GG	GG	NN	NN	NN	NN	NN	GG	AA	NN	AA	NN	AA	AG	NN	GG	NN	NN	GG	NN	GG
20475454|F|0-12:A>G-12:A>G	G/A	1	30545986	+	NA	NA	NA	NA	NA	NA	AA	NN	NN	AA	AA	AA	GG	GG	NN	AA	NN	GG	GG	NN	AA	GG	GA	AA	AA	GA	NN	GG	GG	NN	NN	AA	NN	GG	NN	NN	GG	AA	NN	AA	NN	NN	AA	NN	AA
35803930|F|0-34:G>T-34:G>T	G/T	1	30546029	+	NA	NA	NA	NA	NA	NA	GG	GG	GG	GG	GG	GG	GG	GG	GG	GG	TG	TG	GG	GG	GG	GG	GG	GG	GG	GG	TG	TG	TG	TG	GG	GG	TG	GG	GG	TG	TG	GG	GG	GG	GG	GG	GG	GG	GG
46067489|F|0-31:T>C-31:T>C	T/C	1	30547972	+	NA	NA	NA	NA	NA	NA	TT	TT	TT	TT	TT	TT	TT	TT	TT	TT	TT	TT	CT	TT	TT	TT	TT	TT	TT	TT	TT	TT	TT	TT	TT	TT	TT	TT	TT	TT	TT	TT	TT	TT	TT	TT	TT	TT	TT
39853821|F|0-20:C>T-20:C>T	T/C	1	30560846	+	NA	NA	NA	NA	NA	NA	TT	NN	NN	NN	TC	CC	CC	NN	NN	NN	NN	NN	NN	NN	CC	NN	TT	NN	TT	NN	TT	NN	NN	NN	TT	CC	CC	NN	TT	NN	TT	TC	NN	NN	NN	NN	CC	NN	CC
100064728|F|0-39:A>G-39:A>G	A/G	1	30560941	+	NA	NA	NA	NA	NA	NA	AA	AA	AA	GA	AA	GG	GA	AA	AA	GA	AA	AA	AA	AA	AA	AA	AA	AA	AA	AA	AA	GA	AA	GA	AA	AA	NN	AA	AA	AA	AA	GA	AA	AA	AA	AA	GA	AA	AA
35805351|F|0-52:A>G-52:A>G	G/A	1	30560954	+	NA	NA	NA	NA	NA	NA	AA	GA	GA	GA	GA	AA	GG	GA	GA	GA	GA	GA	GG	GA	GA	GG	GG	GA	GA	GA	GA	GA	GA	GA	GG	GA	AA	GG	GA	GA	GA	AA	AA	GA	GA	GA	GA	GA	GA
35801251|F|0-40:T>C-40:T>C	T/C	1	30561285	+	NA	NA	NA	NA	NA	NA	TT	TT	TT	TT	TT	TT	CT	TT	TT	TT	TT	CC	NN	TT	TT	NN	TT	TT	NN	TT	NN	CC	NN	CC	CC	TT	TT	NN	CC	NN	NN	CT	TT	CT	TT	CC	TT	TT	TT
39853939|F|0-30:A>G-30:A>G	A/G	1	30561457	+	NA	NA	NA	NA	NA	NA	NN	AA	NN	NN	NN	NN	AA	AA	NN	NN	GG	NN	AA	NN	AA	AA	AA	AA	NN	AA	GA	GG	AA	NN	AA	AA	NN	AA	NN	GA	GA	NN	NN	NN	AA	AA	AA	AA	NN
20494893|F|0-49:T>C-49:T>C	T/C	1	30582036	+	NA	NA	NA	NA	NA	NA	TT	TT	NN	NN	NN	NN	TT	TT	NN	NN	CT	CT	CT	TT	TT	TT	TT	TT	CT	TT	CT	CT	TT	CT	TT	TT	CC	TT	TT	CT	CT	NN	NN	NN	TT	TT	TT	TT	TT
35806824|F|0-22:A>G-22:A>G	A/G	1	30582063	+	NA	NA	NA	NA	NA	NA	AA	AA	NN	GA	AA	AA	GG	AA	AA	GA	GG	AA	NN	NN	AA	NN	AA	AA	NN	AA	NN	GG	NN	NN	NN	AA	AA	NN	AA	NN	NN	GA	AA	AA	AA	GG	GG	AA	AA
39854103|F|0-37:G>T-37:G>T	G/T	1	30638850	+	NA	NA	NA	NA	NA	NA	NN	NN	GG	GG	GG	GG	GG	GG	NN	GG	TG	NN	GG	GG	GG	GG	GG	GG	GG	GG	TG	TG	TG	TT	GG	GG	NN	GG	GG	GG	GG	GG	GG	GG	GG	GG	GG	GG	GG
46067379|F|0-8:G>T-8:G>T	G/T	1	30665778	+	NA	NA	NA	NA	NA	NA	NN	NN	NN	NN	NN	GG	NN	NN	NN	NN	NN	GG	NN	NN	GG	NN	NN	NN	NN	NN	NN	NN	NN	NN	NN	GG	NN	NN	NN	NN	TG	NN	NN	GG	NN	NN	GG	NN	GG
7107417|F|0-16:G>C-16:G>C	G/C	1	30692314	+	NA	NA	NA	NA	NA	NA	GG	GG	GG	GG	GG	GG	GG	GG	GG	GG	CG	CG	GG	GG	GG	GG	GG	GG	GG	GG	CG	CG	CG	CG	GG	GG	CG	GG	GG	CG	CG	GG	GG	GG	GG	GG	GG	GG	GG
35807852|F|0-14:A>G-14:A>G	A/G	1	30783118	+	NA	NA	NA	NA	NA	NA	AA	AA	AA	NN	AA	AA	NN	AA	AA	NN	GG	AA	AA	AA	AA	AA	AA	AA	GA	AA	GA	GA	GG	GG	AA	AA	GA	NN	NN	GG	GG	AA	AA	AA	AA	AA	AA	AA	AA
35807267|F|0-8:A>C-8:A>C	C/A	1	30827046	+	NA	NA	NA	NA	NA	NA	NN	NN	AA	NN	NN	NN	NN	NN	NN	NN	CC	CA	NN	AA	NN	NN	NN	NN	NN	AA	CC	CC	NN	NN	NN	NN	CC	NN	NN	CA	CC	NN	NN	AA	NN	NN	NN	NN	NN
35806906|F|0-39:C>T-39:C>T	C/T	1	30832547	+	NA	NA	NA	NA	NA	NA	CC	NN	CC	CC	NN	NN	CC	NN	CC	CC	TT	TT	NN	CC	NN	NN	NN	NN	TT	NN	TT	TC	TT	TT	NN	NN	TT	NN	CC	TT	TT	CC	NN	CC	NN	CC	CC	CC	CC
7112480|F|0-27:C>T-27:C>T	C/T	1	30838985	+	NA	NA	NA	NA	NA	NA	CC	CC	CC	CC	CC	CC	CC	CC	CC	CC	TC	CC	CC	CC	CC	CC	CC	CC	TC	CC	TC	TC	TC	TC	CC	CC	TC	CC	CC	TC	TC	CC	CC	CC	CC	CC	CC	CC	CC
7116304|F|0-30:C>A-30:C>A	C/A	1	30847839	+	NA	NA	NA	NA	NA	NA	CC	CC	CC	CC	CC	CC	CC	CC	CC	CC	AC	CC	CC	CC	CC	CC	CC	CC	CC	CC	AC	AC	AC	AC	CC	AC	AC	CC	CC	AC	AC	CC	AC	CC	CC	CC	CC	CC	CC
20471141|F|0-35:G>T-35:G>T	G/T	1	30871710	+	NA	NA	NA	NA	NA	NA	GG	GG	GG	GG	GG	GG	TT	GG	GG	TG	GG	GG	GG	GG	GG	GG	GG	NN	GG	GG	GG	NN	GG	NN	GG	GG	NN	GG	GG	NN	GG	GG	NN	GG	TG	GG	TT	NN	GG
35804798|F|0-21:G>T-21:G>T	G/T	1	30915175	+	NA	NA	NA	NA	NA	NA	GG	GG	GG	NN	GG	GG	GG	GG	NN	GG	TG	GG	GG	GG	GG	GG	GG	GG	GG	GG	TG	TG	GG	TG	GG	GG	NN	GG	GG	TG	TT	GG	GG	GG	GG	GG	GG	GG	GG
35806082|F|0-44:C>A-44:C>A	C/A	1	30933963	+	NA	NA	NA	NA	NA	NA	CC	CC	AC	CC	CC	CC	AC	CC	CC	AC	CC	AC	CC	CC	CC	CC	CC	CC	CC	CC	CC	AC	CC	AC	CC	CC	CC	AC	AC	CC	CC	AC	CC	AC	CC	CC	AC	CC	CC
100053026|F|0-36:C>T-36:C>T	C/T	1	30933971	+	NA	NA	NA	NA	NA	NA	CC	CC	CC	CC	CC	CC	CC	CC	CC	CC	CC	TC	CC	CC	CC	CC	CC	CC	CC	CC	CC	CC	CC	CC	CC	CC	CC	CC	TC	CC	CC	CC	CC	CC	CC	CC	CC	CC	CC
7108663|F|0-19:T>C-19:T>C	T/C	1	30937253	+	NA	NA	NA	NA	NA	NA	TT	TT	NN	TT	TT	TT	CT	TT	TT	TT	TT	TT	TT	TT	TT	TT	TT	TT	TT	TT	TT	TT	TT	CT	TT	TT	NN	TT	CT	NN	TT	CC	TT	TT	TT	TT	TT	TT	TT
39853829|F|0-33:C>T-33:C>T	C/T	1	31022140	+	NA	NA	NA	NA	NA	NA	NN	NN	NN	NN	CC	NN	NN	CC	NN	NN	NN	CC	CC	NN	CC	NN	NN	CC	CC	NN	NN	NN	NN	NN	CC	NN	CC	CC	NN	TC	NN	NN	CC	CC	CC	NN	NN	NN	CC
35803120|F|0-64:C>T-64:C>T	C/T	1	31023538	+	NA	NA	NA	NA	NA	NA	CC	CC	CC	CC	CC	CC	CC	CC	CC	CC	TC	TC	CC	CC	CC	CC	CC	CC	CC	CC	TC	TC	TC	TC	CC	CC	TC	CC	CC	TC	TC	CC	CC	CC	CC	CC	CC	CC	CC
35805611|F|0-19:G>A-19:G>A	G/A	1	31033913	+	NA	NA	NA	NA	NA	NA	GG	GG	GG	NN	GG	GG	GG	GG	GG	GG	AG	NN	GG	GG	GG	GG	GG	GG	NN	GG	AG	NN	AG	AG	GG	GG	NN	GG	GG	NN	AA	GG	AG	GG	GG	GG	GG	GG	GG
35807030|F|0-11:A>T-11:A>T	A/T	1	31043740	+	NA	NA	NA	NA	NA	NA	AA	AA	NN	NN	AA	NN	NN	AA	NN	NN	TT	AA	NN	AA	NN	AA	AA	AA	TA	AA	NN	TT	TT	AA	NN	AA	NN	AA	AA	NN	NN	NN	AA	AA	AA	AA	AA	AA	AA
7116176|F|0-13:A>G-13:A>G	A/G	1	31070832	+	NA	NA	NA	NA	NA	NA	AA	AA	NN	AA	AA	NN	AA	AA	AA	NN	NN	NN	AA	NN	AA	AA	AA	AA	AA	AA	NN	GA	GG	AA	AA	AA	NN	AA	AA	GA	GG	AA	AA	AA	AA	AA	AA	AA	AA
35804437|F|0-46:G>T-46:G>T	T/G	1	31089549	+	NA	NA	NA	NA	NA	NA	TT	TT	TT	TT	TT	TT	TT	TT	TG	TT	TT	TG	TG	TG	TG	TG	TG	TG	TG	TG	TT	TT	TG	TT	TG	TG	TG	TG	TT	TT	TT	TT	TT	TT	TT	TG	TG	TG	TG
35804727|F|0-68:A>G-68:A>G	A/G	1	31089976	+	NA	NA	NA	NA	NA	NA	AA	GA	GA	AA	AA	AA	AA	AA	GA	AA	AA	GA	GA	GA	GA	GA	GA	GA	GA	GA	GA	AA	GA	AA	GA	GA	GA	GA	AA	AA	AA	AA	AA	AA	AA	GA	GA	GA	GA
35807198|F|0-49:T>A-49:T>A	T/A	1	31095392	+	NA	NA	NA	NA	NA	NA	NN	NN	NN	NN	NN	NN	NN	NN	NN	NN	TT	TT	TT	NN	NN	NN	NN	NN	TT	NN	TT	TT	TT	TT	NN	NN	TT	NN	TT	TT	TT	NN	TT	NN	NN	NN	NN	NN	NN
7116483|F|0-18:T>A-18:T>A	T/A	1	31095423	+	NA	NA	NA	NA	NA	NA	TT	TT	TT	TT	TT	TT	TT	TT	TT	TT	AT	TT	AT	TT	TT	TT	TT	TT	AT	TT	AT	AT	AT	AT	TT	TT	AT	TT	TT	AT	AT	TT	TT	TT	TT	TT	TT	TT	TT
100039148|F|0-57:T>C-57:T>C	T/C	1	31095495	+	NA	NA	NA	NA	NA	NA	TT	NN	NN	NN	NN	NN	TT	NN	NN	NN	NN	NN	NN	NN	NN	NN	NN	NN	NN	NN	NN	NN	NN	NN	NN	TT	NN	NN	NN	CC	NN	NN	NN	NN	NN	NN	TT	NN	NN
35801232|F|0-43:T>C-43:T>C	T/C	1	31095495	+	NA	NA	NA	NA	NA	NA	TT	TT	TT	TT	TT	TT	TT	TT	TT	TT	CT	TT	TT	TT	TT	TT	TT	TT	CT	TT	CT	CT	CT	CT	TT	TT	CT	TT	TT	CT	CT	TT	CT	TT	TT	TT	TT	TT	TT
35807255|F|0-7:T>C-7:T>C	T/C	1	31105274	+	NA	NA	NA	NA	NA	NA	TT	TT	TT	NN	TT	TT	NN	TT	TT	TT	CC	CC	NN	NN	NN	NN	TT	NN	NN	NN	CC	CC	CC	CT	TT	TT	CC	NN	TT	CT	CT	CT	CT	TT	TT	NN	NN	TT	NN
35802379|F|0-5:G>A-5:G>A	G/A	1	31147596	+	NA	NA	NA	NA	NA	NA	GG	GG	GG	GG	GG	GG	GG	GG	GG	GG	AG	AG	GG	GG	GG	GG	GG	GG	GG	GG	AG	AG	AG	AG	GG	GG	AG	GG	GG	AG	AG	GG	AG	GG	GG	GG	GG	GG	GG
35807844|F|0-10:C>A-10:C>A	C/A	1	31199377	+	NA	NA	NA	NA	NA	NA	CC	CC	CC	CC	CC	NN	CC	CC	CC	NN	AC	AC	CC	CC	CC	CC	CC	CC	CC	CC	AC	AC	AA	AC	CC	CC	AC	CC	CC	AC	AC	CC	AA	CC	CC	CC	CC	CC	CC
35807846|F|0-41:G>A-41:G>A	A/G	1	31199408	+	NA	NA	NA	NA	NA	NA	AA	AA	AA	AA	AA	AA	AA	AA	AA	AA	GG	AG	NN	NN	AA	NN	NN	AA	GG	AA	GG	GG	GG	GG	NN	AA	AG	NN	NN	AG	GG	AA	AA	AA	AA	NN	AA	AA	AA
20494900|F|0-19:G>C-19:G>C	C/G	1	31260743	+	NA	NA	NA	NA	NA	NA	GG	CG	CC	CG	GG	GG	CC	CG	CG	GG	CC	CC	CC	CC	CC	CC	CC	CG	CC	CC	CC	CC	NN	GG	CC	CG	GG	CC	CC	CG	CC	GG	GG	CG	CC	CC	CC	CG	CG
35805599|F|0-47:A>G-47:A>G	A/G	1	31267771	+	NA	NA	NA	NA	NA	NA	AA	AA	AA	AA	AA	AA	AA	AA	NN	AA	GA	GA	AA	AA	AA	AA	AA	AA	AA	AA	GA	GA	GA	GA	AA	AA	GG	AA	AA	GA	GA	NN	AA	AA	AA	AA	AA	AA	AA
35805599|F|0-50:G>C-50:G>C	C/G	1	31267774	+	NA	NA	NA	NA	NA	NA	GG	CG	CG	GG	GG	GG	CG	CG	GG	CG	CG	CC	CC	CC	CG	CC	CC	CG	CC	CG	CC	CG	CC	CG	CG	CG	GG	CC	CG	CG	CC	GG	CG	CG	CG	CC	CG	CG	CG
35801131|F|0-50:T>A-50:T>A	T/A	1	31284954	+	NA	NA	NA	NA	NA	NA	TT	TT	NN	TT	TT	TT	NN	TT	NN	NN	NN	AA	NN	TT	TT	TT	NN	TT	NN	NN	NN	TT	NN	NN	NN	TT	NN	TT	TT	NN	NN	TT	TT	TT	NN	NN	TT	TT	NN
7116507|F|0-53:A>C-53:A>C	A/C	1	31285054	+	NA	NA	NA	NA	NA	NA	CC	AA	AA	CC	CA	CC	AA	NN	CC	NN	NN	CA	AA	AA	CC	AA	AA	NN	AA	AA	AA	AA	NN	AA	AA	NN	NN	AA	AA	NN	AA	CA	NN	CC	CA	AA	CA	CA	CA
7116507|F|0-62:C>G-62:C>G	C/G	1	31285063	+	NA	NA	NA	NA	NA	NA	NN	CC	CC	NN	CC	NN	CC	NN	NN	NN	NN	CC	CC	CC	NN	CC	CC	NN	CC	CC	GC	GC	NN	CC	CC	NN	GG	CC	CC	GG	GC	CC	NN	NN	CC	CC	CC	CC	CC
13859671|F|0-62:A>G-62:A>G	G/A	1	31305716	+	NA	NA	NA	NA	NA	NA	GG	GG	GA	GA	GG	GG	GA	GA	GA	GG	GA	GA	GA	GA	GA	GA	GA	GA	GA	GA	GG	GA	AA	GA	GA	GA	GG	GA	GA	GG	GG	GA	GG	GA	GG	GA	GA	GA	GA
7123271|F|0-23:G>T-23:G>T	G/T	1	31305755	+	NA	NA	NA	NA	NA	NA	GG	GG	GG	GG	GG	GG	GG	GG	GG	GG	TG	TG	GG	GG	GG	GG	GG	GG	GG	GG	TG	TG	TT	TG	GG	GG	TT	GG	GG	TG	TG	GG	GG	GG	GG	GG	GG	GG	GG
34221547|F|0-18:T>C-18:T>C	T/C	1	31361519	+	NA	NA	NA	NA	NA	NA	TT	TT	TT	TT	TT	TT	CT	TT	TT	TT	CT	TT	TT	TT	TT	TT	TT	TT	TT	TT	TT	CT	CT	CT	CT	TT	TT	TT	CT	TT	TT	CT	TT	TT	TT	TT	TT	TT	TT
34221547|F|0-12:T>A-12:T>A	T/A	1	31361525	+	NA	NA	NA	NA	NA	NA	TT	TT	TT	TT	TT	TT	TT	TT	TT	TT	AT	TT	TT	TT	TT	TT	TT	TT	AT	TT	AT	AT	AT	AT	TT	TT	TT	TT	AT	AT	AT	TT	TT	TT	TT	TT	TT	TT	TT
35801904|F|0-7:A>G-7:A>G	A/G	1	31378615	+	NA	NA	NA	NA	NA	NA	AA	AA	AA	AA	AA	AA	AA	AA	AA	AA	GA	GA	AA	AA	AA	AA	AA	AA	AA	AA	GA	GA	GA	GA	AA	AA	GA	AA	AA	GA	GA	AA	AA	AA	AA	AA	AA	AA	AA
20472340|F|0-11:C>T-11:C>T	C/T	1	31415048	+	NA	NA	NA	NA	NA	NA	CC	CC	CC	CC	CC	NN	CC	CC	CC	CC	CC	CC	NN	CC	CC	CC	CC	NN	CC	CC	CC	CC	CC	NN	CC	CC	TT	NN	CC	TT	TC	NN	CC	CC	CC	NN	CC	NN	CC
35804525|F|0-10:T>C-10:T>C	T/C	1	31415066	+	NA	NA	NA	NA	NA	NA	TT	TT	TT	TT	TT	TT	TT	TT	TT	TT	CT	TT	TT	TT	TT	TT	TT	TT	TT	TT	CT	TT	CC	NN	TT	TT	TT	TT	TT	TT	CT	TT	TT	TT	TT	TT	TT	TT	TT
35806122|F|0-8:G>C-8:G>C	G/C	1	31429509	+	NA	NA	NA	NA	NA	NA	NN	GG	GG	GG	GG	GG	GG	GG	GG	GG	CG	CG	GG	GG	GG	GG	GG	GG	CG	GG	CG	CG	CG	CG	GG	GG	CC	GG	GG	CC	CG	GG	CG	GG	GG	GG	GG	GG	GG
39854093|F|0-65:C>T-65:C>T	C/T	1	31429599	+	NA	NA	NA	NA	NA	NA	NN	NN	NN	NN	NN	NN	NN	NN	NN	NN	NN	NN	NN	NN	CC	CC	NN	NN	NN	NN	NN	NN	NN	NN	NN	NN	NN	NN	NN	NN	TC	NN	NN	NN	NN	NN	CC	NN	CC
7115565|F|0-30:A>G-30:A>G	A/G	1	31432840	+	NA	NA	NA	NA	NA	NA	GG	GG	NN	NN	GA	GA	GG	GA	GA	GG	AA	NN	AA	AA	AA	AA	AA	NN	AA	AA	AA	NN	AA	NN	AA	GG	NN	AA	AA	GG	GA	GA	GG	GG	NN	AA	GA	AA	NN
7116091|F|0-37:A>T-37:A>T	A/T	1	31459068	+	NA	NA	NA	NA	NA	NA	AA	AA	NN	AA	AA	AA	AA	AA	AA	AA	AA	TT	AA	AA	AA	AA	AA	AA	TA	AA	AA	AA	AA	AA	AA	AA	TA	AA	AA	TA	TT	AA	AA	AA	AA	AA	AA	AA	AA
13858859|F|0-15:G>A-15:G>A	G/A	1	31462086	+	NA	NA	NA	NA	NA	NA	AA	AG	AG	AA	AG	AA	AG	AG	AA	AG	NN	GG	GG	GG	GG	GG	GG	GG	GG	AG	GG	GG	GG	GG	GG	AG	AA	GG	GG	AG	GG	AG	AA	AG	AG	GG	AG	AA	AG
7122756|F|0-30:G>C-30:G>C	G/C	1	31462101	+	NA	NA	NA	NA	NA	NA	NN	GG	GG	NN	GG	NN	GG	GG	NN	GG	CC	GG	GG	GG	GG	GG	GG	GG	GG	GG	GG	CG	GG	CG	GG	GG	CC	GG	GG	CG	CG	GG	NN	GG	GG	GG	GG	NN	GG
7121471|F|0-19:T>A-19:T>A	T/A	1	31493483	+	NA	NA	NA	NA	NA	NA	AA	AT	AA	AA	AT	AA	AT	AT	AA	AA	TT	TT	TT	TT	AT	TT	TT	AT	TT	AT	TT	TT	TT	AT	TT	AT	AT	TT	AT	TT	TT	AT	AA	AA	AT	AT	AT	AT	AT
7115588|F|0-63:G>C-63:G>C	G/C	1	31512907	+	NA	NA	NA	NA	NA	NA	GG	CC	CC	GG	GG	GG	CC	CG	GG	GG	GG	GG	CG	CG	GG	CG	CG	GG	CG	CG	CG	CG	CC	CG	CG	GG	GG	CG	CG	GG	CG	GG	GG	GG	CG	CG	GG	GG	CG
20472038|F|0-66:G>T-66:G>T	T/G	1	31545917	+	NA	NA	NA	NA	NA	NA	TG	TG	GG	GG	GG	GG	TG	TG	TG	TG	TG	TG	TG	TG	GG	TG	TG	GG	TG	TG	TG	TG	TG	TG	TG	GG	TG	TG	TG	TG	TT	GG	TG	TG	TG	TG	TG	GG	GG
7116596|F|0-68:C>A-68:C>A	A/C	1	31603944	+	NA	NA	NA	NA	NA	NA	AA	AA	NN	NN	AA	AA	AA	AC	AA	AA	NN	NN	AA	AA	NN	AA	AA	AA	AA	NN	NN	NN	NN	NN	NN	AA	NN	AA	AA	CC	NN	NN	AA	NN	CC	AA	AA	AA	AA
7114808|F|0-53:T>C-53:T>C	T/C	1	31609078	+	NA	NA	NA	NA	NA	NA	CT	CT	CT	TT	TT	TT	CT	CT	TT	CT	CT	CT	CT	CT	TT	CT	CT	TT	CT	CT	CT	CT	CT	CT	CT	TT	TT	CT	CT	TT	CT	TT	CT	TT	CT	CT	CT	TT	TT
35803713|F|0-27:C>T-27:C>T	C/T	1	31611362	+	NA	NA	NA	NA	NA	NA	CC	CC	CC	CC	CC	CC	CC	CC	CC	CC	TC	TC	CC	CC	CC	CC	CC	CC	CC	CC	TC	TC	TC	TC	CC	CC	TC	CC	CC	TC	TC	CC	CC	CC	CC	CC	CC	CC	CC
35802131|F|0-48:A>G-48:A>G	G/A	1	31617343	+	NA	NA	NA	NA	NA	NA	GA	GA	GA	AA	GA	AA	GA	GA	AA	GA	GA	GA	GA	GA	AA	GA	GA	AA	GA	GA	GG	GA	GA	GA	GA	AA	AA	GA	GA	AA	GG	AA	AA	GA	GA	GA	GA	AA	AA
35801296|F|0-40:T>A-40:T>A	A/T	1	31618629	+	NA	NA	NA	NA	NA	NA	TT	AT	TT	TT	TT	TT	AA	AT	TT	NN	AA	AA	AT	AT	TT	AT	AT	TT	AT	AT	AA	AT	NN	AA	AT	TT	NN	AT	TT	TT	NN	TT	TT	TT	AT	AT	TT	TT	TT
35803988|F|0-20:A>T-20:A>T	A/T	1	31651752	+	NA	NA	NA	NA	NA	NA	AA	TA	TA	AA	AA	TA	TA	TA	AA	TA	TA	TA	TA	TA	AA	TA	TA	AA	TA	TA	TA	TA	TA	TA	TA	TA	AA	TA	TA	AA	TA	AA	AA	TA	TA	TA	AA	AA	AA
7144353|F|0-19:A>T-19:A>T	T/A	1	31658014	+	NA	NA	NA	NA	NA	NA	AA	TA	TA	TA	AA	AA	TT	TA	AA	TA	TT	TA	TA	TA	AA	TA	TA	AA	TA	TA	TA	TT	TA	TT	TA	AA	AA	TA	TT	AA	TT	TA	AA	TA	TA	TA	TA	AA	AA
35801708|F|0-66:T>C-66:T>C	T/C	1	31671517	+	NA	NA	NA	NA	NA	NA	TT	TT	CC	CC	TT	TT	CT	CT	TT	TT	TT	CT	TT	TT	TT	TT	TT	TT	TT	TT	TT	TT	TT	CT	TT	TT	TT	TT	CT	TT	TT	CT	TT	CT	TT	TT	CT	TT	TT
35802617|F|0-59:T>C-59:T>C	T/C	1	31680367	+	NA	NA	NA	NA	NA	NA	TT	TT	TT	TT	TT	TT	TT	TT	NN	TT	CT	NN	TT	TT	TT	TT	TT	TT	TT	TT	CT	CT	CT	TT	TT	TT	CC	TT	TT	NN	CT	TT	TT	TT	TT	TT	TT	TT	TT
7106965|F|0-22:G>A-22:G>A	G/A	1	31681592	+	NA	NA	NA	NA	NA	NA	GG	GG	GG	GG	GG	GG	GG	GG	GG	GG	AG	GG	GG	GG	GG	GG	GG	GG	AG	GG	GG	GG	GG	GG	GG	GG	AA	GG	GG	AG	NN	GG	GG	GG	GG	GG	GG	GG	GG
7142497|F|0-32:C>T-32:C>T	C/T	1	31689448	+	NA	NA	NA	NA	NA	NA	CC	CC	NN	CC	CC	CC	CC	CC	CC	CC	TT	NN	NN	CC	NN	CC	CC	CC	CC	CC	TT	TT	NN	TT	CC	CC	TT	CC	CC	NN	NN	CC	CC	NN	CC	CC	CC	CC	CC
35806205|F|0-13:G>A-13:G>A	G/A	1	31694406	+	NA	NA	NA	NA	NA	NA	GG	GG	GG	GG	GG	GG	GG	GG	GG	GG	AG	AG	GG	GG	NN	GG	GG	GG	GG	GG	AG	AG	AG	AG	GG	NN	AA	GG	GG	AA	AG	GG	AG	GG	GG	GG	GG	GG	GG
35806205|F|0-35:C>A-35:C>A	A/C	1	31694428	+	NA	NA	NA	NA	NA	NA	CC	AC	AC	AC	AC	AC	AA	AC	AC	AC	AA	AC	AC	AC	CC	AC	AC	CC	AC	AC	AC	AA	AA	AA	AC	CC	CC	AC	AA	CC	AA	AC	AC	AC	AC	AC	AC	AC	AC
35807714|F|0-35:G>A-35:G>A	G/A	1	31699255	+	NA	NA	NA	NA	NA	NA	NN	GG	NN	NN	NN	NN	GG	GG	NN	NN	AG	GG	NN	NN	NN	NN	GG	NN	NN	GG	GG	NN	NN	NN	GG	NN	AA	GG	NN	NN	GG	NN	NN	NN	GG	NN	GG	GG	NN
35807714|F|0-49:C>T-49:C>T	T/C	1	31699269	+	NA	NA	NA	NA	NA	NA	CC	TC	NN	CC	CC	CC	TC	TC	CC	CC	TT	TT	CC	NN	NN	CC	TC	CC	CC	TT	TT	NN	NN	NN	TC	CC	NN	TT	CC	CC	TT	CC	CC	CC	TT	NN	TC	TC	CC
100061146|F|0-54:A>C-54:A>C	A/C	1	31733937	+	NA	NA	NA	NA	NA	NA	AA	AA	AA	AA	AA	AA	NN	AA	AA	AA	NN	AA	AA	NN	AA	AA	AA	AA	AA	AA	NN	NN	NN	NN	AA	AA	AA	AA	NN	AA	NN	AA	AA	AA	AA	AA	AA	AA	AA
35806025|F|0-6:G>C-6:G>C	G/C	1	31733985	+	NA	NA	NA	NA	NA	NA	GG	GG	CG	CG	GG	GG	CC	CG	GG	CG	CC	CG	GG	NN	GG	GG	GG	GG	GG	GG	NN	NN	NN	CC	CG	GG	GG	GG	CC	GG	NN	CG	GG	GG	GG	GG	CG	GG	GG
13851755|F|0-45:G>A-45:G>A	A/G	1	31740831	+	NA	NA	NA	NA	NA	NA	GG	AG	AA	GG	GG	GG	GG	AG	GG	GG	AA	AA	GG	AG	GG	AG	AG	GG	AA	AG	AG	AG	AG	AA	GG	GG	AG	AG	GG	AG	AA	GG	GG	GG	AG	AA	GG	AG	GG
34221507|F|0-33:A>G-33:A>G	A/G	1	31749527	+	NA	NA	NA	NA	NA	NA	AA	AA	AA	AA	AA	AA	AA	AA	AA	AA	GA	GA	AA	AA	AA	AA	AA	AA	GA	AA	GA	GA	GA	GA	AA	AA	GA	AA	AA	GA	GA	AA	AA	AA	AA	AA	AA	AA	AA
35804966|F|0-21:T>G-21:T>G	G/T	1	31772963	+	NA	NA	NA	NA	NA	NA	TT	GT	TT	GT	TT	TT	GT	GT	TT	GT	GG	GG	GT	GT	GT	GT	GT	GT	TT	GT	GT	GG	GT	NN	GT	TT	TT	GT	GG	TT	GG	GG	GT	GT	GT	GT	TT	GT	TT
35804967|F|0-65:G>C-65:G>C	G/C	1	31773007	+	NA	NA	NA	NA	NA	NA	GG	GG	GG	GG	GG	GG	GG	GG	GG	GG	NN	NN	GG	GG	GG	GG	GG	GG	GG	GG	GG	NN	GG	NN	GG	GG	GG	GG	NN	GG	NN	NN	GG	GG	GG	GG	GG	GG	GG
7146896|F|0-49:A>T-49:A>T	A/T	1	31775288	+	NA	NA	NA	NA	NA	NA	AA	TA	TA	AA	AA	TA	TA	TA	AA	AA	TA	TA	TA	TA	AA	TA	TA	AA	TA	TA	TA	TA	AA	TA	TA	AA	AA	TA	TA	AA	TA	AA	AA	TA	TA	TA	AA	TA	AA
7111686|F|0-31:G>A-31:G>A	G/A	1	31783054	+	NA	NA	NA	NA	NA	NA	GG	GG	GG	GG	GG	GG	GG	GG	GG	GG	AG	AG	GG	GG	GG	GG	GG	GG	AG	GG	AG	AG	GG	AG	GG	GG	AG	GG	GG	AG	AG	GG	AG	GG	GG	GG	GG	GG	GG
7108393|F|0-32:C>G-32:C>G	C/G	1	31799950	+	NA	NA	NA	NA	NA	NA	NN	CC	CC	CC	NN	NN	CC	CC	NN	CC	GC	GC	CC	CC	NN	CC	CC	NN	CC	CC	GC	GC	GC	GC	CC	GG	GG	CC	CC	GG	GC	GG	CC	CC	CC	CC	CC	CC	NN
35803872|F|0-19:G>A-19:G>A	G/A	1	31799998	+	NA	NA	NA	NA	NA	NA	GG	GG	GG	GG	NN	GG	GG	GG	NN	GG	AG	AG	GG	GG	GG	GG	GG	NN	AG	GG	AG	AG	AG	AG	AG	NN	AA	GG	GG	AA	AG	GG	AA	GG	GG	GG	GG	GG	GG
7108615|F|0-44:C>A-44:C>A	C/A	1	31808275	+	NA	NA	NA	NA	NA	NA	CC	NN	NN	CC	NN	NN	NN	CC	NN	CC	AA	NN	CC	CC	NN	CC	CC	CC	NN	CC	CC	CC	AC	AC	NN	NN	NN	NN	NN	CC	NN	CC	CC	NN	CC	CC	NN	CC	CC
35802456|F|0-44:G>A-44:G>A	G/A	1	31809816	+	NA	NA	NA	NA	NA	NA	GG	GG	GG	GG	GG	GG	GG	GG	GG	GG	AG	AG	GG	GG	GG	GG	GG	GG	AG	GG	AG	AG	AG	AG	GG	GG	AG	GG	GG	AG	AG	GG	AG	GG	GG	GG	GG	GG	GG
7107156|F|0-24:A>G-24:A>G	A/G	1	31811718	+	NA	NA	NA	NA	NA	NA	AA	AA	AA	AA	AA	AA	AA	AA	AA	AA	GA	GA	AA	AA	AA	AA	AA	AA	AA	AA	GA	GA	AA	NN	AA	AA	GA	AA	AA	NN	GA	AA	AA	AA	AA	AA	AA	AA	AA
35804734|F|0-39:T>C-39:T>C	T/C	1	31811778	+	NA	NA	NA	NA	NA	NA	TT	TT	TT	TT	TT	TT	TT	TT	TT	TT	TT	CT	TT	TT	TT	TT	TT	TT	TT	TT	CT	CT	CT	NN	TT	TT	CT	TT	TT	CT	CT	TT	TT	TT	TT	TT	TT	TT	TT
35806410|F|0-57:C>A-57:C>A	A/C	1	31842771	+	NA	NA	NA	NA	NA	NA	AC	AC	AC	CC	CC	CC	AC	AC	CC	AC	AC	AC	AC	AC	CC	AC	AC	CC	AC	AC	AC	AA	AC	AA	AC	CC	AC	AC	AA	AC	AA	AC	AC	AC	AC	AC	CC	CC	CC
35807891|F|0-9:G>A-9:G>A	G/A	1	31872774	+	NA	NA	NA	NA	NA	NA	GG	GG	GG	GG	GG	GG	GG	GG	GG	GG	AG	AG	GG	GG	GG	GG	GG	GG	GG	GG	AG	AG	NN	AA	GG	GG	AG	GG	GG	AG	AA	GG	GG	GG	GG	GG	GG	GG	GG
35807891|F|0-11:A>T-11:A>T	A/T	1	31872776	+	NA	NA	NA	NA	NA	NA	AA	AA	AA	TA	AA	AA	TA	AA	AA	TA	AA	AA	AA	AA	AA	AA	AA	AA	AA	AA	AA	AA	NN	NN	AA	AA	AA	AA	AA	AA	NN	AA	AA	TA	AA	AA	TA	AA	AA
35808237|F|0-68:T>G-68:T>G	G/T	1	31879732	+	NA	NA	NA	NA	NA	NA	GG	GG	GG	GG	GG	GG	GG	GG	GG	GG	TT	GT	GG	GG	GG	GG	GG	GG	GT	GG	GT	GT	TT	TT	GG	GG	GT	GG	GG	TT	GT	GG	GT	GG	GG	NN	GG	GG	GG
35808236|F|0-64:C>T-64:C>T	T/C	1	31879736	+	NA	NA	NA	NA	NA	NA	NN	NN	NN	NN	NN	NN	NN	NN	NN	NN	CC	CC	NN	NN	NN	NN	NN	NN	CC	NN	CC	CC	CC	CC	NN	NN	CC	NN	NN	CC	CC	NN	CC	NN	NN	NN	NN	NN	NN
35808237|F|0-63:G>T-63:G>T	T/G	1	31879737	+	NA	NA	NA	NA	NA	NA	TT	TT	TT	TT	TT	TT	TT	TT	TT	TT	GG	TG	TT	TT	TT	TT	TT	TT	TG	TT	GG	GG	GG	GG	TT	TT	TG	TT	NN	GG	GG	TT	TG	TT	TT	TT	TT	TT	TT
100066223|F|0-39:G>A-39:G>A	G/A	1	31879761	+	NA	NA	NA	NA	NA	NA	GG	GG	GG	GG	GG	GG	GG	GG	GG	AG	GG	GG	GG	GG	GG	GG	GG	GG	GG	GG	GG	AG	GG	GG	GG	GG	GG	GG	AG	NN	GG	AG	GG	GG	GG	GG	GG	GG	GG
35808237|F|0-18:G>A-18:G>A	G/A	1	31879782	+	NA	NA	NA	NA	NA	NA	GG	GG	GG	GG	GG	GG	GG	GG	GG	GG	AG	AG	GG	GG	GG	GG	GG	GG	AG	GG	AG	AG	AG	AA	GG	GG	AG	GG	GG	AA	AG	GG	AG	GG	GG	GG	GG	GG	GG
35807728|F|0-34:A>G-34:A>G	A/G	1	31879831	+	NA	NA	NA	NA	NA	NA	AA	AA	AA	AA	AA	AA	GA	AA	AA	AA	GG	AA	AA	AA	AA	AA	AA	AA	AA	AA	NN	GG	NN	NN	AA	AA	AA	AA	GG	GA	NN	GA	AA	AA	AA	GA	AA	AA	AA
13859459|F|0-7:T>C-7:T>C	T/C	1	31880479	+	NA	NA	NA	NA	NA	NA	TT	TT	CC	TT	TT	TT	CC	TT	TT	TT	NN	TT	TT	TT	TT	TT	TT	TT	TT	TT	TT	NN	TT	CC	CT	TT	CT	TT	CC	NN	NN	CT	TT	CT	NN	CT	TT	TT	TT
35805006|F|0-32:A>G-32:A>G	A/G	1	31898125	+	NA	NA	NA	NA	NA	NA	AA	AA	AA	AA	AA	AA	AA	AA	NN	AA	GA	AA	GA	AA	AA	AA	AA	AA	AA	AA	GG	GA	GG	GA	AA	AA	GA	AA	AA	GA	GA	AA	AA	AA	AA	NN	AA	AA	AA
20475009|F|0-51:A>T-51:A>T	T/A	1	31909702	+	NA	NA	NA	NA	NA	NA	AA	TA	TT	TA	AA	AA	TT	TA	AA	TA	TT	TA	TA	TA	AA	TA	TA	AA	TA	TA	TT	TT	TT	TT	TA	AA	TA	TA	TT	TA	TT	TA	AA	TA	TA	TA	TA	AA	AA
35807188|F|0-42:T>A-42:T>A	T/A	1	31923710	+	NA	NA	NA	NA	NA	NA	TT	TT	TT	TT	TT	TT	TT	TT	TT	TT	AT	TT	TT	TT	TT	TT	TT	TT	TT	TT	TT	TT	NN	TT	TT	TT	TT	TT	TT	TT	TT	TT	TT	TT	TT	TT	TT	TT	TT
35806763|F|0-49:G>T-49:G>T	G/T	1	31923802	+	NA	NA	NA	NA	NA	NA	GG	GG	GG	GG	GG	GG	GG	GG	GG	GG	TG	TG	GG	GG	GG	GG	GG	GG	TG	GG	TG	TG	TG	TG	GG	GG	TG	GG	GG	TG	TG	GG	TG	GG	GG	GG	GG	GG	GG
35803606|F|0-20:G>A-20:G>A	G/A	1	31923868	+	NA	NA	NA	NA	NA	NA	GG	GG	GG	GG	GG	GG	GG	GG	GG	GG	GG	GG	GG	GG	GG	GG	GG	GG	GG	GG	GG	GG	GG	GG	GG	GG	GG	GG	GG	GG	GG	GG	GG	GG	GG	GG	GG	GG	GG
35805016|F|0-9:C>A-9:C>A	C/A	1	31975937	+	NA	NA	NA	NA	NA	NA	CC	CC	CC	CC	CC	CC	CC	CC	CC	CC	CC	CC	CC	CC	CC	CC	CC	CC	CC	CC	CC	CC	CC	CC	CC	CC	CC	CC	CC	CC	CC	CC	CC	CC	CC	CC	CC	CC	CC
35801400|F|0-13:C>A-13:C>A	C/A	1	31975956	+	NA	NA	NA	NA	NA	NA	CC	CC	NN	CC	CC	CC	CC	CC	CC	CC	AC	CC	CC	CC	CC	CC	CC	CC	CC	CC	AC	AC	AC	AA	CC	CC	AA	NN	CC	AC	AA	CC	CC	CC	CC	CC	NN	CC	CC
35801401|F|0-56:C>T-56:C>T	C/T	1	31975999	+	NA	NA	NA	NA	NA	NA	NN	NN	NN	NN	TT	NN	NN	NN	NN	NN	CC	NN	NN	NN	NN	NN	NN	NN	NN	NN	CC	CC	CC	CC	NN	NN	CC	NN	TT	CC	CC	NN	NN	NN	NN	NN	NN	NN	NN
7111101|F|0-7:A>T-7:A>T	A/T	1	31977051	+	NA	NA	NA	NA	NA	NA	AA	AA	AA	AA	AA	AA	AA	AA	AA	NN	NN	AA	AA	AA	AA	AA	AA	AA	AA	AA	AA	TA	TA	TT	AA	TT	AA	NN	AA	TA	TA	AA	AA	AA	AA	AA	AA	AA	AA
20485328|F|0-42:T>G-42:T>G	T/G	1	31981347	+	NA	NA	NA	NA	NA	NA	TT	TT	NN	NN	TT	TT	TT	TT	TT	TT	GT	NN	TT	TT	NN	TT	TT	TT	TT	NN	NN	GT	GG	NN	TT	TT	NN	TT	TT	GG	NN	TT	TT	TT	TT	NN	TT	TT	TT
7124136|F|0-58:T>C-58:T>C	T/C	1	31981639	+	NA	NA	NA	NA	NA	NA	TT	TT	TT	TT	TT	TT	TT	TT	TT	TT	CT	CT	TT	TT	TT	TT	TT	TT	TT	TT	CT	CT	CT	TT	TT	TT	CT	TT	TT	CC	CT	TT	TT	TT	TT	TT	TT	TT	TT
35804020|F|0-7:C>A-7:C>A	C/A	1	31981701	+	NA	NA	NA	NA	NA	NA	CC	CC	CC	CC	CC	CC	CC	CC	CC	CC	AC	AC	CC	CC	CC	CC	CC	CC	CC	CC	AC	AC	AC	AC	CC	CC	AC	CC	CC	AC	AC	CC	CC	CC	CC	CC	CC	CC	CC
35801518|F|0-5:T>A-5:T>A	T/A	1	31996909	+	NA	NA	NA	NA	NA	NA	TT	TT	NN	TT	TT	TT	AT	TT	TT	TT	NN	TT	TT	NN	TT	TT	TT	NN	TT	TT	TT	NN	TT	NN	TT	TT	NN	TT	TT	TT	NN	AA	TT	TT	NN	TT	AT	TT	TT
7121286|F|0-7:A>T-7:A>T	A/T	1	32079337	+	NA	NA	NA	NA	NA	NA	AA	AA	AA	AA	AA	AA	AA	AA	AA	AA	AA	AA	AA	AA	AA	AA	AA	AA	AA	AA	AA	AA	AA	AA	AA	AA	AA	AA	AA	AA	AA	AA	AA	AA	AA	AA	AA	AA	AA
35802631|F|0-15:T>G-15:T>G	T/G	1	32110959	+	NA	NA	NA	NA	NA	NA	TT	TT	TT	TT	TT	TT	TT	TT	TT	TT	GT	GT	TT	TT	TT	TT	TT	TT	TT	TT	GT	GT	GT	GT	TT	TT	GT	TT	TT	GT	GT	TT	TT	TT	TT	TT	TT	GT	TT
7107244|F|0-50:G>C-50:G>C	G/C	1	32136561	+	NA	NA	NA	NA	NA	NA	NN	GG	GG	GG	NN	NN	GG	GG	NN	GG	GG	CG	GG	GG	NN	GG	GG	NN	GG	GG	GG	CG	CG	CG	GG	NN	CC	GG	GG	CC	CG	GG	CC	NN	GG	GG	GG	CC	GG
7107244|F|0-54:C>G-54:C>G	C/G	1	32136565	+	NA	NA	NA	NA	NA	NA	GG	GC	GC	GC	GG	GG	CC	GC	GG	GC	CC	GC	GC	GC	GG	GC	GC	GG	GC	GC	CC	CC	CC	CC	CC	GG	GG	GC	CC	GG	CC	GC	GG	GG	GC	GC	GC	GG	GC
7119667|F|0-64:C>A-64:C>A	C/A	1	32139127	+	NA	NA	NA	NA	NA	NA	AC	AC	AC	AC	AC	AA	CC	AC	AA	AC	CC	AC	AC	AC	AA	AC	AC	AA	AC	AC	CC	CC	CC	CC	AC	AA	AA	AC	CC	AC	CC	AC	AC	AC	AC	AC	AC	AC	AC
35805273|F|0-36:G>T-36:G>T	T/G	1	32146288	+	NA	NA	NA	NA	NA	NA	TT	TT	NN	NN	TT	TT	TG	TT	TT	GG	NN	TT	TT	TT	TT	TT	TT	TT	NN	TT	NN	TT	TT	TT	TT	TT	NN	TT	TT	GG	TT	TT	TT	TT	TT	NN	TG	TT	TT
100051481|F|0-53:C>A-53:C>A	C/A	1	32146305	+	NA	NA	NA	NA	NA	NA	NN	NN	NN	NN	NN	NN	CC	NN	NN	CC	NN	AA	NN	NN	NN	NN	NN	NN	NN	NN	AA	NN	AA	AA	NN	NN	AA	NN	NN	CC	AA	NN	NN	NN	NN	NN	CC	NN	NN
35803761|F|0-42:T>C-42:T>C	T/C	1	32196547	+	NA	NA	NA	NA	NA	NA	TT	TT	TT	TT	TT	TT	TT	TT	TT	TT	CT	CT	TT	TT	TT	TT	TT	TT	TT	TT	CT	CT	CT	CT	TT	TT	CT	TT	TT	TT	CT	TT	TT	TT	TT	TT	TT	CT	TT
7107424|F|0-21:A>G-21:A>G	A/G	1	32197815	+	NA	NA	NA	NA	NA	NA	AA	AA	AA	AA	AA	AA	AA	AA	AA	AA	GA	GA	AA	AA	AA	AA	AA	AA	AA	AA	GA	GA	GA	GA	AA	AA	GA	AA	AA	GA	GA	AA	GA	AA	AA	AA	AA	GA	AA
35803029|F|0-10:C>T-10:C>T	C/T	1	32211787	+	NA	NA	NA	NA	NA	NA	CC	CC	CC	CC	CC	CC	CC	CC	CC	CC	TC	TC	CC	CC	CC	CC	CC	CC	TC	CC	TC	TC	TC	TC	CC	CC	TC	CC	CC	TC	TC	CC	CC	CC	CC	CC	CC	TC	CC
7108840|F|0-58:A>C-58:A>C	C/A	1	32211835	+	NA	NA	NA	NA	NA	NA	CC	CC	NN	CC	CC	CC	CC	NN	CC	CC	CA	CA	CC	CC	CC	CC	CC	CC	CC	CC	NN	NN	NN	NN	CC	CC	NN	CC	AA	AA	AA	CC	CC	CC	CC	CC	CC	CC	CC
35804607|F|0-48:C>T-48:C>T	C/T	1	32241393	+	NA	NA	NA	NA	NA	NA	CC	CC	CC	CC	CC	CC	CC	CC	CC	CC	TC	CC	NN	CC	CC	CC	CC	CC	CC	CC	TC	TC	TC	TC	CC	TC	NN	CC	CC	CC	TC	CC	CC	CC	CC	CC	CC	TC	CC
100062317|F|0-25:A>T-25:A>T	A/T	1	32253710	+	NA	NA	NA	NA	NA	NA	NN	NN	NN	NN	NN	NN	NN	NN	NN	NN	NN	NN	NN	NN	NN	NN	NN	NN	NN	NN	AA	NN	NN	NN	NN	NN	AA	NN	NN	NN	AA	NN	TT	NN	NN	NN	NN	AA	NN
7108174|F|0-33:A>G-33:A>G	A/G	1	32253718	+	NA	NA	NA	NA	NA	NA	AA	AA	AA	NN	NN	AA	AA	AA	AA	AA	NN	AA	AA	NN	NN	AA	AA	AA	AA	AA	GA	NN	AA	NN	AA	NN	GA	AA	AA	NN	GA	AA	AA	AA	AA	AA	AA	GG	NN
7108174|F|0-54:C>T-54:C>T	C/T	1	32253739	+	NA	NA	NA	NA	NA	NA	TC	TC	CC	NN	NN	TC	CC	CC	TC	CC	NN	CC	TC	TT	NN	TC	TC	TC	TC	CC	CC	NN	CC	NN	TC	TT	CC	TC	CC	TT	CC	TC	TC	CC	TC	CC	TC	NN	NN
35801520|F|0-12:T>A-12:T>A	T/A	1	32268568	+	NA	NA	NA	NA	NA	NA	TT	TT	NN	TT	TT	TT	TT	TT	TT	TT	TT	TT	TT	TT	TT	TT	TT	TT	TT	TT	AT	AT	NN	NN	TT	TT	AT	TT	TT	TT	AT	TT	TT	TT	TT	TT	TT	AT	TT
35801182|F|0-67:C>G-67:C>G	C/G	1	32276081	+	NA	NA	NA	NA	NA	NA	GC	GC	CC	GC	GC	GC	GC	CC	GC	GC	CC	GC	GC	GC	GC	GC	GC	GC	GC	GC	CC	CC	CC	CC	GC	GC	CC	GC	CC	CC	CC	GC	GC	GC	CC	GC	GC	GC	GG
35807566|F|0-7:G>A-7:G>A	G/A	1	32286635	+	NA	NA	NA	NA	NA	NA	AG	AG	GG	GG	AG	AG	GG	GG	AG	GG	GG	AG	AG	AG	AG	AG	AG	AG	AG	AG	GG	GG	GG	GG	AG	AG	GG	AG	GG	GG	GG	AG	AG	AG	AG	AG	AA	AA	AG
7121643|F|0-56:C>A-56:C>A	C/A	1	32316020	+	NA	NA	NA	NA	NA	NA	CC	AA	NN	NN	NN	AC	AA	CC	CC	CC	CC	NN	AA	AC	AC	AA	AC	NN	AA	CC	CC	NN	CC	CC	NN	CC	NN	CC	CC	NN	CC	AA	CC	AC	CC	NN	AA	AA	AA
35804792|F|0-9:T>C-9:T>C	T/C	1	32400540	+	NA	NA	NA	NA	NA	NA	TT	NN	TT	TT	TT	TT	TT	TT	TT	TT	CC	CT	NN	TT	TT	NN	NN	TT	CT	TT	CC	CC	CC	CC	NN	TT	CT	NN	CT	CT	CC	TT	TT	TT	NN	NN	TT	CC	NN
35807163|F|0-19:T>C-19:T>C	T/C	1	32478474	+	NA	NA	NA	NA	NA	NA	CT	TT	TT	CC	CT	CT	CT	CC	CT	CT	TT	TT	TT	TT	TT	TT	TT	CT	TT	CT	TT	TT	TT	TT	TT	NN	CC	TT	CC	CT	TT	CC	CT	CT	TT	TT	TT	TT	TT
35807162|F|0-28:T>C-28:T>C	T/C	1	32478483	+	NA	NA	NA	NA	NA	NA	TT	TT	TT	NN	TT	TT	TT	NN	TT	TT	TT	TT	TT	TT	TT	TT	TT	TT	TT	TT	CT	CT	TT	TT	TT	NN	NN	TT	NN	CT	CT	NN	TT	TT	TT	TT	TT	TT	TT
100057964|F|0-48:G>A-48:G>A	G/A	1	32478783	+	NA	NA	NA	NA	NA	NA	NN	NN	NN	NN	NN	NN	NN	NN	NN	NN	AA	AA	NN	NN	NN	NN	NN	NN	NN	NN	AA	AA	AA	AA	NN	NN	NN	NN	NN	NN	AA	NN	AA	NN	NN	NN	NN	AA	NN
20474512|F|0-24:A>G-24:A>G	A/G	1	32478852	+	NA	NA	NA	NA	NA	NA	AA	AA	AA	AA	AA	AA	AA	AA	AA	AA	GA	GA	AA	AA	AA	AA	AA	AA	AA	AA	GA	GA	GA	GA	AA	AA	GA	AA	AA	GA	GA	AA	GA	AA	AA	AA	AA	GA	AA
20474512|F|0-62:T>A-62:T>A	T/A	1	32478890	+	NA	NA	NA	NA	NA	NA	TT	TT	TT	TT	TT	TT	TT	TT	TT	TT	AT	TT	TT	TT	TT	TT	TT	TT	TT	TT	TT	TT	TT	TT	TT	TT	TT	TT	TT	TT	TT	TT	TT	TT	TT	TT	AT	TT	TT
7109817|F|0-18:C>T-18:C>T	C/T	1	32507594	+	NA	NA	NA	NA	NA	NA	CC	CC	CC	CC	CC	CC	CC	CC	CC	CC	TC	CC	CC	CC	CC	CC	CC	CC	CC	CC	TC	TC	TC	TC	CC	CC	TC	CC	CC	TC	TC	CC	CC	CC	CC	CC	CC	TC	CC
35801216|F|0-9:T>G-9:T>G	T/G	1	32542345	+	NA	NA	NA	NA	NA	NA	GT	GT	TT	TT	GT	GT	TT	TT	GT	GT	TT	TT	TT	GT	TT	TT	TT	TT	TT	TT	TT	TT	TT	TT	GT	TT	TT	TT	TT	TT	TT	GT	GT	GT	GT	TT	TT	GT	GT
35803835|F|0-29:G>A-29:G>A	G/A	1	32584924	+	NA	NA	NA	NA	NA	NA	GG	AG	AG	AG	GG	GG	AG	GG	GG	AG	AG	AA	AG	AG	AG	AA	AG	AG	AG	AG	AG	AG	AA	AA	AG	AG	AG	AG	AG	GG	AG	AG	GG	GG	AG	AA	AG	GG	AG
7115739|F|0-11:C>A-11:C>A	C/A	1	32596141	+	NA	NA	NA	NA	NA	NA	CC	CC	CC	CC	CC	CC	CC	CC	CC	CC	AC	AC	CC	CC	CC	CC	CC	CC	CC	CC	AC	AC	AC	AC	CC	CC	AC	CC	AC	AC	AC	CC	CC	CC	CC	CC	CC	AC	CC
35802797|F|0-62:T>A-62:T>A	T/A	1	32596192	+	NA	NA	NA	NA	NA	NA	NN	NN	NN	NN	NN	NN	NN	NN	NN	NN	TT	TT	NN	NN	NN	NN	NN	NN	NN	NN	TT	TT	TT	TT	NN	NN	TT	NN	TT	TT	TT	NN	TT	NN	NN	NN	NN	TT	NN
35808068|F|0-51:T>G-51:T>G	T/G	1	32598182	+	NA	NA	NA	NA	NA	NA	NN	TT	TT	TT	TT	TT	TT	NN	TT	TT	GT	GT	GT	TT	TT	TT	TT	TT	GT	TT	GT	GT	GT	GT	TT	GT	GT	TT	TT	GG	GT	TT	GT	TT	TT	TT	TT	GT	TT
35808068|F|0-50:C>A-50:C>A	C/A	1	32598183	+	NA	NA	NA	NA	NA	NA	NN	NN	NN	NN	NN	NN	NN	NN	NN	NN	CC	CC	CC	NN	NN	NN	NN	NN	CC	NN	CC	CC	CC	CC	NN	CC	CC	NN	NN	CC	AC	NN	CC	NN	NN	NN	NN	CC	NN
100058466|F|0-26:G>C-26:G>C	G/C	1	32598207	+	NA	NA	NA	NA	NA	NA	NN	GG	GG	GG	GG	GG	CG	NN	GG	GG	GG	GG	GG	GG	GG	GG	GG	GG	GG	GG	GG	GG	GG	GG	GG	GG	GG	GG	GG	NN	GG	GG	GG	GG	GG	GG	CG	GG	GG
35808067|F|0-22:C>T-22:C>T	C/T	1	32598211	+	NA	NA	NA	NA	NA	NA	CC	NN	NN	CC	CC	CC	CC	CC	CC	CC	NN	NN	NN	CC	CC	NN	NN	CC	NN	CC	NN	NN	NN	NN	NN	CC	CC	NN	CC	CC	NN	CC	CC	CC	NN	TT	NN	NN	NN
35808067|F|0-19:T>A-19:T>A	A/T	1	32598214	+	NA	NA	NA	NA	NA	NA	AA	NN	NN	AA	AA	AA	AA	AA	AA	AA	TT	TT	TT	AA	AA	NN	NN	AA	TT	AA	TT	TT	TT	TT	NN	AT	AT	NN	AA	AT	TT	AA	AT	AA	NN	NN	NN	TT	NN
35803975|F|0-10:A>C-10:A>C	A/C	1	32612145	+	NA	NA	NA	NA	NA	NA	AA	AA	AA	AA	AA	AA	AA	AA	AA	AA	CA	AA	AA	AA	AA	AA	AA	AA	AA	AA	CA	CA	CA	CA	AA	AA	CA	AA	AA	CA	CA	AA	CA	AA	AA	AA	AA	CA	AA
100044008|F|0-35:G>A-35:G>A	G/A	1	32612170	+	NA	NA	NA	NA	NA	NA	NN	NN	NN	NN	NN	NN	NN	NN	NN	NN	GG	NN	NN	NN	NN	NN	NN	NN	NN	NN	GG	GG	GG	GG	NN	NN	AG	NN	GG	GG	GG	NN	GG	NN	NN	NN	NN	GG	NN
35806805|F|0-38:G>C-38:G>C	G/C	1	32622698	+	NA	NA	NA	NA	NA	NA	NN	GG	NN	GG	GG	GG	GG	GG	GG	GG	CG	CG	GG	GG	GG	GG	GG	NN	CG	GG	CG	CG	CC	CC	GG	GG	CG	GG	GG	CC	CG	GG	GG	GG	GG	GG	GG	CG	GG
35802112|F|0-26:T>A-26:T>A	T/A	1	32622759	+	NA	NA	NA	NA	NA	NA	TT	TT	TT	TT	TT	TT	TT	TT	TT	TT	AT	AT	TT	TT	TT	TT	TT	TT	TT	TT	AT	AT	AT	AT	TT	TT	AT	TT	TT	AT	AT	TT	AT	TT	TT	TT	TT	AT	TT
35798761|F|0-38:A>G-38:A>G	A/G	1	32632645	+	NA	NA	NA	NA	NA	NA	NN	NN	NN	NN	GG	NN	NN	NN	NN	NN	AA	AA	GG	NN	NN	GG	NN	NN	AA	GG	GA	AA	AA	AA	NN	AA	GA	NN	NN	AA	AA	NN	GA	NN	NN	NN	NN	AA	NN
35802853|F|0-29:T>C-29:T>C	T/C	1	32632654	+	NA	NA	NA	NA	NA	NA	TT	TT	TT	TT	TT	TT	TT	TT	TT	TT	CT	CT	TT	TT	TT	TT	TT	TT	CT	TT	CT	CT	CT	CT	TT	TT	CT	TT	TT	CC	CT	TT	TT	TT	TT	TT	TT	CT	TT
7116124|F|0-57:C>A-57:C>A	C/A	1	32639286	+	NA	NA	NA	NA	NA	NA	NN	CC	NN	CC	CC	CC	CC	NN	CC	CC	AC	AC	CC	CC	CC	CC	CC	CC	CC	CC	AC	AC	CC	AC	CC	CC	AA	CC	CC	AC	AC	CC	CC	CC	CC	CC	CC	AC	CC
35803211|F|0-13:C>T-13:C>T	C/T	1	32668155	+	NA	NA	NA	NA	NA	NA	CC	CC	CC	CC	CC	CC	CC	CC	CC	CC	TC	CC	CC	CC	CC	CC	CC	CC	CC	CC	TC	TC	CC	TT	CC	CC	NN	CC	TC	TC	TC	CC	CC	CC	CC	CC	CC	TC	CC
7108487|F|0-9:C>T-9:C>T	C/T	1	32668174	+	NA	NA	NA	NA	NA	NA	CC	NN	CC	CC	CC	CC	CC	CC	CC	CC	TT	TC	CC	CC	CC	CC	CC	CC	TC	CC	TC	CC	CC	CC	CC	CC	CC	CC	CC	NN	TC	CC	CC	CC	CC	CC	CC	CC	CC
39853803|F|0-63:T>C-63:T>C	T/C	1	32669009	+	NA	NA	NA	NA	NA	NA	TT	TT	NN	NN	NN	CT	TT	NN	TT	NN	NN	NN	NN	NN	TT	TT	TT	TT	TT	TT	CC	NN	NN	NN	TT	TT	NN	TT	TT	NN	CC	NN	NN	NN	NN	NN	NN	TT	TT
7112038|F|0-43:A>T-43:A>T	A/T	1	32696033	+	NA	NA	NA	NA	NA	NA	AA	AA	AA	AA	AA	AA	AA	AA	AA	AA	TA	TA	AA	AA	AA	AA	AA	AA	AA	AA	TA	TA	TA	TA	AA	AA	TA	AA	TA	TA	TA	AA	AA	AA	AA	AA	AA	TA	AA
35807673|F|0-53:C>T-53:C>T	C/T	1	32716090	+	NA	NA	NA	NA	NA	NA	NN	CC	CC	NN	NN	NN	TC	NN	CC	CC	TC	CC	CC	CC	CC	CC	CC	CC	CC	CC	TC	CC	TT	CC	CC	CC	NN	CC	CC	CC	CC	CC	NN	CC	CC	CC	TC	NN	CC
36064183|F|0-67:T>C-67:T>C	T/C	1	32716104	+	NA	NA	NA	NA	NA	NA	CC	CT	TT	CC	CC	CC	CT	CC	CT	CT	TT	TT	TT	CT	CT	TT	TT	CT	TT	CT	TT	TT	NN	TT	TT	CT	CC	TT	CT	CT	CT	CC	CC	CT	CT	TT	TT	CC	CT
20409348|F|0-48:A>T-48:A>T	T/A	1	32718870	+	NA	NA	NA	NA	NA	NA	TA	TA	AA	TA	TT	TT	TT	TT	TT	TT	AA	AA	AA	AA	AA	AA	AA	TA	AA	TA	TA	AA	AA	AA	AA	TT	NN	AA	TA	TT	AA	TT	TT	TT	TA	AA	TA	TT	TA
20498640|F|0-18:A>C-18:A>C	A/C	1	32722162	+	NA	NA	NA	NA	NA	NA	CC	AA	NN	CC	CC	CC	NN	CC	NN	CC	AA	NN	NN	AA	NN	AA	NN	CA	AA	CC	CA	AA	NN	AA	AA	AA	CC	AA	CC	CC	AA	CA	CC	CA	AA	AA	CA	NN	NN
35805973|F|0-36:G>C-36:G>C	C/G	1	32764908	+	NA	NA	NA	NA	NA	NA	NN	CC	CC	CC	CC	CC	NN	NN	NN	CC	NN	NN	GG	NN	CG	GG	GG	GG	GG	CC	CC	CG	NN	NN	NN	CG	CC	NN	GG	NN	CG	CC	CC	CC	NN	GG	GG	CC	GG
39854105|F|0-18:T>G-18:T>G	T/G	1	32764926	+	NA	NA	NA	NA	NA	NA	NN	NN	NN	NN	NN	NN	NN	NN	NN	NN	NN	NN	TT	NN	TT	TT	TT	TT	TT	NN	NN	TT	NN	NN	NN	TT	NN	NN	TT	NN	TT	NN	NN	NN	NN	TT	GT	NN	TT
7121369|F|0-49:A>G-49:A>G	A/G	1	32818027	+	NA	NA	NA	NA	NA	NA	GG	AA	AA	GA	GA	GG	AA	GG	GG	GG	GA	AA	GA	GA	GA	AA	AA	GA	AA	GA	AA	AA	AA	AA	AA	GA	GA	AA	GA	GA	AA	GA	GG	GA	AA	AA	GA	AA	AA
100065498|F|0-46:A>G-46:A>G	A/G	1	32818030	+	NA	NA	NA	NA	NA	NA	AA	AA	AA	AA	AA	AA	AA	NN	NN	AA	AA	AA	AA	AA	AA	AA	AA	AA	AA	AA	AA	AA	AA	AA	AA	AA	AA	AA	AA	AA	AA	AA	NN	AA	AA	AA	AA	AA	AA
100065498|F|0-11:C>A-11:C>A	C/A	1	32818065	+	NA	NA	NA	NA	NA	NA	CC	AC	CC	AC	AA	AA	AC	NN	AA	CC	CC	CC	CC	AC	CC	CC	CC	CC	CC	CC	CC	CC	CC	CC	CC	CC	CC	CC	CC	CC	CC	AC	AA	AC	AC	AC	CC	AC	AC
35801647|F|0-59:A>G-59:A>G	A/G	1	32818132	+	NA	NA	NA	NA	NA	NA	AA	GA	AA	GA	GA	GA	GA	AA	GA	AA	AA	AA	AA	GA	AA	AA	AA	AA	AA	AA	AA	AA	AA	AA	AA	AA	AA	AA	AA	AA	AA	GA	GA	GA	GA	GA	GA	GA	GA
35807554|F|0-11:T>C-11:T>C	T/C	1	32882695	+	NA	NA	NA	NA	NA	NA	NN	NN	TT	NN	NN	NN	TT	NN	NN	NN	TT	TT	TT	TT	TT	CT	TT	NN	TT	TT	CC	TT	CT	TT	TT	TT	NN	TT	TT	NN	CT	NN	NN	TT	TT	TT	TT	CC	TT
35807555|F|0-14:T>C-14:T>C	T/C	1	32882698	+	NA	NA	NA	NA	NA	NA	CC	NN	TT	NN	CC	CC	TT	CC	CC	CC	TT	TT	TT	TT	TT	TT	TT	CC	TT	CT	CC	TT	TT	TT	TT	CT	NN	TT	CT	CC	TT	CC	CC	CT	TT	TT	CT	NN	TT
35801860|F|0-52:A>C-52:A>C	A/C	1	32909888	+	NA	NA	NA	NA	NA	NA	CA	AA	NN	CA	AA	AA	AA	AA	AA	CA	AA	AA	AA	AA	AA	AA	AA	AA	AA	AA	AA	AA	AA	AA	AA	AA	AA	AA	AA	AA	AA	AA	AA	AA	AA	AA	AA	AA	AA
20488305|F|0-62:A>G-62:A>G	A/G	1	32910012	+	NA	NA	NA	NA	NA	NA	GG	GA	NN	GG	NN	AA	NN	NN	GA	GG	NN	GG	AA	NN	NN	NN	AA	NN	GA	NN	NN	GG	NN	GG	NN	AA	GG	AA	GG	NN	NN	NN	GG	GG	NN	AA	AA	AA	AA
7142976|F|0-37:A>C-37:A>C	C/A	1	32934990	+	NA	NA	NA	NA	NA	NA	NN	CC	CC	NN	CC	CC	CC	NN	CC	NN	CC	CC	CC	CC	NN	CC	CC	NN	CC	CC	CC	NN	CC	CC	CC	CC	NN	CC	CC	CC	CC	CC	CC	CC	CC	CC	CC	NN	CC
7121529|F|0-39:T>A-39:T>A	T/A	1	32934992	+	NA	NA	NA	NA	NA	NA	AA	TT	TT	AA	AT	TT	AT	AA	AT	AA	TT	TT	TT	TT	AA	TT	TT	AA	TT	AT	TT	NN	TT	TT	TT	AT	AA	TT	AT	TT	TT	AT	AT	TT	TT	TT	AT	NN	TT
35806944|F|0-11:T>C-11:T>C	T/C	1	32970976	+	NA	NA	NA	NA	NA	NA	TT	TT	TT	TT	TT	TT	TT	NN	TT	TT	CT	TT	TT	TT	TT	TT	TT	TT	TT	TT	CT	CT	CT	TT	TT	TT	CC	TT	TT	CT	CT	TT	CT	TT	TT	TT	TT	CT	TT
22853494|F|0-23:C>T-23:C>T	C/T	1	32979395	+	NA	NA	NA	NA	NA	NA	CC	CC	NN	CC	CC	CC	CC	CC	CC	CC	TC	CC	CC	CC	CC	CC	CC	CC	TC	CC	TC	TC	TC	CC	CC	CC	TT	CC	CC	TC	TC	CC	CC	CC	CC	CC	CC	TC	CC
35801279|F|0-49:A>G-49:A>G	G/A	1	33020599	+	NA	NA	NA	NA	NA	NA	GG	GA	NN	GG	GG	GG	AA	GA	GG	NN	AA	AA	NN	NN	AA	AA	AA	AA	NN	GA	GG	GA	AA	NN	NN	NN	GG	AA	GG	GA	AA	GG	GG	GA	NN	NN	AA	NN	NN
7119763|F|0-17:A>T-17:A>T	A/T	1	33020662	+	NA	NA	NA	NA	NA	NA	AA	NN	NN	NN	NN	AA	NN	AA	AA	NN	NN	NN	NN	NN	NN	NN	NN	NN	NN	NN	NN	TT	TT	NN	NN	AA	NN	NN	NN	NN	NN	NN	AA	NN	NN	AA	AA	TT	NN
7119763|F|0-65:C>T-65:C>T	T/C	1	33020710	+	NA	NA	NA	NA	NA	NA	CC	TT	NN	NN	NN	CC	NN	CC	CC	NN	NN	TT	NN	NN	NN	NN	TT	TT	TT	NN	TT	NN	NN	TT	NN	CC	NN	NN	NN	NN	TT	NN	CC	TT	TT	CC	TC	NN	TT
7115075|F|0-9:T>C-9:T>C	T/C	1	33024329	+	NA	NA	NA	NA	NA	NA	TT	TT	TT	TT	TT	TT	TT	TT	TT	TT	CT	TT	TT	TT	TT	TT	TT	TT	TT	TT	CT	CT	CT	TT	TT	TT	CT	TT	TT	CT	CT	TT	TT	TT	TT	TT	TT	CT	TT
7111985|F|0-25:C>T-25:C>T	C/T	1	33048974	+	NA	NA	NA	NA	NA	NA	CC	CC	NN	CC	CC	CC	CC	CC	CC	CC	TT	CC	CC	CC	CC	CC	CC	CC	CC	CC	TC	TC	CC	CC	CC	CC	TT	CC	CC	CC	CC	CC	CC	CC	TC	CC	CC	TC	CC
35806459|F|0-38:A>G-38:A>G	A/G	1	33083092	+	NA	NA	NA	NA	NA	NA	GA	AA	AA	GA	GA	GA	AA	GA	GA	GA	GA	GA	GA	GA	GG	GA	GA	GA	GA	GA	GA	GA	AA	GA	GA	GG	GA	GA	GA	NN	AA	GA	GA	GA	GA	GA	GG	AA	GA
35806458|F|0-8:A>G-8:A>G	A/G	1	33083122	+	NA	NA	NA	NA	NA	NA	AA	AA	AA	AA	AA	AA	AA	AA	AA	AA	GA	AA	AA	AA	NN	AA	AA	AA	GA	AA	GA	GA	GA	AA	AA	NN	GA	AA	AA	NN	GA	AA	AA	AA	AA	AA	NN	GA	AA
7123031|F|0-56:C>A-56:C>A	C/A	1	33132123	+	NA	NA	NA	NA	NA	NA	CC	CC	NN	NN	CC	CC	NN	NN	CC	CC	AA	NN	NN	CC	CC	CC	CC	CC	CC	NN	AA	AA	AA	NN	CC	CC	NN	CC	NN	AA	AA	CC	CC	NN	NN	CC	CC	AC	CC
20494781|F|0-29:C>G-29:C>G	G/C	1	33132150	+	NA	NA	NA	NA	NA	NA	GG	GC	CC	NN	GG	GG	CC	CC	GG	GG	CC	CC	CC	GC	GG	GC	GC	GC	GC	NN	CC	CC	CC	CC	GC	GG	NN	GC	CC	NN	CC	GG	GG	CC	CC	GG	GG	GC	GG
13861121|F|0-20:T>C-20:T>C	T/C	1	33132159	+	NA	NA	NA	NA	NA	NA	CC	TT	TT	CC	CC	CC	TT	CT	CC	CC	TT	TT	TT	TT	NN	TT	TT	TT	TT	CC	TT	TT	TT	TT	TT	CC	NN	TT	CT	CC	TT	CC	CC	TT	TT	NN	CC	TT	NN
35801129|F|0-27:G>A-27:G>A	G/A	1	33133065	+	NA	NA	NA	NA	NA	NA	GG	GG	GG	GG	AG	GG	GG	GG	GG	GG	GG	AG	AG	AG	AG	AG	AG	AG	AG	AG	GG	GG	GG	AG	AG	AG	GG	AG	AG	AG	GG	GG	GG	GG	GG	AG	AG	GG	AG
7116183|F|0-44:T>A-44:T>A	T/A	1	33158785	+	NA	NA	NA	NA	NA	NA	TT	TT	NN	NN	NN	NN	TT	NN	TT	TT	NN	AA	AA	AA	AT	AA	NN	AA	AA	AT	NN	TT	NN	NN	AA	AT	TT	AA	NN	TT	NN	TT	TT	NN	NN	AA	AT	TT	TT
7116183|F|0-62:G>T-62:G>T	T/G	1	33158803	+	NA	NA	NA	NA	NA	NA	TT	TG	NN	NN	NN	NN	TT	NN	TT	TT	NN	NN	NN	NN	TT	NN	NN	GG	GG	TT	GG	TG	GG	NN	NN	TT	TT	NN	GG	TT	NN	TT	TT	NN	GG	NN	TT	TT	TT
35802282|F|0-34:C>A-34:C>A	C/A	1	33163354	+	NA	NA	NA	NA	NA	NA	CC	CC	CC	CC	CC	CC	CC	CC	CC	CC	CC	AC	AC	AC	AC	AC	AC	AC	AC	AC	CC	CC	CC	AC	AC	AC	CC	AC	CC	AC	CC	CC	CC	CC	CC	AC	AC	CC	AC
35805179|F|0-22:T>G-22:T>G	T/G	1	33222777	+	NA	NA	NA	NA	NA	NA	TT	TT	TT	TT	TT	TT	TT	TT	TT	TT	GT	TT	TT	TT	TT	TT	TT	TT	GT	TT	GT	GT	GT	TT	TT	TT	GT	TT	TT	GT	GT	TT	TT	TT	TT	TT	TT	GG	TT
35805179|F|0-68:C>G-68:C>G	C/G	1	33222823	+	NA	NA	NA	NA	NA	NA	GC	GC	CC	GC	GC	CC	GC	CC	GC	GC	CC	CC	CC	CC	CC	GC	CC	CC	CC	CC	CC	CC	CC	CC	CC	CC	GC	CC	CC	CC	CC	GC	GC	GC	GC	GC	CC	GG	GC
35801170|F|0-49:T>C-49:T>C	T/C	1	33229187	+	NA	NA	NA	NA	NA	NA	CT	TT	TT	CT	CT	CT	CT	CT	CT	CT	TT	TT	TT	TT	CT	TT	TT	TT	TT	CT	TT	TT	TT	TT	TT	CT	CC	TT	CT	CT	TT	CT	CT	CT	TT	TT	CT	TT	TT
20476873|F|0-62:G>T-62:G>T	G/T	1	33236247	+	NA	NA	NA	NA	NA	NA	GG	NN	GG	GG	GG	GG	NN	GG	GG	GG	TT	NN	NN	NN	GG	NN	NN	NN	NN	GG	TT	TT	TT	NN	NN	GG	TG	NN	GG	TG	TT	GG	TG	GG	NN	GG	GG	TT	NN
20476873|F|0-21:T>G-21:T>G	T/G	1	33236288	+	NA	NA	NA	NA	NA	NA	GG	TT	GT	GG	GG	GG	TT	GG	GG	GT	TT	TT	TT	TT	GG	TT	TT	TT	TT	GT	TT	TT	TT	TT	TT	GG	GG	TT	GT	GG	TT	GG	GG	GG	TT	GT	GG	NN	NN
35800909|F|0-60:T>C-60:T>C	T/C	1	33310862	+	NA	NA	NA	NA	NA	NA	CT	CT	TT	CT	CT	CT	CT	TT	CT	CT	TT	TT	TT	TT	TT	TT	TT	TT	TT	TT	TT	TT	TT	TT	TT	TT	TT	TT	TT	TT	TT	CT	CT	CT	CT	CT	TT	CC	CT
7110584|F|0-8:T>C-8:T>C	T/C	1	33310927	+	NA	NA	NA	NA	NA	NA	NN	TT	NN	CC	TT	NN	NN	CC	NN	CC	TT	TT	TT	NN	TT	NN	TT	NN	TT	TT	NN	TT	NN	TT	TT	NN	CC	TT	CC	CC	NN	TT	TT	NN	TT	TT	TT	NN	TT
34225149|F|0-16:A>G-16:A>G	A/G	1	33323351	+	NA	NA	NA	NA	NA	NA	AA	AA	NN	AA	AA	AA	AA	AA	AA	AA	GG	AA	NN	AA	AA	NN	NN	AA	GG	AA	GG	GG	GG	NN	NN	AA	AA	NN	AA	GA	GG	AA	AA	AA	AA	AA	AA	GA	AA
34225149|F|0-61:A>G-61:A>G	A/G	1	33323396	+	NA	NA	NA	NA	NA	NA	AA	AA	NN	AA	AA	AA	AA	AA	AA	AA	NN	AA	NN	AA	AA	NN	NN	AA	NN	AA	NN	NN	NN	NN	NN	AA	AA	NN	AA	AA	NN	AA	AA	AA	AA	AA	AA	AA	AA
34225149|F|0-66:T>C-66:T>C	T/C	1	33323401	+	NA	NA	NA	NA	NA	NA	TT	CT	CC	CT	TT	TT	CT	TT	TT	CT	CC	CT	CC	CC	CT	CC	CC	CT	CC	CT	CC	CC	CC	CC	CC	CT	TT	CC	CT	CT	CC	TT	CT	CT	CT	CT	CT	CT	CT
7115722|F|0-36:A>C-36:A>C	A/C	1	33393559	+	NA	NA	NA	NA	NA	NA	AA	AA	AA	AA	AA	AA	AA	AA	AA	AA	CA	AA	AA	AA	AA	AA	AA	AA	AA	AA	CA	CA	CA	AA	AA	AA	CA	AA	AA	CA	CA	AA	AA	AA	AA	AA	AA	CA	AA
100058105|F|0-6:G>A-6:G>A	G/A	1	33458209	+	NA	NA	NA	NA	NA	NA	GG	GG	NN	GG	GG	GG	GG	GG	GG	GG	AG	GG	GG	GG	GG	GG	GG	GG	GG	GG	AG	AG	AG	GG	GG	GG	AG	GG	GG	AG	AG	GG	GG	GG	GG	GG	GG	AG	GG
35801065|F|0-17:T>C-17:T>C	T/C	1	33469789	+	NA	NA	NA	NA	NA	NA	TT	TT	TT	TT	TT	TT	TT	TT	TT	TT	CT	TT	TT	TT	TT	TT	TT	TT	CT	TT	CT	CT	CT	TT	TT	TT	CC	TT	TT	CC	CT	TT	CT	TT	TT	TT	TT	CT	TT
20475919|F|0-12:G>A-12:G>A	G/A	1	33483832	+	NA	NA	NA	NA	NA	NA	AG	AG	AG	GG	AG	GG	AG	GG	GG	GG	AG	AA	AA	AG	AG	AA	AA	AA	AA	AG	AA	AA	AA	AA	AA	AG	GG	AA	AG	AG	AA	AG	GG	AG	AG	AG	AG	GG	AG
34221599|F|0-46:A>C-46:A>C	C/A	1	33491958	+	NA	NA	NA	NA	NA	NA	AA	NN	NN	NN	NN	NN	NN	NN	NN	NN	NN	AA	NN	NN	NN	NN	NN	NN	NN	NN	NN	NN	CC	NN	NN	NN	NN	NN	NN	NN	CC	NN	NN	NN	NN	NN	NN	CC	NN
35803069|F|0-44:G>A-44:G>A	G/A	1	33592815	+	NA	NA	NA	NA	NA	NA	AA	AA	NN	AA	NN	NN	NN	NN	GG	NN	NN	NN	NN	GG	NN	GG	GG	NN	AA	NN	NN	NN	NN	NN	NN	NN	NN	AA	NN	AA	AA	GG	AA	NN	NN	NN	NN	NN	NN
7143215|F|0-6:T>C-6:T>C	T/C	1	33606938	+	NA	NA	NA	NA	NA	NA	NN	NN	NN	TT	TT	TT	NN	TT	NN	TT	NN	TT	TT	TT	TT	TT	TT	NN	NN	NN	TT	TT	CC	NN	TT	TT	NN	TT	NN	TT	CT	TT	TT	NN	NN	NN	TT	CT	NN
35802608|F|0-48:C>T-48:C>T	C/T	1	33613871	+	NA	NA	NA	NA	NA	NA	TC	CC	NN	CC	TC	CC	NN	TT	TC	TT	CC	TT	TT	TC	TT	TC	CC	TC	CC	TT	CC	CC	CC	CC	TC	TT	NN	TT	TC	TC	CC	CC	TC	CC	CC	CC	TT	CC	TC
7120978|F|0-8:T>C-8:T>C	T/C	1	33613924	+	NA	NA	NA	NA	NA	NA	TT	TT	NN	TT	TT	TT	TT	TT	TT	TT	CT	TT	TT	TT	TT	TT	TT	TT	TT	TT	CT	CT	CC	TT	TT	TT	CC	TT	TT	CC	CT	TT	TT	TT	TT	TT	TT	CT	TT
35803117|F|0-17:C>A-17:C>A	C/A	1	33632808	+	NA	NA	NA	NA	NA	NA	CC	CC	CC	CC	CC	CC	CC	CC	CC	CC	AC	CC	CC	CC	CC	CC	CC	CC	CC	CC	AC	AC	AC	CC	CC	CC	AA	CC	CC	CC	AC	CC	CC	CC	CC	CC	CC	AC	CC
100046876|F|0-13:C>A-13:C>A	A/C	1	33665716	+	NA	NA	NA	NA	NA	NA	NN	NN	NN	NN	NN	NN	NN	NN	NN	NN	NN	NN	AA	NN	NN	NN	NN	NN	NN	NN	AC	NN	CC	NN	NN	NN	CC	NN	AA	CC	NN	NN	NN	NN	AA	NN	NN	CC	NN
7110574|F|0-61:T>A-61:T>A	A/T	1	33671506	+	NA	NA	NA	NA	NA	NA	AA	AT	AA	AA	AT	AT	AT	AA	AT	AT	AA	AA	AA	AA	AA	AA	AA	AA	AA	AA	AA	AA	AA	AA	AT	AA	AT	AA	AA	AA	AA	AT	AT	AT	AT	AT	AA	AT	AT
35804042|F|0-22:A>G-22:A>G	A/G	1	33680182	+	NA	NA	NA	NA	NA	NA	AA	GA	AA	AA	AA	AA	AA	AA	AA	AA	GA	AA	AA	AA	AA	AA	AA	AA	GA	AA	GA	GA	GA	AA	AA	GA	GA	AA	AA	GA	GA	AA	GA	AA	AA	AA	AA	GA	AA
35806225|F|0-11:C>T-11:C>T	C/T	1	33680212	+	NA	NA	NA	NA	NA	NA	CC	CC	CC	CC	CC	CC	CC	CC	CC	CC	TC	CC	CC	CC	CC	CC	CC	CC	TC	CC	TC	TC	TC	CC	CC	CC	TC	CC	CC	TC	TC	CC	CC	CC	CC	CC	CC	TC	CC
35806225|F|0-27:T>A-27:T>A	T/A	1	33680228	+	NA	NA	NA	NA	NA	NA	AT	TT	TT	AT	TT	TT	TT	TT	TT	TT	TT	AT	AT	AT	AT	AT	AT	AT	AT	AT	TT	TT	TT	AT	AT	AT	TT	AT	TT	TT	TT	TT	TT	TT	TT	AT	AT	TT	AT
35805790|F|0-26:G>A-26:G>A	G/A	1	33687494	+	NA	NA	NA	NA	NA	NA	GG	AG	AA	AG	GG	GG	AG	GG	GG	GG	AG	AG	AG	AG	GG	AG	AG	AG	AG	AG	AG	AA	AA	AA	AG	GG	GG	AG	AG	AG	AA	GG	GG	AG	AG	AG	GG	AG	AG
35806872|F|0-11:C>T-11:C>T	C/T	1	33741929	+	NA	NA	NA	NA	NA	NA	TT	NN	NN	TT	NN	NN	NN	NN	NN	NN	NN	NN	NN	NN	NN	NN	NN	NN	CC	NN	CC	CC	CC	NN	NN	NN	CC	NN	NN	CC	CC	NN	NN	NN	NN	NN	NN	CC	NN
35806873|F|0-19:G>A-19:G>A	G/A	1	33741937	+	NA	NA	NA	NA	NA	NA	GG	GG	NN	GG	GG	GG	GG	GG	GG	GG	GG	GG	GG	GG	GG	GG	GG	GG	AG	GG	AG	AG	AG	GG	GG	GG	AA	GG	GG	AG	AG	GG	GG	GG	GG	GG	GG	AG	GG
35807811|F|0-14:A>T-14:A>T	A/T	1	33762583	+	NA	NA	NA	NA	NA	NA	TA	TA	TT	TA	TA	TA	TA	TT	TA	TA	TA	TT	TT	TA	TA	TA	TT	TT	TT	TA	TA	TT	TT	TT	TA	TT	TT	TT	TA	TT	TT	TA	TA	TA	TA	TA	TA	TA	TA
35807811|F|0-43:G>T-43:G>T	G/T	1	33762612	+	NA	NA	NA	NA	NA	NA	TG	GG	NN	TG	GG	GG	GG	NN	GG	GG	GG	NN	NN	GG	GG	GG	NN	NN	NN	TG	GG	NN	NN	NN	GG	NN	GG	NN	GG	NN	NN	GG	GG	GG	GG	GG	GG	GG	GG
46067419|F|0-30:C>G-30:C>G	C/G	1	33767213	+	NA	NA	NA	NA	NA	NA	CC	CC	NN	NN	NN	NN	NN	NN	CC	CC	CC	NN	NN	CC	CC	CC	NN	CC	NN	NN	CC	NN	NN	NN	CC	CC	NN	CC	CC	NN	NN	NN	CC	NN	CC	CC	NN	NN	NN
35801957|F|0-68:T>A-68:T>A	T/A	1	33784149	+	NA	NA	NA	NA	NA	NA	TT	TT	NN	TT	NN	TT	TT	TT	TT	TT	AT	TT	TT	TT	TT	TT	TT	TT	TT	TT	AT	NN	AT	TT	TT	TT	AT	TT	TT	AT	AT	TT	TT	TT	TT	TT	TT	AT	TT
7146399|F|0-8:G>A-8:G>A	G/A	1	33826143	+	NA	NA	NA	NA	NA	NA	GG	GG	GG	GG	GG	GG	GG	GG	GG	GG	GG	AG	AG	AG	AG	AG	AG	AG	AG	AG	GG	GG	GG	AG	AG	AG	GG	AG	GG	NN	GG	GG	GG	GG	GG	AG	AG	GG	AG
7146399|F|0-21:T>A-21:T>A	T/A	1	33826156	+	NA	NA	NA	NA	NA	NA	TT	TT	TT	TT	TT	TT	TT	TT	TT	TT	TT	TT	TT	TT	TT	TT	AT	TT	TT	AT	TT	TT	TT	TT	TT	TT	TT	TT	TT	NN	TT	TT	TT	TT	TT	TT	TT	TT	TT
34223795|F|0-16:A>G-16:A>G	A/G	1	33851149	+	NA	NA	NA	NA	NA	NA	AA	AA	AA	AA	AA	AA	AA	AA	AA	AA	GA	AA	AA	AA	AA	AA	AA	GA	AA	AA	GA	GA	GA	AA	AA	AA	GA	AA	AA	GA	GA	AA	AA	AA	AA	AA	AA	GA	AA
34223795|F|0-66:T>G-66:T>G	T/G	1	33851199	+	NA	NA	NA	NA	NA	NA	GT	GT	TT	GT	GT	GT	GT	TT	GT	GT	TT	GT	GT	GT	GT	GT	GT	GT	GT	GT	TT	TT	TT	GT	GT	GT	GT	GT	TT	GT	TT	GT	GT	GT	GT	GT	GT	GT	GT
36417838|F|0-65:T>A-65:T>A	T/A	1	33865171	+	NA	NA	NA	NA	NA	NA	TT	TT	TT	NN	TT	TT	TT	TT	NN	NN	NN	TT	NN	NN	TT	TT	TT	TT	TT	TT	NN	TT	NN	TT	TT	TT	AA	NN	TT	NN	TT	TT	AT	NN	TT	NN	TT	NN	NN
35804653|F|0-44:C>A-44:C>A	C/A	1	33881272	+	NA	NA	NA	NA	NA	NA	NN	NN	NN	NN	NN	NN	NN	NN	NN	NN	AA	NN	NN	NN	NN	NN	NN	NN	NN	NN	AA	AA	AA	AA	NN	NN	NN	NN	NN	AA	AA	NN	NN	NN	NN	NN	NN	AA	NN
7119924|F|0-39:G>C-39:G>C	C/G	1	33881277	+	NA	NA	NA	NA	NA	NA	CC	CC	CC	NN	CC	CC	CC	CC	CC	CC	CC	CC	NN	CC	CC	CC	CC	CC	CC	CC	CC	CC	CC	CC	CC	CC	CC	CC	CC	CC	CC	CC	CC	CC	CC	CC	NN	NN	CC
7111239|F|0-29:G>A-29:G>A	A/G	1	34168588	+	NA	NA	NA	NA	NA	NA	AA	NN	NN	NN	GG	AG	GG	AA	AA	AA	NN	AA	NN	AA	NN	AA	NN	AA	NN	AA	AG	AA	NN	NN	NN	AA	GG	AA	AA	NN	AA	NN	NN	AA	NN	NN	AA	AG	AA
7111239|F|0-8:A>G-8:A>G	A/G	1	34168609	+	NA	NA	NA	NA	NA	NA	NN	NN	NN	NN	AA	AA	AA	NN	NN	NN	NN	NN	NN	NN	NN	NN	NN	NN	NN	NN	AA	NN	NN	NN	NN	NN	AA	NN	NN	NN	NN	NN	NN	NN	NN	NN	NN	AA	NN
35801593|F|0-28:G>A-28:G>A	G/A	1	34168642	+	NA	NA	NA	NA	NA	NA	GG	GG	NN	NN	GG	GG	GG	GG	GG	GG	GG	GG	GG	GG	NN	NN	NN	GG	NN	GG	GG	GG	GG	GG	GG	GG	AA	GG	GG	GG	AG	GG	GG	NN	GG	GG	GG	GG	GG
35804174|F|0-28:A>G-28:A>G	A/G	1	34231427	+	NA	NA	NA	NA	NA	NA	AA	AA	AA	AA	AA	AA	AA	AA	AA	AA	GA	AA	AA	AA	AA	AA	AA	GA	GA	AA	GA	GA	GA	AA	AA	AA	GA	AA	AA	GA	GA	AA	AA	AA	AA	AA	AA	GA	AA
7116944|F|0-35:G>C-35:G>C	G/C	1	34231487	+	NA	NA	NA	NA	NA	NA	GG	NN	NN	GG	GG	GG	NN	GG	GG	GG	GG	NN	NN	GG	GG	GG	GG	GG	NN	NN	CG	NN	NN	GG	NN	NN	GG	GG	GG	NN	GG	GG	GG	NN	GG	NN	GG	NN	GG
7116944|F|0-66:C>T-66:C>T	C/T	1	34231518	+	NA	NA	NA	NA	NA	NA	TC	NN	NN	CC	CC	CC	NN	CC	TC	TC	CC	NN	NN	CC	CC	CC	CC	CC	NN	NN	CC	NN	NN	CC	NN	NN	CC	CC	CC	NN	CC	TC	TC	TT	CC	NN	CC	NN	CC
35806801|F|0-8:T>C-8:T>C	T/C	1	34241180	+	NA	NA	NA	NA	NA	NA	TT	TT	TT	TT	TT	TT	TT	TT	TT	TT	CT	TT	TT	TT	TT	TT	TT	TT	CT	TT	CT	CT	CT	TT	TT	TT	CT	TT	TT	CT	CT	TT	TT	TT	TT	TT	TT	CT	TT
35806801|F|0-65:T>C-65:T>C	T/C	1	34241237	+	NA	NA	NA	NA	NA	NA	TT	TT	TT	TT	TT	TT	TT	TT	TT	TT	TT	CT	CT	CT	CT	CT	CT	CT	CT	CT	TT	TT	TT	CT	CT	CT	TT	CT	TT	TT	TT	TT	TT	TT	TT	CT	CT	TT	CT
7111955|F|0-36:T>C-36:T>C	T/C	1	34256431	+	NA	NA	NA	NA	NA	NA	CT	TT	TT	TT	TT	TT	TT	TT	TT	TT	TT	CT	CT	CT	CT	CT	CT	CT	CT	CT	CT	CT	NN	CT	CT	CT	CT	CT	TT	CT	CT	TT	TT	CT	TT	CT	CT	CT	CT
35801175|F|0-62:T>C-62:T>C	T/C	1	34319214	+	NA	NA	NA	NA	NA	NA	NN	TT	NN	TT	TT	TT	NN	TT	TT	TT	TT	TT	TT	TT	TT	NN	TT	TT	TT	TT	NN	TT	NN	TT	TT	TT	NN	TT	NN	TT	NN	NN	TT	NN	TT	TT	NN	TT	TT
46067580|F|0-64:G>T-64:G>T	G/T	1	34355903	+	NA	NA	NA	NA	NA	NA	NN	GG	GG	GG	NN	GG	GG	GG	GG	NN	GG	NN	TT	NN	NN	TT	TG	NN	TT	GG	NN	GG	NN	GG	TG	TT	NN	NN	NN	GG	GG	NN	GG	GG	GG	TT	TG	GG	GG
35805824|F|0-29:A>T-29:A>T	A/T	1	34359137	+	NA	NA	NA	NA	NA	NA	AA	AA	AA	AA	AA	AA	AA	NN	AA	AA	AA	AA	AA	AA	NN	AA	AA	AA	AA	NN	AA	TA	TT	NN	AA	AA	NN	AA	AA	NN	TA	AA	NN	NN	AA	NN	AA	AA	AA
35805461|F|0-48:C>A-48:C>A	C/A	1	34384256	+	NA	NA	NA	NA	NA	NA	CC	NN	NN	NN	AC	AA	NN	CC	CC	CC	NN	CC	NN	CC	NN	AC	AC	NN	AC	CC	NN	NN	NN	CC	AC	AC	CC	CC	CC	AC	CC	NN	AC	CC	CC	AA	AC	NN	AA
100054617|F|0-25:C>T-25:C>T	C/T	1	34384279	+	NA	NA	NA	NA	NA	NA	NN	NN	NN	NN	CC	CC	NN	NN	NN	NN	NN	NN	NN	NN	NN	CC	CC	NN	TC	NN	TT	TT	NN	NN	CC	CC	TT	NN	NN	TC	TT	NN	TC	NN	NN	CC	CC	NN	CC
35803729|F|0-9:C>A-9:C>A	C/A	1	34384310	+	NA	NA	NA	NA	NA	NA	CC	CC	CC	CC	CC	CC	CC	CC	CC	CC	AC	CC	CC	CC	CC	CC	CC	CC	CC	CC	AC	AC	AC	CC	AC	CC	AC	CC	CC	AC	AC	CC	AC	CC	CC	CC	CC	AC	CC
20495206|F|0-10:T>C-10:T>C	T/C	1	34466039	+	NA	NA	NA	NA	NA	NA	CT	CT	TT	CT	CT	CT	CT	TT	CT	CT	CT	CT	CT	CT	CT	CT	CT	CT	CT	CT	CT	CT	CT	CT	CT	CT	CT	CT	TT	CT	CT	CT	CT	CT	CT	CT	CT	CC	CC
34225298|F|0-29:C>T-29:C>T	C/T	1	34466058	+	NA	NA	NA	NA	NA	NA	CC	CC	NN	CC	CC	CC	CC	NN	CC	CC	CC	CC	CC	CC	CC	CC	CC	CC	CC	CC	CC	CC	CC	CC	CC	CC	CC	CC	NN	CC	CC	CC	CC	CC	CC	CC	CC	CC	CC
7121185|F|0-47:A>G-47:A>G	A/G	1	34466076	+	NA	NA	NA	NA	NA	NA	AA	AA	NN	AA	AA	AA	AA	NN	AA	AA	AA	AA	AA	AA	AA	AA	AA	AA	AA	AA	AA	GA	GA	AA	AA	AA	AA	AA	NN	AA	AA	AA	AA	AA	GA	AA	GA	AA	AA
35802993|F|0-63:A>C-63:A>C	A/C	1	34474597	+	NA	NA	NA	NA	NA	NA	AA	AA	NN	AA	AA	AA	AA	AA	NN	NN	CC	AA	AA	AA	AA	AA	AA	AA	AA	AA	CA	CC	CC	AA	AA	AA	CA	AA	AA	CA	CA	AA	AA	AA	AA	AA	AA	CA	AA
34243293|F|0-25:C>T-25:C>T	C/T	1	34563308	+	NA	NA	NA	NA	NA	NA	CC	CC	NN	CC	CC	CC	CC	NN	CC	CC	TT	CC	CC	CC	CC	CC	CC	CC	TC	CC	TT	TT	TT	CC	CC	CC	TT	CC	NN	TT	TT	CC	TC	CC	CC	CC	CC	TC	CC
34243293|F|0-26:G>T-26:G>T	T/G	1	34563309	+	NA	NA	NA	NA	NA	NA	TG	TG	TT	TG	TG	TG	TG	TT	TG	TG	TT	TG	TG	TG	TG	TG	TG	TG	TG	TG	TT	TT	TT	TG	TG	TG	TT	TG	TT	TT	TT	TG	TG	TG	TG	GG	TG	GG	GG
25029973|F|0-59:A>C-59:A>C	A/C	1	34563342	+	NA	NA	NA	NA	NA	NA	NN	NN	NN	NN	NN	NN	NN	NN	NN	NN	AA	NN	NN	NN	NN	NN	NN	NN	AA	NN	AA	AA	AA	NN	NN	NN	AA	NN	NN	AA	AA	NN	AA	NN	NN	NN	NN	AA	NN
25029973|F|0-66:G>C-66:G>C	G/C	1	34563349	+	NA	NA	NA	NA	NA	NA	NN	NN	NN	NN	NN	NN	NN	NN	NN	NN	GG	NN	NN	NN	NN	NN	NN	NN	GG	NN	GG	GG	GG	NN	NN	NN	GG	NN	NN	GG	GG	NN	GG	NN	NN	NN	NN	GG	NN
7107425|F|0-52:G>A-52:G>A	G/A	1	34579037	+	NA	NA	NA	NA	NA	NA	NN	NN	NN	NN	NN	GG	NN	NN	NN	NN	NN	NN	NN	NN	NN	NN	NN	NN	NN	NN	NN	NN	NN	NN	NN	NN	NN	NN	NN	NN	NN	NN	NN	NN	NN	NN	NN	GG	NN
35801935|F|0-26:A>T-26:A>T	A/T	1	34579112	+	NA	NA	NA	NA	NA	NA	AA	AA	AA	AA	AA	AA	AA	AA	AA	AA	TA	AA	AA	AA	AA	AA	AA	AA	AA	AA	TA	TA	AA	AA	AA	AA	TA	AA	AA	AA	TA	AA	AA	AA	AA	AA	AA	TA	AA
20476405|F|0-61:C>T-61:C>T	T/C	1	34587401	+	NA	NA	NA	NA	NA	NA	TC	TC	TT	TC	TC	TC	TC	TT	CC	TC	TT	TT	TT	TC	TT	TC	TT	TT	TT	TT	TT	TT	TT	TT	TC	TT	TT	TC	TT	TT	TT	TC	TC	TC	TC	TC	TT	CC	CC
100063458|F|0-55:A>G-55:A>G	A/G	1	34587407	+	NA	NA	NA	NA	NA	NA	AA	AA	AA	AA	AA	AA	AA	AA	NN	AA	AA	GA	GA	GA	GA	GA	GA	GA	GA	GA	AA	AA	AA	GA	GA	GA	AA	GA	AA	AA	AA	AA	AA	AA	AA	GA	GA	NN	GG
7110976|F|0-23:G>A-23:G>A	G/A	1	34623034	+	NA	NA	NA	NA	NA	NA	GG	GG	NN	GG	GG	GG	GG	NN	GG	GG	AG	GG	GG	GG	GG	GG	GG	GG	AG	GG	AG	AG	AA	GG	GG	GG	AA	GG	AA	AG	AA	GG	AG	GG	GG	GG	GG	AG	GG
7110976|F|0-45:T>A-45:T>A	A/T	1	34623056	+	NA	NA	NA	NA	NA	NA	AT	AT	AA	AT	AT	AT	AT	AA	AT	AT	AA	AT	AT	AT	AT	AT	AT	AT	AT	AT	AT	AT	AA	AT	AT	AT	AA	AT	AA	TT	AA	AT	AT	AT	AT	AT	AT	TT	TT
35801676|F|0-65:T>A-65:T>A	T/A	1	34815560	+	NA	NA	NA	NA	NA	NA	AA	TT	AA	AA	AT	NN	AA	AA	TT	AT	NN	AA	TT	TT	AT	TT	AT	TT	TT	TT	AT	TT	NN	NN	TT	AT	AA	TT	AA	NN	NN	NN	AA	AT	NN	NN	TT	TT	TT
35803964|F|0-32:T>A-32:T>A	T/A	1	34924034	+	NA	NA	NA	NA	NA	NA	TT	TT	TT	TT	TT	TT	TT	TT	TT	TT	AT	TT	TT	TT	TT	TT	TT	TT	AT	TT	AT	AT	AT	TT	TT	TT	AT	TT	TT	AT	AT	TT	AT	TT	TT	TT	TT	AT	TT
20471157|F|0-53:C>T-53:C>T	C/T	2	134082	+	NA	NA	NA	NA	NA	NA	CC	CC	CC	CC	CC	CC	CC	CC	CC	CC	CC	CC	CC	CC	CC	CC	CC	CC	CC	CC	CC	CC	CC	CC	CC	CC	NN	CC	CC	CC	CC	CC	CC	CC	CC	CC	CC	CC	CC
35803392|F|0-52:C>T-52:C>T	C/T	2	134083	+	NA	NA	NA	NA	NA	NA	CC	CC	NN	CC	NN	CC	CC	CC	CC	CC	CC	NN	CC	CC	NN	CC	CC	NN	CC	CC	CC	CC	CC	CC	CC	CC	NN	CC	NN	CC	NN	NN	CC	CC	CC	CC	CC	CC	CC
35802542|F|0-53:A>G-53:A>G	A/G	2	295423	+	NA	NA	NA	NA	NA	NA	GA	AA	AA	AA	AA	AA	AA	AA	AA	AA	AA	AA	AA	AA	AA	AA	AA	AA	AA	AA	AA	AA	AA	AA	AA	AA	AA	AA	AA	AA	AA	AA	AA	AA	AA	AA	AA	AA	AA
35805386|F|0-35:C>G-35:C>G	C/G	2	299627	+	NA	NA	NA	NA	NA	NA	CC	CC	CC	CC	CC	CC	GC	CC	CC	CC	CC	CC	CC	CC	CC	CC	CC	CC	CC	CC	GC	CC	CC	CC	GC	CC	GC	CC	GC	GC	CC	CC	CC	CC	GC	GC	CC	GC	CC
22849718|F|0-7:G>A-7:G>A	G/A	2	393407	+	NA	NA	NA	NA	NA	NA	GG	NN	GG	GG	GG	NN	GG	NN	GG	GG	GG	NN	NN	GG	NN	NN	GG	NN	GG	GG	NN	GG	GG	NN	GG	NN	GG	NN	GG	AG	NN	GG	NN	GG	GG	GG	GG	GG	NN
100062887|F|0-15:A>T-15:A>T	A/T	2	393415	+	NA	NA	NA	NA	NA	NA	AA	NN	AA	AA	AA	NN	AA	NN	AA	AA	AA	NN	NN	AA	NN	NN	AA	NN	AA	AA	NN	AA	AA	NN	AA	NN	AA	NN	AA	AA	NN	AA	NN	AA	AA	AA	AA	AA	NN
22849719|F|0-28:G>T-28:G>T	T/G	2	393428	+	NA	NA	NA	NA	NA	NA	TG	TT	TG	TG	TG	TT	TG	TT	TG	TG	TT	TT	TT	TT	TT	TT	TG	TT	TG	TT	TT	TG	TT	TT	TT	TT	TT	TT	TG	TG	TT	TG	TT	TG	TG	TG	TG	TG	TT
35806185|F|0-10:C>T-10:C>T	C/T	2	473134	+	NA	NA	NA	NA	NA	NA	CC	CC	CC	CC	CC	CC	CC	CC	CC	CC	CC	CC	CC	CC	CC	CC	CC	CC	CC	CC	CC	CC	NN	CC	CC	NN	CC	CC	TC	NN	CC	CC	CC	CC	CC	CC	CC	CC	CC
20484603|F|0-9:T>G-9:T>G	G/T	2	492797	+	NA	NA	NA	NA	NA	NA	GG	GG	GT	GT	GG	GG	GT	GG	GT	GT	GT	GG	GG	GG	GG	GG	GG	GG	GG	GG	GG	GG	GT	GT	GG	GG	GG	GG	GT	GT	GG	GT	GG	GT	GT	GT	GT	GT	GG
35805447|F|0-12:T>C-12:T>C	T/C	2	495563	+	NA	NA	NA	NA	NA	NA	TT	TT	NN	NN	TT	TT	TT	TT	TT	TT	NN	TT	TT	TT	TT	TT	TT	TT	TT	NN	TT	TT	TT	TT	TT	TT	TT	NN	TT	NN	TT	TT	TT	TT	TT	TT	TT	TT	TT
7142403|F|0-25:C>A-25:C>A	C/A	2	507830	+	NA	NA	NA	NA	NA	NA	NN	NN	NN	NN	NN	NN	CC	CC	AA	CC	CC	CC	AA	CC	CC	NN	CC	NN	CC	NN	NN	AA	CC	NN	AC	NN	CC	NN	AA	AC	CC	CC	NN	AC	AA	AC	NN	AC	NN
7119988|F|0-54:G>C-54:G>C	G/C	2	507859	+	NA	NA	NA	NA	NA	NA	GG	GG	NN	GG	GG	GG	GG	GG	GG	GG	NN	GG	GG	GG	GG	GG	GG	GG	GG	GG	GG	GG	NN	NN	GG	GG	NN	NN	GG	NN	GG	NN	GG	GG	NN	NN	GG	NN	GG
7119988|F|0-63:G>C-63:G>C	C/G	2	507868	+	NA	NA	NA	NA	NA	NA	CC	CC	NN	CC	CC	CC	CG	CG	CC	CG	GG	CG	CC	CG	CG	CC	CG	CC	CG	CC	CC	CC	GG	NN	CG	CC	GG	NN	CC	GG	CG	GG	CC	CG	NN	GG	CC	GG	CC
20472177|F|0-54:A>C-54:A>C	A/C	2	519310	+	NA	NA	NA	NA	NA	NA	NN	NN	NN	NN	NN	NN	NN	NN	NN	NN	NN	CA	NN	AA	NN	NN	NN	NN	NN	CC	NN	NN	NN	NN	NN	NN	NN	NN	AA	NN	AA	NN	CC	NN	NN	NN	NN	NN	NN
13861165|F|0-45:T>C-45:T>C	T/C	2	530349	+	NA	NA	NA	NA	NA	NA	TT	NN	TT	TT	TT	NN	NN	TT	NN	TT	TT	NN	NN	TT	NN	TT	NN	NN	NN	TT	NN	TT	TT	NN	NN	NN	NN	NN	NN	TT	NN	TT	TT	TT	TT	NN	TT	TT	TT
35803859|F|0-6:A>G-6:A>G	A/G	2	580170	+	NA	NA	NA	NA	NA	NA	AA	AA	AA	AA	AA	AA	AA	AA	AA	GA	AA	AA	AA	AA	AA	AA	AA	AA	AA	AA	AA	AA	AA	AA	AA	AA	AA	AA	AA	AA	AA	AA	AA	AA	AA	AA	AA	AA	AA
35802721|F|0-56:C>T-56:C>T	C/T	2	607240	+	NA	NA	NA	NA	NA	NA	CC	TT	NN	NN	CC	CC	CC	NN	NN	NN	NN	CC	NN	CC	CC	CC	CC	CC	CC	CC	CC	CC	NN	CC	CC	CC	NN	CC	CC	CC	NN	NN	CC	NN	CC	CC	CC	NN	CC
7115017|F|0-43:G>A-43:G>A	G/A	2	683322	+	NA	NA	NA	NA	NA	NA	NN	GG	NN	NN	AA	GG	NN	AG	NN	NN	NN	AA	AA	NN	NN	AA	NN	AA	GG	AG	AG	AA	GG	NN	AA	NN	NN	AA	NN	GG	NN	AA	NN	GG	NN	GG	AG	GG	AA
35801821|F|0-19:A>C-19:A>C	A/C	2	706989	+	NA	NA	NA	NA	NA	NA	AA	AA	NN	NN	AA	AA	AA	AA	CA	AA	NN	NN	AA	NN	AA	NN	AA	AA	AA	AA	AA	NN	AA	NN	AA	NN	AA	AA	AA	CA	AA	AA	AA	AA	NN	AA	AA	AA	AA
7121390|F|0-68:G>T-68:G>T	G/T	2	769239	+	NA	NA	NA	NA	NA	NA	GG	TG	GG	TG	GG	GG	TG	TG	TT	TG	GG	NN	GG	GG	GG	GG	GG	GG	GG	TG	NN	TG	GG	GG	GG	GG	GG	GG	GG	NN	GG	GG	GG	GG	TG	GG	TG	GG	GG
35802541|F|0-55:T>G-55:T>G	T/G	2	778560	+	NA	NA	NA	NA	NA	NA	TT	TT	GT	TT	GT	TT	TT	TT	GT	TT	TT	TT	TT	TT	TT	TT	TT	TT	TT	TT	GT	TT	TT	GT	TT	TT	TT	TT	TT	GT	TT	TT	TT	TT	TT	GT	TT	GT	TT
35801832|F|0-31:C>T-31:C>T	C/T	2	779961	+	NA	NA	NA	NA	NA	NA	CC	CC	TT	CC	CC	CC	CC	CC	CC	CC	NN	CC	CC	NN	CC	CC	CC	CC	CC	CC	TC	CC	CC	CC	TC	CC	NN	CC	CC	CC	CC	CC	CC	TC	TT	TT	CC	TC	TC
35801971|F|0-53:T>C-53:T>C	T/C	2	799349	+	NA	NA	NA	NA	NA	NA	TT	TT	TT	TT	TT	TT	TT	TT	TT	TT	TT	TT	TT	TT	TT	TT	CT	TT	TT	TT	TT	TT	TT	TT	TT	TT	TT	TT	TT	TT	TT	TT	TT	TT	TT	TT	TT	TT	TT
34226300|F|0-16:G>C-16:G>C	G/C	2	864829	+	NA	NA	NA	NA	NA	NA	GG	GG	CG	GG	CG	GG	CG	GG	CG	GG	GG	GG	GG	CG	GG	GG	GG	GG	GG	GG	GG	GG	GG	GG	GG	GG	GG	GG	GG	GG	GG	GG	GG	GG	CG	CG	CG	CG	GG
34226299|F|0-8:C>G-8:C>G	C/G	2	864837	+	NA	NA	NA	NA	NA	NA	NN	NN	NN	NN	NN	NN	NN	NN	NN	NN	NN	NN	NN	NN	NN	NN	NN	NN	NN	NN	CC	NN	NN	NN	NN	NN	NN	NN	NN	NN	CC	NN	NN	NN	NN	NN	NN	NN	NN
35802875|F|0-19:T>A-19:T>A	T/A	2	866447	+	NA	NA	NA	NA	NA	NA	TT	TT	TT	TT	TT	TT	TT	TT	TT	TT	TT	TT	TT	TT	TT	TT	TT	TT	TT	TT	AT	TT	TT	TT	TT	TT	TT	TT	TT	TT	TT	TT	TT	TT	TT	TT	TT	TT	TT
35805594|F|0-13:T>C-13:T>C	T/C	2	870952	+	NA	NA	NA	NA	NA	NA	TT	TT	TT	TT	TT	TT	TT	TT	TT	TT	TT	TT	TT	TT	TT	TT	TT	TT	TT	TT	TT	TT	CT	TT	TT	TT	TT	TT	TT	CT	TT	TT	TT	TT	TT	CT	TT	TT	TT
100063901|F|0-6:G>C-6:G>C	G/C	2	870959	+	NA	NA	NA	NA	NA	NA	NN	NN	NN	NN	NN	NN	NN	NN	NN	NN	NN	NN	NN	NN	NN	NN	NN	NN	NN	NN	NN	NN	GG	NN	NN	NN	NN	NN	NN	GG	NN	NN	NN	NN	NN	GG	NN	NN	NN
35802759|F|0-68:A>G-68:A>G	G/A	2	871030	+	NA	NA	NA	NA	NA	NA	GA	GG	GA	GG	GG	GG	GG	GG	GA	GG	GG	GG	GG	GA	GG	GG	GG	GG	GA	GG	GG	GA	GG	GA	GG	GG	GG	GA	GG	GA	GG	GG	GG	GA	GA	GA	GA	GA	GG
100062247|F|0-5:A>G-5:A>G	A/G	2	965759	+	NA	NA	NA	NA	NA	NA	AA	AA	AA	AA	AA	AA	AA	AA	AA	AA	AA	NN	AA	AA	NN	NN	AA	AA	AA	AA	AA	AA	AA	NN	AA	GA	NN	AA	NN	AA	AA	NN	AA	AA	AA	AA	AA	AA	AA
35801445|F|0-56:T>A-56:T>A	T/A	2	965810	+	NA	NA	NA	NA	NA	NA	AT	AA	AT	AT	AT	AT	AT	AT	AA	AT	AT	TT	AT	AT	TT	TT	AT	TT	AT	AT	AT	AT	AT	TT	AT	AT	TT	AT	TT	AA	AT	TT	AT	AT	AT	AT	TT	AT	AT
35805465|F|0-23:A>G-23:A>G	A/G	2	977702	+	NA	NA	NA	NA	NA	NA	AA	GG	NN	AA	AA	GA	GG	GA	NN	AA	GG	AA	GG	GA	AA	AA	AA	GG	GA	GA	GG	GA	GA	GA	NN	AA	AA	GG	AA	GG	GA	AA	GA	NN	GA	NN	GA	GA	NN
35805465|F|0-62:A>G-62:A>G	A/G	2	977741	+	NA	NA	NA	NA	NA	NA	AA	NN	NN	AA	AA	AA	NN	AA	NN	AA	NN	AA	NN	AA	AA	AA	AA	NN	AA	AA	NN	AA	AA	AA	NN	AA	AA	NN	AA	NN	AA	AA	AA	NN	AA	NN	AA	AA	NN
35806153|F|0-11:T>A-11:T>A	T/A	2	987968	+	NA	NA	NA	NA	NA	NA	TT	TT	TT	NN	AT	TT	TT	TT	NN	AT	TT	TT	TT	TT	TT	AT	TT	TT	TT	TT	TT	TT	AT	TT	AT	TT	TT	TT	TT	TT	TT	AT	TT	TT	NN	AT	AT	TT	TT
35806152|F|0-55:C>A-55:C>A	C/A	2	988012	+	NA	NA	NA	NA	NA	NA	AC	AA	AC	AA	AC	AC	CC	AC	AA	CC	AC	CC	AC	AC	CC	CC	AC	CC	AC	AC	AC	AC	CC	AC	CC	AC	CC	AC	CC	AC	AC	CC	AC	AC	AA	AC	AC	AC	CC
7139728|F|0-14:A>G-14:A>G	A/G	2	1016216	+	NA	NA	NA	NA	NA	NA	NN	NN	NN	NN	NN	NN	AA	NN	AA	AA	AA	NN	NN	NN	NN	NN	NN	NN	NN	NN	AA	NN	NN	AA	NN	NN	NN	NN	AA	NN	NN	NN	NN	NN	AA	NN	NN	NN	NN
34225299|F|0-9:C>T-9:C>T	C/T	2	1060760	+	NA	NA	NA	NA	NA	NA	TT	TT	TC	TT	CC	TC	CC	TC	TT	TC	TC	CC	TC	TC	CC	CC	TC	TC	TC	TC	TC	TC	TC	CC	CC	TC	CC	TC	CC	TC	TC	NN	TC	CC	TT	TC	CC	TC	CC
35803192|F|0-37:T>A-37:T>A	A/T	2	1060803	+	NA	NA	NA	NA	NA	NA	AA	AA	AA	TT	NN	AA	AT	AA	AA	AA	AT	NN	AA	NN	NN	AA	AA	NN	AA	AA	AA	AA	NN	TT	AA	AA	AA	AA	AT	AA	AA	NN	AA	AA	AA	AA	NN	AA	AA
7129916|F|0-38:C>G-38:C>G	C/G	2	1069349	+	NA	NA	NA	NA	NA	NA	CC	CC	NN	CC	CC	CC	CC	CC	CC	CC	CC	CC	CC	CC	CC	CC	CC	CC	CC	CC	CC	CC	CC	CC	CC	CC	CC	CC	CC	NN	CC	NN	CC	CC	CC	CC	CC	CC	CC
39854218|F|0-15:A>T-15:A>T	T/A	2	1091699	+	NA	NA	NA	NA	NA	NA	TT	NN	NN	AA	TT	TT	TA	TT	NN	TA	NN	TT	TT	TT	TT	TT	TT	TT	TT	TT	TT	TT	NN	TT	TT	TT	NN	NN	NN	TA	TT	NN	TT	TT	TT	NN	TT	TT	TT
100055038|F|0-38:A>G-38:A>G	A/G	2	1161907	+	NA	NA	NA	NA	NA	NA	AA	AA	AA	AA	AA	AA	GA	AA	AA	GA	GA	AA	AA	AA	AA	AA	AA	AA	AA	AA	AA	AA	AA	NN	GA	AA	AA	AA	GA	AA	AA	AA	AA	GA	AA	AA	AA	AA	AA
35803389|F|0-26:C>A-26:C>A	A/C	2	1162583	+	NA	NA	NA	NA	NA	NA	AA	AA	AA	AC	NN	AA	CC	AA	AC	CC	AA	CC	AA	AA	NN	NN	AA	NN	NN	AA	AC	AC	AC	NN	NN	AA	NN	AA	CC	AC	AA	NN	AA	AC	CC	AA	NN	AC	AA
7116185|F|0-12:C>T-12:C>T	C/T	2	1186552	+	NA	NA	NA	NA	NA	NA	CC	NN	NN	TT	NN	TT	NN	TT	TT	TT	NN	CC	NN	TC	CC	CC	TC	CC	TC	CC	CC	TC	CC	TC	CC	TT	CC	TC	CC	TT	TC	NN	TT	NN	TT	TC	NN	TT	CC
35805204|F|0-34:G>T-34:G>T	G/T	2	1210754	+	NA	NA	NA	NA	NA	NA	GG	GG	GG	GG	GG	GG	GG	GG	GG	GG	GG	GG	GG	GG	GG	GG	GG	GG	GG	GG	GG	GG	GG	GG	GG	GG	GG	GG	GG	GG	GG	GG	GG	GG	GG	GG	GG	GG	GG
7109813|F|0-27:T>C-27:T>C	T/C	2	1403714	+	NA	NA	NA	NA	NA	NA	CT	CT	CT	CC	TT	CT	CT	CT	CT	CT	CC	CT	CT	CC	CT	TT	CC	TT	CT	CT	CT	CT	CT	TT	CT	CT	CT	CC	TT	CT	CC	TT	CT	CT	CT	CT	TT	CT	CT
35806570|F|0-5:T>A-5:T>A	A/T	2	1403736	+	NA	NA	NA	NA	NA	NA	AA	AA	AA	TT	AA	AA	AT	AA	AA	AT	TT	AT	AT	AA	AA	AA	NN	AA	AA	AA	AA	AT	AA	AT	AA	AA	AA	AA	AT	AA	NN	AT	AA	AA	AT	AA	AT	AA	AA
7119773|F|0-52:C>T-52:C>T	C/T	2	1410617	+	NA	NA	NA	NA	NA	NA	CC	NN	CC	CC	CC	CC	CC	CC	CC	CC	CC	CC	CC	CC	CC	CC	NN	CC	NN	CC	CC	CC	CC	CC	TC	CC	CC	NN	CC	CC	CC	CC	CC	TC	TT	TC	CC	TT	CC
7119773|F|0-34:C>T-34:C>T	C/T	2	1410635	+	NA	NA	NA	NA	NA	NA	CC	NN	CC	CC	CC	CC	CC	CC	CC	CC	TC	TC	CC	TC	TC	CC	TT	CC	TT	TC	CC	CC	TC	CC	CC	CC	TC	TT	CC	TC	TC	CC	CC	TC	CC	TC	CC	TT	TC
35806012|F|0-16:T>C-16:T>C	T/C	2	1436951	+	NA	NA	NA	NA	NA	NA	TT	TT	CT	TT	CC	TT	TT	TT	TT	TT	TT	TT	TT	TT	TT	TT	TT	NN	TT	TT	TT	TT	TT	CC	CT	TT	TT	TT	TT	TT	TT	TT	TT	CT	CT	CT	TT	CT	TT
35806012|F|0-47:C>G-47:C>G	C/G	2	1436982	+	NA	NA	NA	NA	NA	NA	CC	CC	CC	CC	NN	CC	CC	CC	CC	CC	CC	CC	CC	CC	CC	CC	CC	NN	CC	CC	CC	CC	CC	NN	CC	CC	CC	CC	CC	CC	CC	CC	CC	CC	CC	CC	CC	CC	CC
35805064|F|0-12:T>C-12:T>C	T/C	2	1445693	+	NA	NA	NA	NA	NA	NA	TT	TT	NN	CT	CT	TT	TT	TT	TT	CT	TT	TT	TT	TT	NN	TT	TT	TT	TT	NN	TT	TT	NN	TT	TT	TT	NN	CT	CT	TT	CT	TT	TT	TT	CT	TT	TT	NN	TT
20110491|F|0-12:A>C-12:A>C	A/C	2	1584238	+	NA	NA	NA	NA	NA	NA	AA	AA	NN	AA	AA	AA	NN	AA	AA	AA	AA	AA	CC	AA	AA	AA	AA	CC	CA	AA	CA	CC	CC	CC	AA	CA	AA	NN	AA	AA	AA	AA	AA	AA	NN	AA	CA	CC	AA
35804165|F|0-12:C>A-12:C>A	C/A	2	1593237	+	NA	NA	NA	NA	NA	NA	AC	CC	AC	CC	AC	CC	CC	AC	CC	CC	CC	CC	CC	CC	CC	CC	CC	CC	CC	CC	CC	CC	CC	CC	CC	CC	CC	CC	CC	CC	CC	CC	CC	AC	AC	AC	CC	AC	CC
7143372|F|0-25:G>A-25:G>A	G/A	2	1598815	+	NA	NA	NA	NA	NA	NA	GG	GG	GG	GG	GG	GG	GG	GG	AG	GG	GG	GG	AG	GG	GG	AG	GG	AG	GG	GG	AG	AG	GG	AG	AG	AG	GG	GG	GG	AG	GG	GG	GG	GG	GG	GG	AG	AG	GG
7108926|F|0-22:C>A-22:C>A	C/A	2	1598859	+	NA	NA	NA	NA	NA	NA	CC	CC	CC	CC	CC	CC	CC	CC	CC	CC	CC	CC	CC	CC	CC	CC	CC	CC	CC	CC	CC	CC	CC	CC	CC	CC	CC	CC	CC	CC	CC	CC	CC	CC	CC	CC	CC	CC	CC
20485091|F|0-66:T>C-66:T>C	T/C	2	1599587	+	NA	NA	NA	NA	NA	NA	TT	TT	TT	NN	TT	TT	NN	TT	TT	TT	TT	NN	NN	TT	TT	TT	TT	NN	TT	TT	TT	TT	CC	NN	CT	TT	TT	NN	TT	TT	TT	CT	TT	TT	NN	TT	TT	TT	TT
39854322|F|0-58:T>A-58:T>A	T/A	2	1703111	+	NA	NA	NA	NA	NA	NA	TT	NN	NN	TT	NN	TT	NN	TT	NN	TT	TT	NN	NN	NN	NN	TT	NN	NN	TT	NN	NN	NN	TT	NN	NN	NN	NN	TT	NN	NN	TT	NN	NN	NN	NN	NN	NN	NN	NN
35802342|F|0-61:G>A-61:G>A	G/A	2	1747851	+	NA	NA	NA	NA	NA	NA	GG	GG	GG	GG	GG	GG	GG	AG	GG	GG	GG	GG	AG	GG	GG	GG	GG	GG	GG	GG	GG	GG	GG	GG	AG	GG	GG	GG	GG	GG	GG	GG	GG	AG	AG	AG	AG	AG	AG
35806668|F|0-9:T>A-9:T>A	T/A	2	1826620	+	NA	NA	NA	NA	NA	NA	TT	AT	NN	TT	AA	AT	AT	AT	TT	AA	NN	AT	TT	AT	AA	AT	NN	AA	TT	TT	TT	TT	NN	TT	AA	NN	NN	NN	NN	AA	TT	AA	AT	AA	NN	TT	AT	NN	NN
7111198|F|0-22:A>G-22:A>G	A/G	2	1829254	+	NA	NA	NA	NA	NA	NA	NN	NN	NN	NN	NN	NN	GG	NN	NN	NN	GG	GA	AA	GG	GG	AA	GG	AA	GG	GG	AA	AA	GG	AA	AA	AA	GG	GG	NN	GA	GG	NN	AA	NN	NN	GG	AA	GA	GG
20489411|F|0-46:G>T-46:G>T	G/T	2	1829278	+	NA	NA	NA	NA	NA	NA	GG	GG	GG	GG	GG	GG	GG	GG	GG	GG	GG	TG	TG	GG	GG	TG	GG	TG	GG	GG	TG	TG	GG	TG	TG	TG	GG	GG	GG	TT	GG	GG	GG	GG	GG	GG	TG	TG	GG
20498456|F|0-22:A>G-22:A>G	A/G	2	1909765	+	NA	NA	NA	NA	NA	NA	AA	AA	NN	GG	AA	AA	AA	AA	AA	NN	AA	AA	AA	NN	AA	AA	AA	AA	AA	AA	AA	AA	NN	AA	AA	NN	NN	AA	AA	AA	AA	AA	AA	AA	NN	NN	AA	AA	AA
35804551|F|0-67:T>C-67:T>C	T/C	2	1921098	+	NA	NA	NA	NA	NA	NA	TT	TT	NN	TT	TT	TT	TT	TT	TT	TT	TT	TT	TT	TT	TT	TT	TT	TT	TT	TT	TT	TT	NN	TT	TT	TT	TT	TT	TT	TT	TT	TT	TT	TT	TT	TT	TT	CT	TT
35807692|F|0-6:A>G-6:A>G	A/G	2	1934456	+	NA	NA	NA	NA	NA	NA	GG	GA	AA	GA	AA	AA	GG	AA	GA	GA	AA	AA	AA	GA	AA	AA	AA	AA	GA	AA	GA	AA	AA	GA	AA	AA	GA	AA	GA	GA	AA	AA	AA	GA	AA	AA	GA	AA	AA
34217665|F|0-24:T>C-24:T>C	T/C	2	1973319	+	NA	NA	NA	NA	NA	NA	NN	TT	NN	CT	TT	TT	NN	TT	TT	CT	TT	NN	TT	TT	TT	TT	TT	TT	TT	TT	NN	TT	NN	TT	TT	TT	NN	TT	TT	TT	TT	TT	TT	TT	NN	NN	TT	NN	TT
7120272|F|0-36:C>G-36:C>G	C/G	2	2005275	+	NA	NA	NA	NA	NA	NA	CC	NN	NN	CC	CC	CC	GG	NN	NN	NN	NN	CC	NN	NN	CC	CC	CC	CC	NN	NN	NN	NN	CC	NN	CC	CC	CC	NN	NN	NN	CC	CC	NN	CC	NN	GG	CC	GG	CC
35806884|F|0-8:G>A-8:G>A	A/G	2	2011812	+	NA	NA	NA	NA	NA	NA	AG	AA	AA	AG	AA	AA	AG	AA	AG	AG	AG	AG	AA	AG	AG	AA	AG	AA	AG	AG	AG	AG	AG	AA	AG	AA	AG	AG	AA	AG	AG	AA	AA	AA	AA	AG	AA	AG	AG
35807926|F|0-13:T>G-13:T>G	G/T	2	2030384	+	NA	NA	NA	NA	NA	NA	NN	NN	NN	NN	NN	NN	NN	GG	NN	NN	GG	GG	NN	GG	GG	NN	GG	NN	GG	GG	GG	NN	GG	NN	GG	NN	GG	GG	TT	GG	GG	NN	NN	NN	NN	GG	NN	GG	GG
35807926|F|0-15:G>A-15:G>A	G/A	2	2030386	+	NA	NA	NA	NA	NA	NA	GG	GG	GG	GG	GG	GG	GG	GG	GG	GG	GG	NN	GG	GG	NN	GG	GG	NN	GG	GG	GG	GG	GG	NN	GG	GG	GG	GG	GG	GG	GG	GG	GG	GG	GG	NN	GG	NN	NN
35807926|F|0-18:C>T-18:C>T	T/C	2	2030389	+	NA	NA	NA	NA	NA	NA	NN	TT	TT	NN	TT	TT	TT	TT	TT	TT	NN	TT	TT	NN	TT	TT	NN	TT	NN	TT	TT	TT	NN	TT	TT	TT	TT	NN	TT	NN	NN	TT	TT	TT	NN	NN	TT	NN	TT
35807926|F|0-36:T>G-36:T>G	G/T	2	2030407	+	NA	NA	NA	NA	NA	NA	GG	GG	NN	GG	NN	NN	GG	NN	NN	GG	NN	NN	NN	NN	NN	NN	NN	NN	NN	NN	NN	NN	NN	NN	GG	NN	NN	NN	GT	GG	NN	NN	NN	NN	NN	NN	NN	NN	NN
7123112|F|0-55:C>T-55:C>T	C/T	2	2200128	+	NA	NA	NA	NA	NA	NA	NN	NN	NN	CC	NN	NN	NN	NN	NN	NN	NN	NN	NN	NN	NN	CC	NN	CC	NN	CC	NN	TC	NN	NN	NN	NN	NN	CC	TT	NN	NN	NN	TC	NN	CC	NN	NN	NN	NN
35801623|F|0-8:C>T-8:C>T	C/T	2	2207420	+	NA	NA	NA	NA	NA	NA	TC	CC	CC	TC	CC	CC	TC	CC	CC	TC	CC	TC	TC	CC	CC	TC	CC	TC	CC	CC	TC	TC	CC	TC	TC	TC	CC	CC	CC	CC	CC	CC	TC	CC	CC	CC	TC	CC	CC
35800994|F|0-12:A>G-12:A>G	G/A	2	2233801	+	NA	NA	NA	NA	NA	NA	GA	AA	GA	GA	GA	GG	GG	GG	GG	GG	GA	GG	GA	GA	GG	GA	GA	GG	GA	GA	GA	GA	GA	GG	GG	GA	GG	GA	AA	GA	GA	GG	AA	GA	AA	GA	GA	GA	GA
35803636|F|0-30:T>C-30:T>C	T/C	2	2322040	+	NA	NA	NA	NA	NA	NA	TT	TT	TT	TT	TT	TT	TT	TT	TT	TT	TT	TT	TT	CT	TT	TT	TT	TT	TT	TT	CT	TT	NN	TT	CT	TT	CT	TT	CT	TT	TT	TT	TT	TT	CT	TT	CT	CT	TT
35802662|F|0-23:T>C-23:T>C	T/C	2	2322090	+	NA	NA	NA	NA	NA	NA	TT	TT	TT	TT	TT	TT	TT	CT	TT	TT	TT	TT	TT	TT	TT	TT	TT	TT	CT	TT	TT	CT	NN	TT	TT	TT	TT	TT	TT	TT	TT	TT	TT	TT	TT	CT	CT	TT	TT
7114791|F|0-38:T>A-38:T>A	T/A	2	2389157	+	NA	NA	NA	NA	NA	NA	TT	TT	NN	NN	TT	TT	NN	NN	TT	AA	TT	NN	TT	NN	TT	AT	TT	NN	NN	NN	NN	TT	TT	AT	NN	AA	NN	TT	TT	NN	NN	NN	NN	TT	TT	NN	TT	NN	NN
35807226|F|0-59:A>C-59:A>C	A/C	2	2559390	+	NA	NA	NA	NA	NA	NA	CA	CA	CC	CA	AA	CA	NN	NN	AA	AA	CC	AA	CA	NN	AA	CA	CA	AA	AA	CA	CA	CA	CC	AA	AA	CA	AA	AA	AA	CC	CC	AA	CA	CA	CC	AA	AA	CA	AA
35802859|F|0-64:G>A-64:G>A	G/A	2	2596486	+	NA	NA	NA	NA	NA	NA	AA	AG	NN	AG	GG	NN	AA	NN	NN	AG	NN	NN	AA	NN	NN	AA	NN	NN	NN	NN	AA	AA	NN	NN	AA	AA	NN	NN	GG	NN	NN	NN	GG	GG	NN	NN	AG	NN	GG
20476337|F|0-22:G>T-22:G>T	G/T	2	2609642	+	NA	NA	NA	NA	NA	NA	TG	GG	GG	TG	GG	GG	TG	GG	GG	TG	GG	GG	TG	GG	GG	TG	GG	GG	GG	GG	TG	GG	TG	TG	TG	TT	GG	GG	GG	GG	GG	GG	GG	GG	GG	GG	TG	GG	GG
7119913|F|0-42:C>T-42:C>T	C/T	2	2609703	+	NA	NA	NA	NA	NA	NA	CC	NN	NN	TT	TC	CC	NN	CC	CC	CC	NN	NN	NN	NN	CC	TC	CC	CC	NN	CC	NN	NN	NN	CC	CC	NN	CC	CC	CC	NN	NN	CC	CC	CC	CC	NN	CC	NN	NN
7119913|F|0-48:G>C-48:G>C	C/G	2	2609709	+	NA	NA	NA	NA	NA	NA	CG	GG	NN	NN	CC	CC	NN	CC	CC	CC	GG	NN	NN	NN	CC	CC	CG	CC	NN	CC	NN	GG	NN	CC	CC	NN	CC	CC	CC	NN	GG	CC	CG	CC	CC	GG	CC	GG	NN
35803019|F|0-50:C>T-50:C>T	C/T	2	2611551	+	NA	NA	NA	NA	NA	NA	TC	TC	TC	TC	TC	CC	CC	CC	CC	TC	TC	TC	TC	TC	CC	TC	TC	CC	TC	TC	TC	TC	TC	CC	TC	TC	CC	TC	TC	CC	TC	CC	TC	TC	TC	TC	CC	TC	CC
35802093|F|0-60:A>G-60:A>G	A/G	2	2625453	+	NA	NA	NA	NA	NA	NA	GA	GG	GG	GA	GA	AA	AA	AA	AA	AA	GA	AA	GA	GA	AA	GA	GA	AA	GA	GA	GA	GA	GA	AA	AA	GA	AA	GA	GA	GA	GA	AA	GG	GA	GA	GA	GA	GA	GA
35805158|F|0-57:A>G-57:A>G	A/G	2	2660911	+	NA	NA	NA	NA	NA	NA	GA	AA	AA	GA	AA	AA	GA	AA	AA	GA	AA	GA	GA	AA	AA	GA	AA	AA	AA	AA	GA	GA	GA	GA	GA	GA	AA	AA	AA	AA	AA	AA	AA	AA	AA	AA	GA	AA	AA
7144653|F|0-37:G>T-37:G>T	G/T	2	2740009	+	NA	NA	NA	NA	NA	NA	TG	TT	TT	TG	TG	GG	GG	TG	GG	GG	TG	GG	TG	TG	GG	TG	TG	GG	TG	TG	TG	TG	TT	GG	TG	TG	NN	TG	GG	TG	TG	GG	TT	TG	TG	TG	GG	TG	GG
7144653|F|0-23:G>A-23:G>A	G/A	2	2740023	+	NA	NA	NA	NA	NA	NA	GG	AA	AA	GG	AG	GG	AG	GG	GG	GG	AG	GG	GG	AG	GG	GG	GG	AG	GG	GG	GG	GG	AA	AG	GG	GG	NN	GG	AG	GG	GG	AG	AA	AG	GG	GG	AG	AG	AG
46068121|F|0-24:G>A-24:G>A	G/A	2	2740067	+	NA	NA	NA	NA	NA	NA	GG	GG	GG	GG	GG	GG	GG	GG	NN	GG	GG	GG	GG	GG	GG	GG	GG	GG	GG	GG	GG	GG	GG	GG	GG	GG	NN	GG	GG	GG	GG	GG	AG	GG	GG	GG	GG	GG	GG
35805584|F|0-54:C>G-54:C>G	G/C	2	2757289	+	NA	NA	NA	NA	NA	NA	GC	CC	NN	GC	GG	GC	GC	GG	GG	GC	GC	GG	CC	GC	GC	CC	GC	GC	GC	GC	CC	CC	NN	GC	GC	CC	GG	GC	GC	GC	GC	GG	GC	GC	GC	GC	CC	GC	GC
35805584|F|0-57:A>T-57:A>T	A/T	2	2757292	+	NA	NA	NA	NA	NA	NA	AA	AA	NN	AA	NN	AA	AA	NN	NN	AA	AA	NN	AA	AA	AA	AA	AA	AA	AA	AA	AA	AA	NN	AA	AA	AA	NN	AA	AA	AA	AA	NN	AA	AA	AA	AA	AA	AA	AA
20489408|F|0-10:A>C-10:A>C	A/C	2	2809590	+	NA	NA	NA	NA	NA	NA	AA	AA	AA	AA	AA	AA	AA	AA	AA	AA	AA	AA	AA	AA	AA	AA	AA	AA	AA	AA	AA	AA	AA	AA	AA	AA	AA	AA	AA	AA	AA	AA	AA	AA	NN	AA	AA	AA	AA
35803532|F|0-45:A>G-45:A>G	A/G	2	2873242	+	NA	NA	NA	NA	NA	NA	GA	GA	GA	GA	AA	AA	GA	AA	AA	AA	GA	AA	GA	GA	AA	GA	GA	AA	GA	GA	GA	GA	GA	AA	AA	GA	AA	GA	AA	GA	GA	AA	GA	GA	GA	AA	AA	AA	AA
35806986|F|0-34:G>T-34:G>T	G/T	2	2952167	+	NA	NA	NA	NA	NA	NA	NN	GG	GG	GG	GG	GG	TG	GG	TG	GG	GG	GG	NN	TG	GG	GG	GG	GG	GG	TG	NN	TG	GG	TG	GG	NN	GG	GG	GG	TG	GG	GG	GG	GG	GG	GG	GG	TG	GG
35806986|F|0-27:G>T-27:G>T	G/T	2	2952174	+	NA	NA	NA	NA	NA	NA	TT	TG	TG	TG	GG	GG	TG	GG	GG	GG	TG	GG	TT	TG	GG	TG	TG	GG	TG	TG	TT	TG	TG	GG	TG	TT	GG	TG	GG	GG	TG	GG	TG	TG	TG	GG	GG	GG	GG
22854370|F|0-43:T>C-43:T>C	T/C	2	3002358	+	NA	NA	NA	NA	NA	NA	CT	TT	TT	CT	CC	NN	CT	NN	NN	CC	TT	CT	CT	TT	NN	CT	TT	NN	CT	TT	CT	CC	CT	NN	CC	CT	NN	TT	TT	CT	TT	NN	TT	CT	TT	CC	CT	CT	TT
100064737|F|0-59:A>T-59:A>T	A/T	2	3004489	+	NA	NA	NA	NA	NA	NA	AA	TT	AA	AA	AA	AA	AA	AA	AA	AA	AA	AA	AA	AA	AA	AA	AA	AA	AA	AA	AA	AA	AA	AA	AA	AA	AA	AA	TA	AA	AA	AA	TT	TA	AA	AA	TA	AA	TA
22848506|F|0-65:A>G-65:A>G	A/G	2	3004495	+	NA	NA	NA	NA	NA	NA	GA	GG	AA	GA	AA	AA	GA	AA	GA	AA	GA	AA	GA	GA	AA	GA	GA	AA	GA	GA	GA	GA	GA	AA	AA	GA	GA	GA	AA	GA	GA	AA	GG	AA	GA	AA	AA	AA	AA
34218338|F|0-44:T>G-44:T>G	T/G	2	3051333	+	NA	NA	NA	NA	NA	NA	GT	GT	NN	GG	TT	TT	GT	TT	TT	GT	TT	GT	GT	TT	TT	GT	TT	TT	GT	TT	GT	GT	GT	GT	GT	GT	TT	TT	GT	TT	TT	TT	GT	GT	TT	TT	GG	TT	GT
34218338|F|0-55:A>T-55:A>T	T/A	2	3051344	+	NA	NA	NA	NA	NA	NA	TT	TT	NN	TT	AA	NN	TT	NN	AA	TT	NN	TT	TT	NN	NN	TT	NN	AA	TT	AA	TA	TT	TA	TT	TA	TT	NN	NN	TT	AA	NN	NN	TT	TT	NN	AA	TT	AA	TT
35801189|F|0-36:G>A-36:G>A	G/A	2	3111094	+	NA	NA	NA	NA	NA	NA	NN	AA	NN	AA	AG	GG	AA	GG	GG	GG	AG	GG	AA	AA	GG	NN	GG	GG	AG	NN	AA	AA	AG	GG	NN	NN	AG	AG	AA	AG	GG	GG	AA	AA	AG	AG	AA	AA	AG
35805728|F|0-21:G>A-21:G>A	G/A	2	3144700	+	NA	NA	NA	NA	NA	NA	AA	GG	GG	AA	GG	GG	AA	GG	AG	AG	AG	GG	AA	AG	GG	AA	GG	GG	AG	GG	AA	AG	AG	AG	AG	AA	GG	GG	GG	GG	GG	GG	GG	GG	GG	AG	AG	GG	GG
35801477|F|0-12:A>G-12:A>G	A/G	2	3156029	+	NA	NA	NA	NA	NA	NA	NN	NN	NN	GG	AA	AA	NN	AA	NN	AA	NN	NN	NN	NN	NN	GG	AA	NN	GG	AA	GG	GG	GG	AA	GG	NN	NN	AA	AA	AA	NN	NN	NN	AA	NN	AA	GG	AA	AA
7110451|F|0-7:C>T-7:C>T	C/T	2	3191228	+	NA	NA	NA	NA	NA	NA	TT	TT	CC	TC	TC	CC	TC	CC	CC	TC	CC	TC	TT	CC	CC	TT	CC	CC	TC	CC	TT	TT	TT	TC	TC	TT	CC	CC	TC	TT	CC	CC	TC	TC	CC	TC	TC	TC	TC
7110451|F|0-55:C>A-55:C>A	C/A	2	3191276	+	NA	NA	NA	NA	NA	NA	AC	AC	AA	AC	CC	CC	AC	NN	CC	CC	AA	CC	AC	AA	NN	AC	AA	NN	AC	AA	AC	AC	AC	CC	CC	AC	NN	AA	CC	AC	AA	NN	AC	CC	AA	CC	CC	CC	CC
20475803|F|0-23:G>A-23:G>A	G/A	2	3222183	+	NA	NA	NA	NA	NA	NA	GG	AG	NN	GG	NN	NN	GG	GG	GG	GG	NN	NN	GG	AG	NN	GG	GG	NN	GG	GG	GG	GG	AG	GG	GG	GG	NN	GG	AA	AA	GG	GG	AG	AG	GG	AA	AG	AA	AA
35807624|F|0-57:T>A-57:T>A	T/A	2	3227063	+	NA	NA	NA	NA	NA	NA	NN	AA	NN	AA	TT	TT	NN	TT	TT	TT	TT	TT	AA	TT	TT	AA	TT	TT	AA	TT	AA	AA	AA	NN	AA	NN	NN	NN	AT	NN	TT	TT	AA	AT	TT	NN	AA	AT	AT
35807623|F|0-59:A>T-59:A>T	A/T	2	3227065	+	NA	NA	NA	NA	NA	NA	NN	AA	NN	AA	NN	NN	NN	NN	NN	NN	NN	NN	AA	NN	NN	AA	NN	NN	AA	NN	AA	AA	AA	NN	AA	NN	NN	NN	AA	NN	NN	NN	AA	AA	NN	NN	AA	AA	AA
7112214|F|0-37:G>A-37:G>A	G/A	2	3275779	+	NA	NA	NA	NA	NA	NA	AG	AA	AG	AG	GG	GG	AG	GG	GG	GG	AG	GG	AG	AG	GG	AG	AG	GG	AG	AG	AG	AG	GG	GG	GG	AG	GG	AG	GG	GG	AG	GG	AA	AG	AG	GG	GG	GG	AG
7142374|F|0-56:T>A-56:T>A	T/A	2	3316829	+	NA	NA	NA	NA	NA	NA	AT	AT	NN	AT	TT	TT	AT	TT	TT	TT	NN	TT	AT	AA	TT	AT	AT	TT	AT	AT	AT	AT	TT	TT	TT	AT	TT	AA	TT	AT	AT	TT	AT	TT	AT	TT	TT	TT	TT
7119923|F|0-52:T>C-52:T>C	T/C	2	3316833	+	NA	NA	NA	NA	NA	NA	TT	TT	NN	CT	TT	TT	CT	TT	TT	TT	CC	CT	CT	CC	CT	CT	CT	CT	TT	CT	TT	TT	TT	CT	TT	CT	CT	CC	CT	CT	CT	TT	CT	TT	CT	CT	CT	CT	CT
35801014|F|0-10:T>C-10:T>C	T/C	2	3331880	+	NA	NA	NA	NA	NA	NA	TT	TT	TT	CT	CT	TT	CT	TT	TT	TT	CT	TT	TT	CT	TT	TT	TT	TT	TT	TT	TT	CT	CT	TT	TT	TT	CT	TT	CT	TT	TT	TT	TT	TT	TT	CT	CT	CT	CT
20487489|F|0-15:C>G-15:C>G	C/G	2	3333213	+	NA	NA	NA	NA	NA	NA	CC	GC	CC	CC	CC	CC	CC	CC	CC	CC	CC	GC	CC	CC	CC	CC	CC	CC	CC	CC	CC	CC	CC	CC	CC	CC	CC	CC	GC	CC	CC	CC	GC	GC	CC	CC	CC	CC	GC
35801458|F|0-55:C>A-55:C>A	C/A	2	3397230	+	NA	NA	NA	NA	NA	NA	NN	AA	AA	CC	CC	CC	CC	NN	CC	CC	AA	CC	CC	AA	CC	AA	CC	CC	CC	CC	AC	AC	AC	CC	CC	AA	AC	AC	AA	AC	CC	CC	AA	AC	AA	AC	AA	NN	AC
35803190|F|0-13:C>T-13:C>T	C/T	2	3415070	+	NA	NA	NA	NA	NA	NA	CC	CC	TC	CC	TT	TT	TC	TT	TC	TC	CC	TC	CC	CC	TC	TC	CC	TC	TC	TC	CC	TC	TC	TC	TC	CC	TC	CC	TC	TC	CC	TT	CC	TC	TC	TC	TC	TC	TC
13858734|F|0-41:C>T-41:C>T	C/T	2	3417744	+	NA	NA	NA	NA	NA	NA	CC	CC	NN	CC	CC	CC	CC	CC	CC	CC	NN	CC	NN	CC	NN	CC	NN	CC	CC	CC	CC	CC	CC	CC	CC	CC	CC	CC	CC	CC	CC	CC	TC	CC	NN	CC	CC	CC	CC
7106984|F|0-37:A>C-37:A>C	A/C	2	3454344	+	NA	NA	NA	NA	NA	NA	AA	AA	NN	AA	AA	AA	AA	AA	NN	AA	CC	AA	NN	CA	NN	AA	CC	CA	NN	NN	AA	AA	AA	AA	AA	AA	CC	CC	AA	NN	CC	AA	AA	AA	NN	CA	AA	CA	CA
7114294|F|0-23:G>T-23:G>T	G/T	2	3466754	+	NA	NA	NA	NA	NA	NA	NN	GG	NN	NN	NN	NN	NN	GG	GG	NN	NN	GG	NN	NN	NN	GG	GG	NN	NN	NN	NN	NN	NN	NN	NN	GG	GG	NN	GG	NN	NN	GG	GG	NN	NN	NN	NN	NN	NN
22848468|F|0-13:C>T-13:C>T	C/T	2	3480239	+	NA	NA	NA	NA	NA	NA	CC	TC	CC	CC	CC	CC	CC	CC	CC	CC	TC	TC	CC	TC	TC	CC	TC	TC	CC	TC	CC	CC	CC	CC	CC	CC	TC	TC	TC	TC	TC	CC	TC	TC	CC	TC	CC	TC	TC
35805488|F|0-20:C>T-20:C>T	C/T	2	3485912	+	NA	NA	NA	NA	NA	NA	TC	CC	CC	CC	CC	CC	CC	CC	CC	CC	CC	CC	CC	CC	CC	CC	CC	CC	CC	CC	CC	TC	CC	CC	CC	CC	CC	CC	CC	CC	CC	CC	CC	CC	CC	CC	CC	CC	CC
35805488|F|0-39:A>G-39:A>G	A/G	2	3485931	+	NA	NA	NA	NA	NA	NA	AA	AA	AA	AA	GA	AA	GA	AA	AA	GA	AA	AA	AA	AA	AA	AA	AA	AA	GA	AA	AA	GA	GA	GA	AA	AA	AA	AA	GA	GA	AA	AA	AA	GA	GA	GA	GA	GA	GA
35804877|F|0-34:A>T-34:A>T	A/T	2	3494528	+	NA	NA	NA	NA	NA	NA	TT	NN	NN	AA	NN	NN	NN	AA	AA	AA	NN	NN	TT	NN	AA	TA	NN	NN	AA	AA	NN	TT	NN	AA	AA	NN	AA	NN	AA	NN	TT	NN	TT	AA	NN	NN	AA	AA	AA
20476674|F|0-66:A>G-66:A>G	A/G	2	3509449	+	NA	NA	NA	NA	NA	NA	AA	NN	AA	NN	NN	AA	NN	AA	NN	AA	AA	AA	NN	AA	NN	AA	NN	AA	AA	NN	AA	NN	AA	AA	AA	AA	NN	AA	AA	AA	AA	AA	AA	NN	NN	AA	NN	AA	AA
35805521|F|0-6:C>A-6:C>A	A/C	2	3513050	+	NA	NA	NA	NA	NA	NA	NN	AA	NN	AC	CC	CC	NN	AC	CC	CC	NN	CC	AA	NN	CC	AA	NN	CC	NN	CC	AA	AA	AA	AA	CC	AA	NN	AA	NN	AA	NN	CC	AA	NN	NN	NN	AA	NN	NN
35805270|F|0-56:G>C-56:G>C	G/C	2	3520333	+	NA	NA	NA	NA	NA	NA	GG	GG	GG	GG	CG	GG	GG	GG	GG	GG	GG	GG	GG	GG	GG	GG	GG	GG	GG	GG	GG	GG	GG	GG	GG	GG	GG	GG	GG	GG	GG	GG	GG	GG	GG	GG	GG	GG	GG
7108212|F|0-8:C>A-8:C>A	C/A	2	3618074	+	NA	NA	NA	NA	NA	NA	CC	CC	AC	AC	AC	CC	CC	AC	CC	AC	CC	CC	CC	AC	CC	AC	CC	CC	CC	CC	CC	AC	AC	AC	AC	CC	CC	CC	AC	AC	CC	CC	CC	AC	AC	AC	AC	AC	CC
35801451|F|0-57:A>G-57:A>G	A/G	2	3658967	+	NA	NA	NA	NA	NA	NA	GG	NN	NN	AA	AA	NN	GG	NN	NN	NN	NN	NN	AA	NN	NN	GG	GG	NN	GG	NN	GG	NN	NN	NN	GG	NN	AA	GG	NN	AA	GG	AA	NN	AA	NN	AA	NN	NN	NN
35802519|F|0-9:G>T-9:G>T	G/T	2	3737972	+	NA	NA	NA	NA	NA	NA	NN	GG	GG	GG	GG	GG	GG	GG	GG	NN	GG	GG	GG	GG	GG	GG	GG	GG	GG	GG	GG	GG	GG	GG	GG	GG	GG	GG	GG	GG	GG	NN	GG	NN	GG	NN	GG	GG	NN
7109719|F|0-11:A>T-11:A>T	A/T	2	3759689	+	NA	NA	NA	NA	NA	NA	AA	NN	NN	NN	AA	AA	AA	AA	NN	AA	AA	AA	AA	AA	AA	NN	AA	NN	AA	AA	NN	AA	AA	AA	AA	AA	AA	AA	AA	AA	AA	NN	AA	AA	AA	AA	AA	AA	NN
7122578|F|0-48:G>A-48:G>A	G/A	2	3764617	+	NA	NA	NA	NA	NA	NA	AA	GG	NN	NN	AG	AA	NN	AA	AA	AA	GG	NN	NN	GG	NN	NN	GG	GG	GG	AA	NN	NN	NN	NN	AG	GG	NN	GG	GG	GG	NN	AA	GG	GG	GG	GG	GG	GG	GG
7116974|F|0-47:T>C-47:T>C	C/T	2	3764618	+	NA	NA	NA	NA	NA	NA	NN	CC	NN	NN	CC	NN	NN	NN	NN	NN	CC	NN	NN	CC	NN	TT	CC	CC	CC	NN	TT	NN	NN	TT	CC	CC	NN	CC	CC	CC	NN	NN	CC	CC	CC	CC	CT	CC	CC
7122578|F|0-19:A>C-19:A>C	A/C	2	3764646	+	NA	NA	NA	NA	NA	NA	NN	AA	NN	NN	AA	NN	NN	NN	NN	NN	AA	NN	NN	AA	NN	NN	AA	AA	AA	NN	NN	NN	NN	NN	AA	AA	NN	AA	AA	AA	NN	NN	AA	AA	AA	AA	AA	AA	AA
20409965|F|0-37:A>G-37:A>G	A/G	2	3773189	+	NA	NA	NA	NA	NA	NA	NN	NN	NN	NN	NN	NN	NN	NN	NN	NN	AA	AA	NN	AA	AA	NN	AA	AA	NN	AA	NN	NN	AA	NN	NN	NN	NN	AA	NN	NN	AA	NN	NN	NN	NN	AA	NN	AA	AA
20494930|F|0-64:T>C-64:T>C	T/C	2	3773216	+	NA	NA	NA	NA	NA	NA	TT	TT	TT	TT	TT	TT	TT	TT	TT	TT	CT	CT	TT	CT	CC	TT	CT	CT	TT	CT	TT	TT	CT	TT	TT	TT	TT	CT	TT	TT	CT	TT	TT	TT	TT	CT	TT	CT	CT
20485185|F|0-8:T>C-8:T>C	C/T	2	3856552	+	NA	NA	NA	NA	NA	NA	CC	CC	CC	CC	CC	NN	CC	NN	TT	CC	CC	CC	CC	CC	CC	CC	CC	CC	CC	CC	CT	CT	CC	CT	CC	CC	CC	CC	CC	CT	CC	TT	CC	CC	CC	CT	CT	CC	CC
35804644|F|0-33:T>C-33:T>C	T/C	2	3865141	+	NA	NA	NA	NA	NA	NA	TT	TT	TT	TT	TT	TT	TT	TT	CT	TT	TT	TT	TT	TT	CT	TT	TT	TT	TT	TT	TT	TT	TT	CT	CT	TT	TT	TT	TT	TT	TT	CT	TT	TT	TT	TT	CT	CT	TT
35804644|F|0-8:G>C-8:G>C	G/C	2	3865166	+	NA	NA	NA	NA	NA	NA	GG	GG	GG	GG	GG	GG	GG	GG	GG	GG	GG	CG	CG	GG	GG	CG	GG	GG	CG	GG	CG	CG	GG	CG	CG	CG	GG	GG	GG	GG	GG	GG	GG	GG	GG	GG	CG	GG	GG
35802442|F|0-42:G>C-42:G>C	G/C	2	3872567	+	NA	NA	NA	NA	NA	NA	GG	GG	GG	GG	GG	GG	GG	GG	GG	GG	CG	GG	GG	GG	GG	GG	GG	GG	GG	GG	GG	GG	GG	GG	GG	GG	GG	GG	GG	GG	GG	GG	GG	GG	GG	GG	GG	GG	GG
35808086|F|0-13:G>A-13:G>A	A/G	2	3970668	+	NA	NA	NA	NA	NA	NA	AA	AA	AA	AA	AA	AA	AA	NN	AA	AA	AG	AG	AA	AG	GG	AA	AG	GG	AA	AG	AA	AA	AA	AA	AG	AA	AG	AG	AA	AG	AG	AG	AA	AA	AA	AG	AG	AG	AG
35808087|F|0-40:A>G-40:A>G	G/A	2	3970695	+	NA	NA	NA	NA	NA	NA	GG	GG	GG	GG	GG	NN	GG	GG	GG	GG	GA	GA	GG	GA	AA	GG	GA	AA	GG	GA	GG	GG	GG	GG	GA	GG	GA	GA	GG	GA	GA	GA	GG	GG	GG	GA	GA	GA	GA
35808086|F|0-6:C>T-6:C>T	T/C	2	4051275	+	NA	NA	NA	NA	NA	NA	TT	TT	TT	TT	TT	TT	TT	NN	TT	TT	TC	TC	TT	TC	CC	TT	TC	CC	TT	TC	TT	TT	TT	TT	TT	TT	TC	TC	TT	TC	TC	TT	TT	TT	TT	TC	TC	TC	TC
35808086|F|0-31:A>T-31:A>T	A/T	2	4051300	+	NA	NA	NA	NA	NA	NA	TA	AA	TA	TA	TA	TT	TA	TT	TA	TT	TA	TA	AA	AA	TT	AA	AA	TT	AA	TA	TA	AA	AA	TA	TA	AA	TA	AA	AA	AA	AA	TA	AA	TA	TA	TA	AA	AA	AA
35808086|F|0-36:T>C-36:T>C	T/C	2	4051305	+	NA	NA	NA	NA	NA	NA	CT	TT	CT	CT	CT	CC	CT	CC	CT	CC	TT	CT	TT	TT	CC	TT	TT	CC	TT	CT	CT	CT	TT	CT	CT	TT	CT	TT	TT	TT	CT	CT	TT	CT	CT	TT	TT	TT	TT
20471447|F|0-21:T>A-21:T>A	T/A	2	4059698	+	NA	NA	NA	NA	NA	NA	TT	TT	TT	TT	TT	TT	TT	TT	TT	TT	TT	TT	AT	TT	TT	AA	TT	TT	AT	TT	AT	TT	AT	AA	AT	TT	TT	TT	TT	TT	TT	TT	TT	TT	TT	AT	TT	TT	TT
35804390|F|0-61:G>A-61:G>A	G/A	2	4092234	+	NA	NA	NA	NA	NA	NA	GG	GG	NN	NN	GG	GG	GG	GG	GG	GG	NN	GG	GG	GG	GG	GG	AG	GG	GG	NN	GG	GG	GG	GG	GG	GG	NN	AG	GG	AG	AG	GG	GG	GG	GG	GG	GG	GG	AG
35801101|F|0-14:C>T-14:C>T	C/T	2	4123032	+	NA	NA	NA	NA	NA	NA	CC	CC	CC	CC	CC	CC	CC	CC	CC	CC	CC	CC	CC	CC	CC	CC	CC	CC	CC	CC	CC	CC	CC	CC	CC	CC	CC	CC	CC	CC	CC	CC	CC	CC	CC	CC	CC	CC	CC
7121631|F|0-62:G>A-62:G>A	A/G	2	4128647	+	NA	NA	NA	NA	NA	NA	NN	AA	AA	AA	AA	AA	AA	AA	AA	AA	AA	AA	AA	AA	AA	NN	AA	AA	AA	AA	AA	NN	GG	AA	NN	AA	NN	NN	AA	NN	AA	NN	AA	AA	AA	AA	AA	AA	AA
35806538|F|0-8:A>G-8:A>G	G/A	2	4128714	+	NA	NA	NA	NA	NA	NA	GG	GG	NN	GG	GG	NN	GG	NN	NN	NN	GA	NN	GA	GA	NN	GG	GA	AA	GA	GG	GG	GA	GA	NN	GG	GA	AA	GA	GG	AA	GA	NN	GG	GG	GG	GG	GA	GA	GG
7116686|F|0-48:G>C-48:G>C	G/C	2	4143469	+	NA	NA	NA	NA	NA	NA	GG	GG	GG	GG	GG	GG	GG	GG	GG	GG	GG	GG	GG	GG	GG	GG	GG	GG	GG	GG	GG	GG	GG	GG	GG	GG	GG	GG	GG	GG	GG	NN	GG	GG	GG	GG	GG	GG	GG
7114395|F|0-41:T>A-41:T>A	T/A	2	4182800	+	NA	NA	NA	NA	NA	NA	TT	TT	TT	TT	TT	TT	TT	TT	TT	TT	AT	AT	AT	AT	AT	AT	AT	AT	AT	AT	AT	AT	AT	AT	AT	AT	AT	AT	TT	TT	AT	TT	TT	TT	TT	AT	AT	AT	AT
35802094|F|0-48:A>G-48:A>G	A/G	2	4183217	+	NA	NA	NA	NA	NA	NA	GA	AA	NN	GA	GA	GG	AA	GG	GG	GG	AA	GA	AA	AA	GA	AA	AA	GG	AA	GA	AA	GA	AA	AA	AA	AA	GA	AA	AA	NN	AA	GG	AA	GA	GA	AA	GA	AA	AA
35805393|F|0-23:T>C-23:T>C	T/C	2	4190057	+	NA	NA	NA	NA	NA	NA	TT	TT	TT	TT	TT	TT	TT	TT	TT	TT	CT	CT	CT	CT	CT	CT	CT	CT	CT	CT	CT	CT	CT	CT	CT	CT	CT	CT	TT	TT	CT	TT	TT	TT	TT	CT	CT	CT	CT
7112527|F|0-25:A>C-25:A>C	A/C	2	4225325	+	NA	NA	NA	NA	NA	NA	CA	CA	CA	CA	CA	AA	CC	AA	AA	AA	AA	CA	CC	CA	AA	AA	CA	AA	CA	CA	CA	CA	NN	AA	CA	CA	AA	AA	CA	CA	AA	AA	CA	CC	CA	CA	CA	CA	CA
35807516|F|0-57:G>A-57:G>A	G/A	2	4260116	+	NA	NA	NA	NA	NA	NA	NN	GG	NN	GG	NN	NN	NN	GG	NN	NN	NN	NN	NN	NN	NN	NN	NN	NN	GG	NN	NN	NN	NN	NN	AA	NN	NN	GG	GG	GG	GG	NN	NN	NN	NN	NN	NN	GG	GG
34224569|F|0-55:A>G-55:A>G	A/G	2	4266607	+	NA	NA	NA	NA	NA	NA	AA	GA	AA	AA	AA	AA	NN	AA	AA	AA	NN	GG	GG	NN	NN	GA	GG	GG	GG	GG	AA	GA	GG	NN	GA	GG	NN	GG	GG	NN	GG	NN	GA	AA	NN	GG	GG	NN	GG
35802437|F|0-47:A>G-47:A>G	A/G	2	4311033	+	NA	NA	NA	NA	NA	NA	AA	GA	AA	GA	AA	NN	AA	AA	AA	GA	AA	AA	AA	AA	AA	AA	AA	AA	AA	AA	AA	AA	AA	AA	AA	AA	GA	AA	GA	AA	AA	AA	GA	GA	AA	AA	AA	AA	GA
35801600|F|0-5:A>T-5:A>T	A/T	2	4311082	+	NA	NA	NA	NA	NA	NA	AA	TA	AA	TA	TA	AA	AA	AA	AA	AA	AA	AA	AA	AA	AA	AA	AA	AA	AA	AA	AA	AA	AA	AA	AA	AA	AA	AA	TA	AA	AA	AA	TA	TA	AA	AA	AA	AA	TA
20475960|F|0-33:G>A-33:G>A	G/A	2	4336560	+	NA	NA	NA	NA	NA	NA	GG	GG	GG	GG	GG	GG	GG	GG	GG	AG	GG	GG	GG	GG	GG	GG	GG	GG	GG	GG	GG	GG	GG	GG	AG	GG	GG	GG	GG	GG	GG	GG	GG	AG	GG	GG	GG	GG	GG
7111594|F|0-30:T>C-30:T>C	T/C	2	4338707	+	NA	NA	NA	NA	NA	NA	CT	TT	CT	CT	CT	CC	CT	CC	CT	CT	TT	CT	TT	CT	CT	TT	TT	CT	TT	CT	TT	CT	CT	CT	CT	TT	CT	TT	TT	CT	TT	CC	TT	CT	CT	TT	TT	CT	TT
7120221|F|0-59:C>T-59:C>T	C/T	2	4340073	+	NA	NA	NA	NA	NA	NA	TT	NN	NN	NN	NN	NN	NN	TC	CC	CC	NN	TC	NN	TT	TT	TT	NN	CC	NN	NN	TT	TT	TC	TT	NN	NN	NN	TT	NN	TT	TT	NN	TT	NN	TC	NN	TT	NN	NN
7107182|F|0-13:T>G-13:T>G	T/G	2	4362838	+	NA	NA	NA	NA	NA	NA	NN	TT	NN	TT	GG	GG	GG	GG	GG	NN	NN	NN	TT	TT	GT	TT	TT	NN	NN	GT	TT	TT	NN	NN	NN	TT	NN	TT	TT	NN	TT	GG	NN	GG	NN	TT	TT	NN	TT
35803663|F|0-50:C>A-50:C>A	C/A	2	4417074	+	NA	NA	NA	NA	NA	NA	AC	AC	AC	AC	CC	CC	AC	CC	CC	AC	AA	AC	AA	AA	AC	AA	AA	AC	AA	AC	AA	AA	AA	AC	AC	AA	AC	AA	AC	AC	AA	CC	AC	AC	AC	AA	AA	AC	AC
35806144|F|0-30:C>T-30:C>T	C/T	2	4468932	+	NA	NA	NA	NA	NA	NA	CC	TC	CC	TC	CC	CC	CC	CC	CC	TC	CC	CC	CC	CC	CC	CC	CC	CC	CC	CC	CC	CC	CC	CC	CC	CC	CC	CC	TC	CC	CC	CC	TC	TC	CC	CC	CC	CC	TC
35803104|F|0-19:G>C-19:G>C	C/G	2	4612219	+	NA	NA	NA	NA	NA	NA	CG	CG	GG	GG	CG	CG	CG	CG	CC	CC	GG	CG	GG	GG	CG	GG	GG	CG	GG	CG	GG	GG	GG	CG	CG	GG	NN	GG	CG	CC	GG	CG	CG	CG	CG	GG	GG	CG	CG
35805292|F|0-46:T>G-46:T>G	G/T	2	4636552	+	NA	NA	NA	NA	NA	NA	GG	GG	NN	NN	NN	GG	NN	GG	GG	NN	TT	NN	TT	NN	NN	NN	TT	NN	NN	GG	NN	TT	GG	TT	NN	TT	NN	TT	GG	NN	NN	GG	NN	GG	NN	NN	NN	TT	TT
35800944|F|0-16:C>T-16:C>T	C/T	2	4734426	+	NA	NA	NA	NA	NA	NA	CC	CC	NN	NN	NN	NN	NN	NN	NN	NN	CC	CC	CC	CC	CC	CC	NN	CC	CC	NN	NN	CC	NN	NN	NN	CC	NN	CC	NN	CC	CC	NN	CC	CC	CC	CC	NN	NN	CC
7110739|F|0-38:T>G-38:T>G	T/G	2	4805349	+	NA	NA	NA	NA	NA	NA	NN	GG	TT	TT	TT	TT	NN	TT	NN	NN	NN	NN	TT	NN	TT	TT	TT	TT	TT	TT	TT	TT	TT	TT	TT	TT	NN	NN	GG	TT	NN	NN	GG	NN	NN	TT	TT	TT	TT
7127954|F|0-49:A>G-49:A>G	A/G	2	4824611	+	NA	NA	NA	NA	NA	NA	GA	AA	AA	GG	GG	GG	GA	GA	AA	GA	AA	AA	AA	AA	AA	AA	AA	GA	AA	GA	AA	AA	GA	GG	GA	AA	GG	AA	AA	AA	AA	GG	AA	GA	AA	AA	AA	AA	AA
35805951|F|0-45:A>G-45:A>G	A/G	2	4843904	+	NA	NA	NA	NA	NA	NA	AA	AA	AA	AA	AA	AA	AA	AA	AA	AA	NN	AA	NN	AA	AA	NN	GG	AA	NN	AA	NN	AA	GG	AA	AA	NN	AA	AA	AA	AA	NN	AA	AA	AA	AA	AA	AA	GA	GA
35802341|F|0-46:T>G-46:T>G	T/G	2	4895123	+	NA	NA	NA	NA	NA	NA	TT	TT	NN	TT	TT	TT	TT	TT	TT	TT	TT	TT	TT	TT	TT	TT	TT	TT	TT	TT	TT	TT	TT	TT	TT	TT	TT	TT	TT	TT	TT	TT	TT	TT	TT	TT	TT	GT	TT
35801021|F|0-42:T>A-42:T>A	T/A	2	4900240	+	NA	NA	NA	NA	NA	NA	AT	TT	AA	TT	AA	AA	AT	AA	AT	AA	NN	TT	TT	TT	AT	TT	TT	AT	TT	AT	TT	TT	TT	AT	AT	TT	NN	TT	TT	TT	TT	NN	TT	AT	TT	TT	TT	TT	TT
35801921|F|0-50:A>C-50:A>C	A/C	2	4906802	+	NA	NA	NA	NA	NA	NA	AA	AA	AA	AA	AA	AA	AA	AA	AA	AA	AA	AA	AA	AA	AA	AA	AA	AA	AA	AA	AA	AA	CA	AA	AA	AA	AA	AA	AA	AA	AA	AA	AA	AA	AA	AA	AA	AA	AA
35805863|F|0-28:T>G-28:T>G	T/G	2	4928584	+	NA	NA	NA	NA	NA	NA	TT	TT	GT	GT	TT	GT	TT	TT	TT	TT	TT	GT	GT	GT	TT	GT	TT	TT	GT	TT	GT	GT	GT	GT	GT	GT	TT	TT	GT	GT	TT	TT	TT	GT	GT	GT	GT	GT	GT
35805864|F|0-44:A>G-44:A>G	A/G	2	4928600	+	NA	NA	NA	NA	NA	NA	AA	AA	AA	AA	AA	AA	AA	AA	AA	GA	AA	AA	AA	AA	AA	AA	AA	AA	AA	AA	AA	AA	GA	AA	AA	AA	AA	AA	AA	AA	AA	AA	AA	AA	AA	AA	AA	AA	AA
100057937|F|0-53:A>G-53:A>G	A/G	2	4964408	+	NA	NA	NA	NA	NA	NA	NN	AA	NN	AA	NN	NN	NN	NN	NN	NN	NN	AA	AA	AA	AA	AA	AA	AA	AA	AA	AA	NN	NN	NN	NN	AA	NN	AA	NN	AA	AA	NN	NN	NN	NN	NN	AA	AA	AA
34224493|F|0-54:A>C-54:A>C	A/C	2	4964409	+	NA	NA	NA	NA	NA	NA	AA	AA	NN	AA	AA	AA	AA	AA	AA	AA	AA	AA	AA	NN	NN	AA	NN	NN	AA	AA	AA	AA	NN	AA	AA	AA	NN	NN	AA	AA	NN	NN	AA	AA	AA	AA	NN	AA	AA
34224493|F|0-56:T>A-56:T>A	T/A	2	4964411	+	NA	NA	NA	NA	NA	NA	TT	AT	NN	AT	TT	TT	TT	TT	TT	TT	TT	AT	AT	AA	AA	AT	AA	AA	AT	AT	AT	TT	NN	TT	TT	AT	NN	AA	TT	AT	AA	NN	TT	TT	TT	TT	AA	AT	AT
35805121|F|0-10:C>A-10:C>A	C/A	2	4978354	+	NA	NA	NA	NA	NA	NA	AC	AC	AA	AC	CC	AC	AC	CC	CC	CC	AA	AC	AA	AA	AC	AA	AA	AC	AA	AC	AA	AA	AA	CC	CC	AA	AC	AA	CC	AA	AA	CC	AC	AC	AC	AA	AC	AA	AC
35805120|F|0-8:C>T-8:C>T	C/T	2	4978356	+	NA	NA	NA	NA	NA	NA	CC	CC	NN	CC	TC	CC	CC	CC	CC	TC	NN	TC	TT	NN	TC	TT	NN	CC	TT	CC	TT	TT	TT	TC	TC	TT	CC	NN	TC	NN	NN	CC	CC	TC	TC	TT	TC	TT	CC
35806426|F|0-45:A>G-45:A>G	A/G	2	5014949	+	NA	NA	NA	NA	NA	NA	GA	AA	GG	GG	GG	GG	GG	GG	GG	GG	NN	GG	NN	NN	GG	NN	NN	GG	NN	GG	GG	NN	NN	GG	NN	NN	GA	NN	AA	NN	NN	GG	AA	GA	NN	NN	NN	NN	AA
36063980|F|0-16:A>T-16:A>T	T/A	2	5014978	+	NA	NA	NA	NA	NA	NA	TA	TA	TT	NN	NN	NN	TT	NN	NN	NN	TT	TT	TT	TT	TT	TT	TT	TT	TT	TT	TT	TT	TT	TT	TT	TT	TA	NN	TA	NN	TT	TT	TA	AA	TT	TT	TT	TT	TA
35805183|F|0-59:G>A-59:G>A	G/A	2	5015497	+	NA	NA	NA	NA	NA	NA	AG	AG	AG	AG	GG	GG	AG	AG	GG	GG	AG	AG	AG	AG	AG	AG	AG	AG	AG	AG	AG	AG	AG	GG	AG	AG	AG	AG	GG	AG	AA	GG	AG	AG	AG	AG	AG	AG	AG
35806861|F|0-53:A>G-53:A>G	G/A	2	5052958	+	NA	NA	NA	NA	NA	NA	GG	NN	NN	NN	NN	NN	NN	NN	NN	NN	NN	NN	GG	NN	NN	GG	NN	NN	GG	NN	GG	GG	GG	NN	AA	GG	NN	NN	GA	NN	NN	NN	AA	NN	NN	NN	GG	GG	NN
100047099|F|0-48:C>A-48:C>A	C/A	2	5052963	+	NA	NA	NA	NA	NA	NA	CC	AA	NN	AA	NN	CC	AA	CC	NN	CC	AA	AA	AA	AA	NN	NN	AA	CC	AA	AA	AA	NN	NN	NN	NN	NN	NN	AA	NN	AA	AA	CC	AA	NN	NN	NN	AA	NN	AA
35806861|F|0-47:A>C-47:A>C	C/A	2	5052964	+	NA	NA	NA	NA	NA	NA	CA	NN	NN	NN	NN	AA	NN	AA	NN	AA	NN	NN	CC	NN	NN	CC	NN	AA	CC	NN	CC	CC	CC	NN	NN	CC	NN	NN	CC	NN	NN	AA	NN	NN	NN	NN	CC	CC	NN
36063788|F|0-31:A>G-31:A>G	A/G	2	5061658	+	NA	NA	NA	NA	NA	NA	AA	AA	AA	AA	AA	AA	AA	AA	AA	AA	AA	AA	AA	AA	AA	AA	AA	AA	AA	AA	AA	AA	AA	AA	AA	AA	AA	AA	AA	AA	AA	AA	AA	AA	AA	AA	AA	AA	AA
35803868|F|0-23:C>T-23:C>T	C/T	2	5142116	+	NA	NA	NA	NA	NA	NA	CC	CC	CC	CC	CC	CC	CC	CC	CC	CC	CC	CC	CC	CC	CC	CC	TC	CC	CC	TC	CC	CC	CC	CC	CC	CC	CC	CC	CC	CC	CC	CC	CC	CC	CC	CC	CC	TC	CC
35803868|F|0-33:C>G-33:C>G	C/G	2	5142126	+	NA	NA	NA	NA	NA	NA	CC	CC	GC	CC	GC	CC	CC	CC	CC	GC	CC	GC	GC	GC	GC	GC	CC	CC	GC	CC	GC	GC	GC	GC	GC	GC	CC	CC	CC	CC	CC	CC	GC	CC	CC	GC	GC	GC	CC
35806475|F|0-10:G>C-10:G>C	G/C	2	5152346	+	NA	NA	NA	NA	NA	NA	GG	GG	CG	GG	GG	GG	GG	GG	GG	CG	GG	CG	CG	GG	CG	CG	GG	GG	CG	GG	CG	CG	CG	CG	CG	CG	GG	GG	GG	CG	GG	GG	CG	GG	GG	CG	CG	CG	GG
7119778|F|0-34:T>C-34:T>C	C/T	2	5199293	+	NA	NA	NA	NA	NA	NA	NN	NN	TT	CC	TT	NN	NN	TT	NN	TT	CC	CT	TT	TT	TT	TT	NN	CC	CT	NN	TT	TT	CT	CT	CT	TT	NN	NN	CC	TT	TT	CC	NN	CC	CC	TT	TT	TT	CC
7119778|F|0-6:T>C-6:T>C	T/C	2	5199321	+	NA	NA	NA	NA	NA	NA	TT	TT	CT	TT	TT	TT	TT	TT	TT	TT	TT	CT	CT	CT	CT	CT	TT	TT	CT	TT	CT	CT	TT	CT	CT	CT	TT	TT	TT	CT	TT	TT	TT	TT	TT	CT	CT	CT	TT
35803810|F|0-14:C>T-14:C>T	T/C	2	5258624	+	NA	NA	NA	NA	NA	NA	TC	CC	TC	TC	TT	TT	TC	TC	TC	TT	TC	TC	TC	CC	TT	TC	CC	TC	TC	TC	TC	TC	TC	TT	TT	TC	TC	TC	TC	TC	TC	TT	TC	TC	TC	TC	TC	TC	TC
35806299|F|0-46:C>A-46:C>A	C/A	2	5295588	+	NA	NA	NA	NA	NA	NA	CC	CC	CC	CC	CC	CC	CC	NN	CC	CC	CC	CC	CC	CC	CC	CC	CC	CC	CC	CC	CC	CC	CC	CC	CC	CC	CC	CC	CC	CC	CC	CC	CC	CC	CC	CC	CC	CC	CC
35806299|F|0-23:G>C-23:G>C	G/C	2	5295611	+	NA	NA	NA	NA	NA	NA	CG	GG	CG	CG	CG	CC	CG	CC	CC	CG	GG	CG	GG	GG	CG	GG	GG	CG	GG	CG	CG	CG	GG	CG	CG	GG	CG	GG	GG	GG	GG	CC	CG	CG	CG	GG	GG	GG	GG
100049828|F|0-7:C>A-7:C>A	C/A	2	5295627	+	NA	NA	NA	NA	NA	NA	NN	NN	NN	NN	NN	NN	NN	NN	NN	NN	NN	NN	NN	NN	NN	NN	NN	NN	NN	NN	NN	NN	NN	NN	NN	NN	NN	NN	NN	NN	NN	NN	NN	NN	NN	NN	NN	NN	NN
20485515|F|0-54:A>T-54:A>T	T/A	2	5311529	+	NA	NA	NA	NA	NA	NA	AA	NN	TT	AA	TT	TT	TA	NN	NN	TT	TA	NN	NN	AA	TT	TT	AA	AA	AA	TA	TT	TA	TT	NN	TT	AA	NN	AA	TA	NN	AA	TT	TA	TA	TT	AA	AA	TA	AA
20485515|F|0-52:G>A-52:G>A	G/A	2	5311531	+	NA	NA	NA	NA	NA	NA	NN	NN	GG	NN	GG	GG	GG	NN	NN	GG	GG	NN	NN	NN	GG	GG	NN	NN	NN	GG	GG	GG	GG	NN	GG	NN	NN	NN	GG	NN	NN	GG	GG	GG	GG	NN	NN	GG	NN
35804491|F|0-53:T>C-53:T>C	T/C	2	5319903	+	NA	NA	NA	NA	NA	NA	TT	TT	TT	TT	TT	TT	TT	TT	TT	TT	TT	TT	TT	TT	TT	CC	TT	TT	CT	TT	TT	CT	TT	NN	CT	CT	NN	TT	CT	TT	TT	NN	TT	NN	TT	CT	TT	CT	TT
7142264|F|0-14:A>G-14:A>G	A/G	2	5353446	+	NA	NA	NA	NA	NA	NA	AA	AA	NN	NN	AA	AA	AA	AA	AA	AA	AA	AA	GG	AA	GA	GG	AA	AA	GA	AA	GA	GG	AA	GA	AA	GA	NN	AA	AA	AA	NN	AA	NN	AA	NN	GA	GA	GA	AA
7119645|F|0-29:G>C-29:G>C	G/C	2	5353461	+	NA	NA	NA	NA	NA	NA	GG	GG	NN	NN	GG	GG	GG	GG	GG	GG	GG	GG	NN	GG	GG	NN	GG	GG	GG	GG	GG	NN	CG	GG	GG	GG	NN	GG	GG	GG	NN	GG	NN	GG	CC	GG	GG	GG	GG
35803692|F|0-40:T>C-40:T>C	T/C	2	5366304	+	NA	NA	NA	NA	NA	NA	CT	TT	CT	CT	CT	CT	CT	CT	CC	CC	TT	CT	TT	TT	CT	TT	TT	CT	TT	CT	CT	CT	TT	CT	CT	TT	CT	TT	TT	TT	TT	CT	TT	CT	CT	TT	TT	TT	TT
35804543|F|0-33:A>G-33:A>G	A/G	2	5459055	+	NA	NA	NA	NA	NA	NA	GA	AA	AA	AA	AA	AA	AA	AA	AA	AA	GA	AA	AA	AA	AA	GA	AA	AA	AA	AA	AA	GA	AA	GA	AA	AA	AA	AA	GA	GA	AA	AA	AA	GA	GA	AA	GA	AA	AA
35805481|F|0-7:C>T-7:C>T	T/C	2	5471645	+	NA	NA	NA	NA	NA	NA	TC	CC	TC	TC	TT	TT	TC	TT	TT	TT	CC	TC	TC	CC	TT	TC	CC	TC	TC	TC	TT	TC	TT	NN	TT	TC	TC	CC	TC	TT	CC	TT	TC	TC	TC	TC	TC	TT	CC
35805481|F|0-13:A>G-13:A>G	A/G	2	5471651	+	NA	NA	NA	NA	NA	NA	AA	AA	AA	AA	AA	AA	AA	AA	AA	AA	AA	AA	AA	NN	AA	AA	NN	AA	AA	AA	AA	AA	AA	NN	AA	AA	AA	NN	AA	AA	NN	AA	AA	AA	AA	AA	AA	AA	AA
35803076|F|0-55:C>A-55:C>A	C/A	2	5492240	+	NA	NA	NA	NA	NA	NA	CC	CC	CC	CC	CC	CC	CC	CC	CC	CC	CC	CC	CC	CC	CC	CC	CC	CC	CC	CC	CC	CC	CC	CC	CC	CC	CC	CC	CC	CC	CC	CC	CC	CC	CC	CC	CC	CC	CC
7110042|F|0-16:G>A-16:G>A	G/A	2	5493904	+	NA	NA	NA	NA	NA	NA	GG	GG	NN	GG	GG	GG	AG	AG	GG	GG	GG	GG	GG	GG	GG	GG	GG	GG	AG	GG	GG	AG	NN	GG	GG	GG	GG	GG	AG	GG	GG	GG	AG	GG	GG	GG	AG	AG	GG
7110042|F|0-51:C>T-51:C>T	C/T	2	5493939	+	NA	NA	NA	NA	NA	NA	CC	CC	NN	CC	CC	CC	CC	CC	CC	CC	CC	TC	TC	CC	TC	CC	CC	CC	TC	CC	TC	TC	NN	TC	TC	TC	CC	CC	CC	CC	CC	CC	CC	CC	CC	CC	CC	CC	CC
35804847|F|0-36:A>G-36:A>G	A/G	2	5524508	+	NA	NA	NA	NA	NA	NA	AA	AA	GA	AA	AA	AA	AA	AA	AA	AA	AA	GA	GA	AA	GA	GA	AA	AA	GA	AA	GA	GA	GA	GA	GA	GA	AA	AA	AA	AA	AA	AA	GA	AA	AA	AA	AA	AA	AA
20485403|F|0-56:C>T-56:C>T	C/T	2	5632499	+	NA	NA	NA	NA	NA	NA	CC	CC	NN	CC	CC	CC	CC	CC	CC	CC	CC	CC	CC	CC	CC	CC	CC	CC	CC	CC	CC	CC	NN	CC	CC	CC	CC	CC	CC	CC	CC	CC	CC	CC	CC	NN	CC	CC	CC
20498471|F|0-22:A>C-22:A>C	A/C	2	5632629	+	NA	NA	NA	NA	NA	NA	NN	NN	AA	NN	NN	NN	NN	NN	NN	NN	NN	NN	AA	NN	AA	NN	AA	AA	AA	AA	NN	NN	NN	NN	AA	NN	NN	AA	AA	AA	AA	NN	AA	NN	AA	NN	NN	NN	AA
35807911|F|0-18:C>A-18:C>A	C/A	2	5637534	+	NA	NA	NA	NA	NA	NA	AC	CC	CC	AC	CC	NN	CC	NN	AA	AA	CC	CC	AC	AC	CC	CC	CC	AC	CC	CC	AC	CC	AC	CC	AC	CC	CC	CC	CC	CC	CC	CC	CC	CC	AC	CC	AC	CC	CC
35807911|F|0-51:G>C-51:G>C	G/C	2	5637567	+	NA	NA	NA	NA	NA	NA	GG	GG	GG	GG	GG	NN	GG	NN	NN	NN	GG	GG	GG	GG	GG	GG	GG	GG	GG	GG	GG	GG	GG	GG	GG	GG	GG	GG	GG	GG	GG	GG	GG	GG	GG	GG	GG	GG	GG
36064028|F|0-56:A>T-56:A>T	A/T	2	5637572	+	NA	NA	NA	NA	NA	NA	TA	NN	AA	TA	AA	AA	AA	AA	TA	TA	AA	NN	TA	TA	AA	AA	AA	TA	AA	AA	TA	AA	TA	NN	TA	NN	AA	AA	AA	AA	AA	AA	NN	TT	TT	AA	TT	TT	AA
35808069|F|0-14:A>G-14:A>G	A/G	2	5753409	+	NA	NA	NA	NA	NA	NA	AA	AA	AA	AA	AA	AA	AA	AA	AA	AA	NN	GA	GG	AA	GA	GG	AA	AA	GG	AA	AA	GA	GA	GA	GA	GG	AA	AA	AA	AA	AA	AA	AA	AA	AA	NN	AA	AA	AA
7115764|F|0-35:T>C-35:T>C	T/C	2	5819001	+	NA	NA	NA	NA	NA	NA	NN	TT	NN	NN	NN	NN	NN	NN	NN	NN	NN	NN	NN	NN	TT	NN	NN	NN	NN	NN	NN	NN	NN	NN	TT	TT	NN	TT	NN	NN	NN	NN	NN	NN	NN	NN	TT	NN	TT
7114994|F|0-21:C>T-21:C>T	C/T	2	5887450	+	NA	NA	NA	NA	NA	NA	CC	CC	CC	CC	CC	CC	CC	CC	CC	CC	CC	CC	CC	CC	CC	CC	CC	CC	CC	CC	CC	CC	CC	CC	CC	CC	CC	CC	CC	CC	CC	NN	CC	CC	CC	CC	CC	CC	CC
20107898|F|0-48:A>G-48:A>G	A/G	2	5966756	+	NA	NA	NA	NA	NA	NA	NN	GA	AA	AA	AA	NN	AA	AA	AA	AA	AA	AA	NN	AA	NN	AA	AA	NN	AA	AA	AA	AA	NN	NN	NN	AA	NN	NN	NN	AA	NN	AA	GG	GG	NN	AA	AA	NN	AA
7115066|F|0-46:G>T-46:G>T	G/T	2	5976419	+	NA	NA	NA	NA	NA	NA	NN	NN	GG	GG	GG	GG	GG	GG	GG	GG	NN	GG	NN	NN	GG	NN	NN	GG	NN	GG	GG	NN	NN	GG	GG	NN	GG	GG	NN	NN	NN	GG	NN	GG	NN	NN	GG	TT	NN
7115066|F|0-18:C>A-18:C>A	A/C	2	5976447	+	NA	NA	NA	NA	NA	NA	CC	CC	AC	AC	AC	AC	AC	AC	AA	AA	CC	AC	CC	CC	AC	CC	CC	AA	CC	AC	AC	CC	CC	AC	AC	CC	AC	AC	CC	CC	CC	AA	CC	AC	CC	CC	AC	CC	CC
35804536|F|0-42:A>C-42:A>C	C/A	2	6068973	+	NA	NA	NA	NA	NA	NA	CA	CC	CA	CA	CA	AA	CA	AA	AA	CA	CC	CA	CC	CA	CA	CC	CC	CA	CC	CA	CA	CA	CA	CA	CA	CC	CA	CC	CC	CC	CC	CA	CC	CA	CA	CC	CA	CC	CC
7108893|F|0-57:A>G-57:A>G	A/G	2	6149454	+	NA	NA	NA	NA	NA	NA	AA	GA	AA	AA	AA	AA	AA	AA	AA	AA	AA	AA	AA	AA	AA	AA	AA	AA	AA	AA	AA	AA	AA	AA	GA	AA	AA	AA	GA	GG	AA	AA	GA	GA	AA	AA	AA	AA	GA
7108334|F|0-65:G>A-65:G>A	G/A	2	6239453	+	NA	NA	NA	NA	NA	NA	NN	GG	NN	NN	AG	NN	NN	NN	NN	GG	NN	AG	NN	AA	AA	AA	NN	AA	AG	GG	NN	AA	AG	AA	AA	AA	NN	NN	AG	GG	AA	GG	GG	GG	AA	AA	AG	AA	GG
20495876|F|0-48:T>G-48:T>G	T/G	2	6270824	+	NA	NA	NA	NA	NA	NA	TT	TT	TT	TT	TT	TT	TT	TT	TT	TT	TT	TT	TT	TT	TT	TT	TT	TT	TT	TT	TT	TT	TT	TT	TT	TT	TT	TT	TT	TT	TT	TT	TT	TT	TT	TT	TT	TT	TT
7121314|F|0-60:T>C-60:T>C	T/C	2	6383826	+	NA	NA	NA	NA	NA	NA	NN	CT	CC	NN	NN	TT	NN	TT	TT	TT	CC	CC	NN	NN	TT	NN	NN	NN	CC	NN	NN	CT	CC	NN	NN	CC	CC	NN	CT	NN	CC	TT	NN	TT	NN	CC	NN	NN	NN
36063296|F|0-55:G>A-55:G>A	G/A	2	6454991	+	NA	NA	NA	NA	NA	NA	GG	AG	GG	GG	GG	GG	GG	GG	GG	GG	GG	GG	GG	GG	GG	GG	GG	GG	GG	GG	GG	GG	GG	GG	GG	GG	GG	GG	AG	GG	GG	AG	AG	AG	GG	GG	GG	GG	AG
35805383|F|0-58:G>A-58:G>A	G/A	2	6612161	+	NA	NA	NA	NA	NA	NA	GG	AA	NN	GG	GG	GG	GG	GG	GG	GG	GG	AG	GG	GG	GG	GG	GG	GG	GG	GG	GG	AG	GG	GG	AG	GG	GG	GG	AG	GG	GG	AG	AG	AG	GG	GG	GG	AG	AG
7114577|F|0-41:G>C-41:G>C	G/C	2	6625233	+	NA	NA	NA	NA	NA	NA	CG	CG	CG	CG	CG	GG	CG	GG	GG	GG	CG	CG	CC	CG	CG	CC	CC	CG	CG	CG	CG	CG	CC	CG	CG	CC	CG	CC	CG	CC	CC	GG	CG	CG	CG	CG	CG	CC	CG
35804430|F|0-41:A>T-41:A>T	A/T	2	6628976	+	NA	NA	NA	NA	NA	NA	AA	TA	TT	AA	AA	AA	AA	AA	AA	AA	AA	TA	AA	AA	AA	AA	TA	AA	AA	AA	AA	AA	TA	TA	AA	AA	AA	AA	TA	TA	AA	TA	TA	TA	AA	AA	AA	TA	TA
35805344|F|0-54:G>T-54:G>T	T/G	2	6638526	+	NA	NA	NA	NA	NA	NA	TG	TG	TG	GG	TG	GG	TG	GG	TG	TG	TT	TG	TT	NN	TG	TT	TT	TG	TG	TG	TG	GG	TT	TT	TG	TG	TG	TT	TT	TT	TT	GG	TT	GG	TG	TG	TG	TT	TT
36063795|F|0-58:G>A-58:G>A	G/A	2	6638530	+	NA	NA	NA	NA	NA	NA	GG	AG	GG	NN	GG	GG	GG	NN	GG	GG	GG	GG	GG	NN	GG	GG	GG	GG	GG	GG	GG	NN	GG	GG	GG	GG	GG	GG	AG	GG	GG	AA	AG	AA	GG	GG	GG	GG	AG
7119718|F|0-67:G>A-67:G>A	A/G	2	6651838	+	NA	NA	NA	NA	NA	NA	AG	AA	AG	AG	AG	GG	AG	GG	GG	AG	AG	AG	AA	AA	AG	AA	AA	AG	AG	AG	AG	AG	AA	AG	AG	AG	AG	AA	AA	AA	AA	AG	AA	AG	AG	AG	AG	AA	AG
35804579|F|0-30:A>T-30:A>T	A/T	2	6711337	+	NA	NA	NA	NA	NA	NA	TA	TA	AA	TA	TA	AA	TA	AA	AA	AA	TT	TA	TT	TT	TA	TT	TT	TA	TA	TA	TA	TA	TT	TA	TA	TT	TA	TT	TA	TT	TT	AA	TA	TA	TA	TT	TT	TT	TA
35804580|F|0-58:G>A-58:G>A	G/A	2	6711365	+	NA	NA	NA	NA	NA	NA	GG	AG	GG	GG	GG	GG	AG	GG	GG	GG	NN	GG	NN	AA	GG	NN	AA	GG	AG	AG	GG	AG	NN	GG	AG	NN	GG	NN	GG	AA	NN	GG	GG	GG	GG	NN	GG	GG	GG
35802193|F|0-27:T>G-27:T>G	T/G	2	6749112	+	NA	NA	NA	NA	NA	NA	GT	GT	GT	GT	GT	TT	GT	TT	GT	TT	GG	GT	GG	GG	GT	GG	GG	GT	GT	GT	GT	GT	GG	GT	GT	GG	GT	GT	GT	GG	GG	GT	GT	GT	GT	GT	GT	GG	GT
13851091|F|0-29:A>T-29:A>T	A/T	2	6827793	+	NA	NA	NA	NA	NA	NA	NN	AA	NN	TT	AA	AA	NN	TA	AA	NN	TA	AA	TT	NN	AA	TT	TT	TT	AA	NN	NN	AA	NN	NN	AA	NN	NN	NN	NN	NN	TA	AA	TA	NN	AA	TT	NN	TT	TT
35801646|F|0-18:T>A-18:T>A	T/A	2	6847125	+	NA	NA	NA	NA	NA	NA	NN	TT	NN	TT	NN	TT	AA	TT	TT	TT	TT	NN	AA	AT	TT	TT	AA	NN	NN	NN	NN	TT	TT	NN	NN	NN	TT	AA	NN	NN	TT	NN	NN	NN	AT	NN	AT	TT	NN
35801261|F|0-48:T>C-48:T>C	T/C	2	6890198	+	NA	NA	NA	NA	NA	NA	TT	TT	TT	TT	TT	TT	TT	TT	TT	TT	TT	TT	TT	TT	TT	TT	TT	TT	TT	TT	TT	TT	TT	TT	TT	TT	TT	TT	TT	TT	TT	TT	TT	TT	TT	TT	TT	TT	TT
35801695|F|0-39:G>A-39:G>A	G/A	2	6890282	+	NA	NA	NA	NA	NA	NA	GG	GG	GG	GG	GG	GG	GG	GG	GG	GG	GG	GG	GG	GG	GG	GG	GG	GG	GG	GG	GG	GG	GG	GG	GG	GG	GG	GG	GG	GG	GG	GG	GG	GG	GG	GG	GG	GG	GG
15484917|F|0-34:A>G-34:A>G	A/G	2	6943241	+	NA	NA	NA	NA	NA	NA	GA	AA	AA	GA	GA	GA	GA	GA	AA	AA	GA	GA	GG	GG	AA	GA	GG	NN	AA	GA	GA	AA	GA	AA	AA	NN	GA	GG	AA	GA	GA	AA	GA	GA	GA	AA	GA	GA	GA
35801752|F|0-51:G>T-51:G>T	G/T	2	6963910	+	NA	NA	NA	NA	NA	NA	TG	TG	GG	TG	TG	GG	TG	TG	GG	GG	TG	TG	TT	TG	GG	TG	TT	TG	GG	TG	TG	GG	TG	GG	GG	TG	TG	TT	GG	TG	TG	GG	TG	TG	TG	TG	TG	TG	TG
7108129|F|0-39:A>G-39:A>G	G/A	2	7031373	+	NA	NA	NA	NA	NA	NA	GA	GA	GG	GA	GA	GG	GA	GA	GG	GG	AA	GA	GA	GA	GG	GA	AA	GA	GG	GA	GA	GG	GA	GG	GA	GA	GA	AA	GG	GA	GA	GG	GA	GA	GG	GA	GA	GA	GA
35801028|F|0-63:C>T-63:C>T	C/T	2	7099838	+	NA	NA	NA	NA	NA	NA	NN	NN	NN	NN	CC	NN	CC	NN	NN	NN	CC	NN	NN	CC	NN	NN	CC	NN	NN	NN	CC	NN	NN	NN	NN	CC	NN	NN	NN	CC	CC	NN	NN	CC	NN	CC	CC	CC	CC
35801602|F|0-29:G>T-29:G>T	G/T	2	7149697	+	NA	NA	NA	NA	NA	NA	GG	GG	GG	GG	GG	GG	GG	GG	GG	GG	GG	GG	GG	GG	GG	GG	GG	GG	GG	GG	GG	GG	GG	GG	GG	GG	GG	GG	GG	GG	GG	GG	GG	GG	GG	GG	GG	GG	GG
35804691|F|0-51:T>A-51:T>A	A/T	2	7152134	+	NA	NA	NA	NA	NA	NA	AT	AT	AA	AT	AT	AA	AT	AT	AT	AA	TT	AT	TT	AT	AA	AT	TT	AT	AA	AT	AT	AA	AT	AA	AA	AT	AT	TT	AA	AT	AT	AA	AT	AT	AT	AT	AT	AT	AT
35805239|F|0-34:A>G-34:A>G	G/A	2	7159201	+	NA	NA	NA	NA	NA	NA	GA	GA	GG	GA	GA	GG	GA	GA	GA	GG	AA	GA	AA	GA	GG	GA	AA	GA	GG	GA	GA	GG	GA	GG	GG	GA	GG	AA	GG	GA	GA	GG	GA	GA	GG	GA	GA	GA	GA
35801482|F|0-66:A>G-66:A>G	A/G	2	7171541	+	NA	NA	NA	NA	NA	NA	GA	GA	AA	GA	GA	AA	GA	GA	AA	AA	GG	GA	GG	GG	GA	GA	GG	GA	AA	GA	GA	AA	GA	GA	AA	GA	GA	GG	AA	AA	GA	GA	GA	GA	GA	GA	GA	GA	GA
7112352|F|0-30:C>T-30:C>T	C/T	2	7413458	+	NA	NA	NA	NA	NA	NA	CC	NN	CC	CC	CC	CC	CC	CC	CC	CC	CC	CC	CC	CC	NN	CC	CC	CC	TC	CC	CC	TC	TC	TC	TC	CC	CC	CC	CC	CC	TC	CC	CC	CC	CC	CC	CC	CC	CC
7115191|F|0-62:C>T-62:C>T	C/T	2	7428920	+	NA	NA	NA	NA	NA	NA	CC	CC	CC	CC	CC	CC	TC	CC	CC	TC	TC	TC	CC	TC	CC	CC	CC	CC	CC	CC	CC	CC	CC	TC	CC	CC	CC	CC	CC	CC	CC	TC	CC	CC	CC	CC	TC	CC	CC
35801038|F|0-10:G>T-10:G>T	G/T	2	7599050	+	NA	NA	NA	NA	NA	NA	GG	GG	NN	GG	NN	GG	GG	GG	GG	GG	NN	TG	GG	NN	GG	TT	NN	GG	TG	NN	GG	TG	TT	TG	TG	TT	GG	NN	GG	NN	TT	GG	GG	GG	GG	NN	NN	NN	GG
35804696|F|0-38:T>C-38:T>C	T/C	2	7600628	+	NA	NA	NA	NA	NA	NA	CT	CT	CT	CT	CT	TT	CT	CT	CT	TT	CT	CT	CT	CT	TT	CT	CC	CT	TT	CT	CT	TT	CT	TT	TT	CT	CT	CC	TT	CT	CT	TT	CT	CT	CT	CT	CT	CT	CT
35800952|F|0-42:T>C-42:T>C	T/C	2	7606345	+	NA	NA	NA	NA	NA	NA	CT	CT	NN	CT	CT	TT	CT	CT	TT	TT	CT	CT	CC	CC	TT	CT	CT	CT	TT	CT	CT	TT	CT	TT	TT	CT	TT	CC	TT	CT	CT	TT	CT	CT	TT	CT	CT	CT	CT
35805895|F|0-21:A>C-21:A>C	A/C	2	7680160	+	NA	NA	NA	NA	NA	NA	CA	CA	CA	CA	CA	AA	CA	CA	AA	AA	CA	CA	CC	CA	AA	CA	CC	CA	AA	CA	CA	AA	CA	AA	CA	CA	CA	CC	AA	CC	CA	AA	CA	CA	CA	CA	CA	CA	CA
7111947|F|0-28:C>T-28:C>T	C/T	2	7724835	+	NA	NA	NA	NA	NA	NA	TC	TC	TC	TC	TC	CC	TC	TC	CC	CC	TT	TC	TT	TT	TC	TT	TT	TC	TC	TC	TC	TC	TT	TC	TC	TT	TC	TT	TC	TC	TT	TC	TC	TC	TC	TT	TT	TT	TC
7143702|F|0-42:C>T-42:C>T	C/T	2	7728440	+	NA	NA	NA	NA	NA	NA	TC	TC	TC	TC	TC	CC	TC	TC	TC	CC	TT	TC	TT	TC	CC	TC	TT	TC	CC	TC	TC	CC	TC	CC	CC	TC	TC	TC	CC	TC	TC	CC	TC	TC	TC	TC	TC	TC	TC
35801844|F|0-11:T>C-11:T>C	T/C	2	7828937	+	NA	NA	NA	NA	NA	NA	TT	TT	TT	TT	TT	TT	TT	TT	TT	TT	TT	TT	TT	TT	TT	TT	TT	TT	TT	TT	TT	TT	TT	TT	TT	TT	TT	TT	TT	TT	TT	TT	TT	TT	TT	TT	TT	TT	TT
34225095|F|0-42:G>T-42:G>T	G/T	2	7858216	+	NA	NA	NA	NA	NA	NA	NN	NN	NN	NN	NN	NN	NN	NN	NN	NN	NN	NN	NN	NN	NN	NN	NN	NN	NN	NN	NN	NN	NN	NN	NN	NN	NN	NN	NN	GG	NN	NN	NN	NN	NN	NN	NN	NN	NN
7112748|F|0-11:C>T-11:C>T	T/C	2	7988219	+	NA	NA	NA	NA	NA	NA	TC	TT	TC	TC	TC	CC	TC	TC	TC	TC	TT	TC	TT	TT	TC	TT	TT	TC	TC	TC	TC	TC	TT	TC	TC	TT	TC	TT	TT	TT	TT	TC	TT	TT	TC	TT	TC	TT	TT
35803624|F|0-8:C>T-8:C>T	C/T	2	8084932	+	NA	NA	NA	NA	NA	NA	TC	TT	TT	TC	TT	CC	TC	TT	TC	TC	TT	TC	TC	TC	TT	TT	TC	CC	TC	TC	CC	TC	TT	CC	TT	TT	TC	TC	TC	TT	TT	CC	TC	TC	TC	CC	CC	CC	CC
7107448|F|0-7:C>A-7:C>A	C/A	2	8103751	+	NA	NA	NA	NA	NA	NA	AA	AA	NN	NN	AA	CC	NN	AC	CC	CC	AA	NN	AA	AC	NN	NN	NN	NN	CC	CC	CC	NN	NN	CC	NN	CC	NN	AA	AA	AA	AA	CC	AA	AA	NN	AA	NN	CC	AA
7144062|F|0-15:A>G-15:A>G	A/G	2	8110975	+	NA	NA	NA	NA	NA	NA	AA	AA	AA	AA	AA	AA	AA	AA	AA	AA	AA	AA	AA	AA	AA	AA	AA	GA	AA	AA	AA	AA	AA	NN	AA	AA	AA	AA	AA	AA	AA	AA	AA	AA	AA	AA	AA	AA	AA
34225450|F|0-6:C>T-6:C>T	C/T	2	8184556	+	NA	NA	NA	NA	NA	NA	CC	CC	CC	CC	NN	CC	NN	CC	NN	CC	NN	TC	NN	NN	NN	TT	NN	NN	NN	NN	CC	NN	NN	TC	CC	NN	CC	NN	CC	CC	TT	CC	NN	NN	CC	TC	CC	NN	CC
34225450|F|0-39:T>C-39:T>C	T/C	2	8184589	+	NA	NA	NA	NA	NA	NA	TT	CT	CT	CT	CC	TT	NN	CT	NN	TT	NN	TT	CC	CC	NN	CC	CC	NN	NN	CC	CT	NN	NN	TT	TT	CC	CT	CC	TT	TT	NN	TT	CC	CC	TT	CT	CT	NN	CT
13856574|F|0-66:C>A-66:C>A	C/A	2	8185126	+	NA	NA	NA	NA	NA	NA	AA	CC	NN	NN	NN	CC	AA	AA	NN	NN	NN	NN	NN	NN	NN	CC	AA	NN	CC	AA	NN	NN	AA	NN	CC	NN	CC	NN	CC	AC	NN	CC	CC	NN	CC	NN	AA	NN	AA
46068436|F|0-16:G>T-16:G>T	G/T	2	8185205	+	NA	NA	NA	NA	NA	NA	NN	GG	NN	NN	NN	NN	GG	NN	NN	NN	GG	GG	NN	NN	GG	GG	NN	NN	GG	TT	TT	GG	GG	GG	GG	GG	NN	NN	NN	NN	GG	GG	NN	GG	NN	GG	NN	TT	TT
7119690|F|0-25:T>C-25:T>C	T/C	2	8185214	+	NA	NA	NA	NA	NA	NA	TT	CT	TT	TT	TT	TT	TT	TT	TT	TT	CT	CT	TT	TT	CT	CT	TT	TT	CT	TT	TT	CT	CT	CT	CT	CT	TT	TT	TT	TT	CT	CT	TT	TT	TT	TT	TT	TT	TT
35802781|F|0-15:C>T-15:C>T	C/T	2	8203153	+	NA	NA	NA	NA	NA	NA	CC	CC	CC	CC	CC	CC	CC	CC	CC	CC	CC	CC	CC	CC	CC	CC	CC	CC	CC	CC	CC	CC	CC	CC	CC	TC	CC	CC	CC	CC	CC	CC	CC	CC	CC	CC	CC	CC	CC
35802606|F|0-6:C>T-6:C>T	T/C	2	8252391	+	NA	NA	NA	NA	NA	NA	TC	CC	TT	TC	TC	TT	TC	TC	TC	TT	TC	TC	NN	CC	TT	TC	CC	TC	TT	TC	TC	TT	NN	NN	TT	TC	NN	CC	CC	CC	TT	TT	TC	CC	TC	TC	CC	CC	CC
35805635|F|0-39:T>C-39:T>C	C/T	2	8387967	+	NA	NA	NA	NA	NA	NA	CC	NN	NN	CC	CC	NN	CC	CC	CC	NN	CC	CC	CC	CC	TT	CT	CC	NN	CC	CC	CC	CT	TT	NN	CT	CT	CC	CC	TT	TT	CC	CC	CC	NN	CT	NN	TT	CC	CC
35807095|F|0-8:C>T-8:C>T	C/T	2	8422351	+	NA	NA	NA	NA	NA	NA	NN	NN	NN	NN	NN	NN	CC	CC	NN	NN	CC	CC	CC	NN	CC	CC	NN	NN	CC	NN	NN	CC	CC	NN	CC	CC	NN	NN	NN	NN	CC	CC	NN	CC	NN	NN	NN	NN	NN
35807094|F|0-36:T>C-36:T>C	T/C	2	8422379	+	NA	NA	NA	NA	NA	NA	TT	TT	TT	TT	TT	NN	CT	TT	TT	TT	CT	CT	CT	TT	CC	CT	TT	TT	CT	TT	TT	CC	CT	TT	CT	CT	TT	TT	TT	NN	CT	CT	TT	TT	TT	TT	TT	TT	TT
35807094|F|0-47:C>T-47:C>T	C/T	2	8422390	+	NA	NA	NA	NA	NA	NA	TC	CC	TC	TC	TC	TT	TC	TC	TC	TC	CC	TC	CC	CC	TT	CC	CC	TC	TC	TC	TC	TC	CC	TC	TC	CC	TC	CC	CC	NN	CC	TC	CC	CC	TC	CC	TC	CC	CC
35805807|F|0-44:G>C-44:G>C	G/C	2	8468006	+	NA	NA	NA	NA	NA	NA	GG	GG	GG	GG	GG	GG	GG	GG	GG	GG	NN	GG	NN	GG	GG	GG	NN	GG	GG	NN	GG	GG	GG	GG	GG	GG	GG	NN	GG	NN	GG	GG	GG	GG	GG	GG	GG	GG	GG
35805807|F|0-60:G>A-60:G>A	G/A	2	8468022	+	NA	NA	NA	NA	NA	NA	AG	AG	AG	AG	AG	GG	AG	AG	GG	AG	AA	AG	AA	AG	GG	AG	AA	AG	GG	AA	AG	GG	AG	AG	GG	AG	GG	AA	GG	AA	AG	GG	AG	AG	AG	GG	AG	AG	AG
35801888|F|0-42:A>G-42:A>G	A/G	2	8486654	+	NA	NA	NA	NA	NA	NA	AA	GA	NN	AA	AA	AA	AA	AA	AA	AA	AA	AA	AA	AA	AA	AA	AA	AA	AA	AA	AA	AA	AA	AA	AA	AA	AA	AA	GA	AA	AA	GA	GA	GA	AA	GA	AA	AA	GA
34226229|F|0-11:T>G-11:T>G	G/T	2	8489607	+	NA	NA	NA	NA	NA	NA	NN	NN	NN	NN	NN	NN	NN	GG	NN	NN	GG	NN	GG	NN	NN	GG	NN	NN	GG	GG	NN	NN	GG	NN	NN	GG	NN	NN	NN	NN	GG	NN	GG	NN	NN	NN	NN	GG	NN
35801436|F|0-36:C>T-36:C>T	T/C	2	8489651	+	NA	NA	NA	NA	NA	NA	TT	TT	TT	TT	TT	TT	TT	TT	TT	TT	TT	TT	TT	TT	TT	TT	TT	TT	TT	TT	TC	TT	TT	TT	TT	TT	TT	TT	TT	TT	TT	TT	TT	TT	TT	TT	TT	TT	TC
35801572|F|0-10:G>T-10:G>T	G/T	2	8552503	+	NA	NA	NA	NA	NA	NA	TG	GG	TT	TG	TG	TT	TG	TG	TT	TG	GG	TG	GG	GG	TG	GG	GG	TG	TG	TG	TG	TG	GG	TG	TG	GG	TT	GG	GG	GG	GG	TG	GG	GG	TG	GG	GG	GG	GG
35801977|F|0-64:G>C-64:G>C	G/C	2	8563212	+	NA	NA	NA	NA	NA	NA	GG	GG	GG	GG	GG	GG	GG	GG	GG	GG	CG	CG	CG	CG	GG	GG	CG	CG	GG	CG	CG	GG	GG	CG	GG	GG	CG	CG	GG	CG	GG	GG	GG	GG	GG	CG	CG	CG	CG
35807657|F|0-16:T>C-16:T>C	T/C	2	8572204	+	NA	NA	NA	NA	NA	NA	CT	CT	CT	CT	CT	CC	CT	CT	CT	CT	CT	CT	CT	CT	CT	TT	CT	CC	CT	CT	CC	CT	TT	CT	CT	TT	CC	CT	CT	TT	TT	CC	CT	CT	CT	CT	CT	CT	CC
35807656|F|0-35:C>G-35:C>G	G/C	2	8572223	+	NA	NA	NA	NA	NA	NA	GG	GG	GG	GG	GG	GG	GG	GG	GC	GG	GG	GG	GG	GC	GG	GG	GG	GG	GG	GG	GG	GG	GG	GG	GG	NN	GG	GG	GG	GG	GG	GG	GG	GG	GG	GG	GG	GG	GG
35806817|F|0-26:T>G-26:T>G	T/G	2	8719019	+	NA	NA	NA	NA	NA	NA	GT	GT	GT	GT	GT	GG	GT	GT	GG	GT	TT	GT	TT	TT	GT	TT	TT	GT	GT	GT	GT	GT	GT	GT	GT	TT	GT	TT	GT	GT	GT	GT	GT	GT	GT	GT	GT	GT	GT
35802125|F|0-65:T>G-65:T>G	T/G	2	8747536	+	NA	NA	NA	NA	NA	NA	NN	NN	TT	NN	NN	TT	NN	TT	NN	NN	TT	TT	TT	NN	TT	NN	TT	TT	TT	TT	TT	NN	NN	TT	NN	TT	TT	TT	TT	TT	TT	NN	NN	TT	TT	TT	NN	NN	TT
20471032|F|0-19:T>C-19:T>C	T/C	2	8747617	+	NA	NA	NA	NA	NA	NA	TT	TT	TT	NN	TT	TT	TT	CT	TT	CT	TT	TT	TT	TT	TT	TT	TT	TT	TT	TT	TT	TT	TT	TT	TT	TT	TT	TT	TT	TT	TT	TT	TT	TT	TT	TT	TT	TT	TT
20471032|F|0-54:C>T-54:C>T	C/T	2	8747652	+	NA	NA	NA	NA	NA	NA	CC	CC	CC	NN	CC	CC	CC	CC	CC	TC	CC	CC	CC	CC	CC	CC	CC	CC	CC	TC	CC	CC	CC	CC	CC	CC	CC	CC	CC	TC	CC	CC	CC	CC	CC	CC	CC	CC	CC
35805219|F|0-45:T>C-45:T>C	T/C	2	8797460	+	NA	NA	NA	NA	NA	NA	TT	TT	TT	TT	TT	TT	TT	TT	TT	TT	CT	CT	CT	CT	TT	TT	CT	CT	TT	CT	CT	TT	TT	CT	TT	TT	CT	CT	TT	CT	TT	TT	CT	TT	TT	CT	CT	CT	CT
20474979|F|0-21:G>C-21:G>C	G/C	2	8827642	+	NA	NA	NA	NA	NA	NA	GG	GG	GG	GG	GG	NN	GG	GG	CG	GG	GG	GG	GG	GG	GG	GG	GG	GG	GG	GG	GG	GG	GG	GG	GG	CG	GG	GG	CC	GG	GG	GG	GG	GG	GG	CG	GG	GG	GG
20474835|F|0-52:T>G-52:T>G	T/G	2	8836353	+	NA	NA	NA	NA	NA	NA	TT	TT	TT	TT	TT	TT	TT	TT	TT	TT	TT	TT	TT	TT	TT	TT	TT	TT	TT	TT	TT	TT	TT	TT	TT	TT	TT	TT	TT	TT	TT	TT	TT	TT	TT	TT	TT	TT	TT
36063767|F|0-42:G>T-42:G>T	G/T	2	8895188	+	NA	NA	NA	NA	NA	NA	GG	TG	GG	GG	GG	GG	GG	GG	GG	GG	GG	GG	GG	GG	GG	GG	GG	GG	GG	GG	GG	GG	GG	GG	GG	GG	GG	GG	TG	GG	GG	TG	TG	TG	GG	TG	GG	GG	TG
7115679|F|0-66:G>C-66:G>C	G/C	2	8966169	+	NA	NA	NA	NA	NA	NA	GG	GG	NN	GG	GG	GG	GG	GG	GG	GG	GG	GG	GG	GG	GG	GG	GG	GG	CG	GG	GG	GG	GG	GG	GG	GG	GG	GG	GG	GG	GG	GG	GG	GG	GG	GG	GG	GG	GG
35804615|F|0-10:C>T-10:C>T	C/T	2	9062720	+	NA	NA	NA	NA	NA	NA	TC	TC	CC	TC	TC	TT	TC	TC	TT	TC	CC	TC	CC	CC	TC	TC	CC	TC	TC	TC	TC	TC	CC	TC	TC	CC	TC	CC	TT	CC	CC	TC	TC	TC	TC	TC	TC	TC	TC
20488533|F|0-42:G>A-42:G>A	G/A	2	9120801	+	NA	NA	NA	NA	NA	NA	GG	GG	GG	GG	GG	GG	GG	GG	GG	GG	GG	GG	GG	GG	GG	GG	GG	GG	GG	GG	GG	GG	GG	GG	GG	GG	GG	GG	GG	GG	GG	GG	GG	GG	GG	GG	GG	GG	GG
36063205|F|0-53:T>A-53:T>A	T/A	2	9140765	+	NA	NA	NA	NA	NA	NA	AA	NN	NN	NN	NN	NN	NN	AT	NN	AT	TT	NN	NN	TT	TT	NN	TT	AA	NN	TT	NN	TT	TT	TT	TT	TT	TT	NN	AA	TT	NN	AA	TT	NN	AA	AT	TT	TT	NN
35805004|F|0-5:T>C-5:T>C	T/C	2	9300108	+	NA	NA	NA	NA	NA	NA	TT	TT	TT	TT	TT	TT	TT	TT	TT	TT	TT	TT	TT	TT	TT	TT	TT	TT	CT	TT	TT	TT	TT	TT	CT	TT	TT	TT	TT	CT	TT	TT	TT	TT	TT	TT	TT	TT	TT
15484935|F|0-53:C>T-53:C>T	C/T	2	9300163	+	NA	NA	NA	NA	NA	NA	NN	NN	NN	CC	NN	CC	CC	NN	NN	TT	NN	TT	NN	CC	NN	CC	TT	TC	NN	CC	TT	NN	TT	NN	NN	CC	TC	TT	NN	NN	NN	CC	CC	NN	NN	NN	TT	CC	NN
35802935|F|0-68:T>C-68:T>C	T/C	2	9404642	+	NA	NA	NA	NA	NA	NA	TT	CT	TT	TT	TT	TT	TT	TT	TT	TT	TT	TT	TT	TT	TT	TT	TT	TT	TT	TT	TT	TT	TT	TT	TT	TT	TT	TT	TT	TT	TT	TT	TT	TT	TT	TT	TT	TT	TT
36063375|F|0-47:C>G-47:C>G	C/G	2	9421824	+	NA	NA	NA	NA	NA	NA	NN	CC	CC	NN	CC	NN	NN	CC	CC	CC	NN	CC	NN	NN	CC	NN	NN	NN	CC	NN	NN	CC	CC	CC	CC	NN	CC	CC	CC	NN	CC	CC	CC	NN	CC	CC	NN	CC	CC
7112109|F|0-30:T>A-30:T>A	T/A	2	9422545	+	NA	NA	NA	NA	NA	NA	TT	TT	TT	TT	NN	TT	TT	TT	NN	TT	TT	TT	TT	TT	TT	TT	TT	TT	TT	TT	TT	TT	TT	TT	TT	TT	TT	TT	TT	TT	TT	TT	TT	TT	TT	TT	TT	TT	TT
7106916|F|0-38:C>T-38:C>T	C/T	2	9581113	+	NA	NA	NA	NA	NA	NA	CC	CC	TC	CC	TC	CC	CC	CC	CC	CC	TC	TC	TC	TC	CC	CC	TC	TC	CC	TC	TC	TC	TC	TC	TC	CC	TC	TC	CC	TC	CC	CC	CC	CC	CC	CC	TC	TC	TC
7106916|F|0-17:C>T-17:C>T	C/T	2	9581134	+	NA	NA	NA	NA	NA	NA	CC	CC	CC	CC	CC	CC	CC	CC	CC	CC	CC	CC	CC	CC	CC	CC	CC	CC	CC	CC	CC	CC	CC	CC	CC	CC	CC	CC	CC	CC	CC	CC	CC	CC	CC	CC	CC	CC	CC
35804743|F|0-50:T>A-50:T>A	T/A	2	9595173	+	NA	NA	NA	NA	NA	NA	TT	TT	NN	TT	NN	TT	TT	TT	TT	TT	TT	TT	TT	TT	NN	TT	TT	TT	TT	TT	TT	TT	NN	NN	NN	TT	NN	TT	TT	TT	TT	TT	TT	TT	TT	NN	TT	NN	NN
35805666|F|0-6:G>T-6:G>T	G/T	2	9692581	+	NA	NA	NA	NA	NA	NA	GG	GG	GG	GG	GG	GG	GG	GG	GG	GG	NN	GG	GG	GG	GG	GG	GG	GG	GG	GG	GG	GG	GG	GG	GG	GG	GG	GG	GG	GG	GG	GG	GG	GG	GG	GG	GG	GG	GG
35805666|F|0-20:T>A-20:T>A	T/A	2	9692595	+	NA	NA	NA	NA	NA	NA	TT	TT	AT	TT	TT	TT	TT	TT	TT	TT	AA	AT	AT	AT	TT	TT	AT	AT	TT	TT	AT	TT	TT	AT	TT	TT	AT	AT	TT	AT	TT	TT	AT	TT	TT	AT	AT	AT	AT
7122633|F|0-55:A>T-55:A>T	A/T	2	9698471	+	NA	NA	NA	NA	NA	NA	AA	AA	AA	AA	AA	AA	AA	AA	TA	AA	AA	AA	AA	AA	AA	AA	AA	AA	AA	AA	AA	AA	AA	AA	AA	AA	AA	AA	AA	AA	AA	AA	AA	AA	AA	AA	AA	AA	AA
35807626|F|0-36:T>A-36:T>A	T/A	2	9738927	+	NA	NA	NA	NA	NA	NA	TT	TT	TT	TT	TT	NN	NN	TT	TT	TT	NN	TT	TT	TT	NN	TT	TT	TT	TT	TT	TT	TT	TT	TT	TT	TT	NN	TT	NN	TT	TT	NN	TT	AA	AT	AA	AT	AA	TT
35807626|F|0-27:G>A-27:G>A	G/A	2	9738936	+	NA	NA	NA	NA	NA	NA	GG	GG	GG	GG	GG	NN	NN	GG	GG	GG	NN	GG	GG	GG	NN	GG	GG	GG	GG	GG	GG	GG	GG	GG	GG	GG	NN	GG	NN	GG	GG	NN	GG	NN	GG	NN	GG	NN	GG
35807626|F|0-12:T>C-12:T>C	T/C	2	9738951	+	NA	NA	NA	NA	NA	NA	CT	CT	TT	CT	CT	CC	NN	TT	CT	TT	NN	CT	TT	TT	CC	TT	TT	CT	CT	CT	CT	CT	TT	CT	CT	TT	NN	TT	NN	TT	TT	CC	CT	NN	CT	NN	TT	NN	CT
35807517|F|0-59:G>A-59:G>A	G/A	2	9802014	+	NA	NA	NA	NA	NA	NA	GG	GG	GG	GG	AG	GG	GG	GG	GG	AG	AG	AG	AG	AG	GG	GG	AG	AG	AG	AG	AG	GG	AG	AG	GG	AG	AG	AG	NN	AG	GG	GG	AG	GG	GG	AG	AG	AA	AG
35807517|F|0-37:G>A-37:G>A	G/A	2	9802036	+	NA	NA	NA	NA	NA	NA	GG	GG	GG	GG	GG	GG	GG	GG	GG	GG	GG	GG	GG	GG	GG	GG	GG	GG	GG	GG	GG	GG	GG	GG	GG	GG	GG	GG	NN	GG	GG	GG	GG	GG	GG	GG	GG	NN	GG
35807517|F|0-13:A>G-13:A>G	A/G	2	9802060	+	NA	NA	NA	NA	NA	NA	AA	GA	AA	AA	AA	AA	AA	AA	AA	AA	GA	AA	AA	AA	AA	AA	AA	GA	AA	AA	AA	AA	GA	AA	AA	AA	AA	AA	GG	AA	AA	GA	GA	GA	GA	GA	GA	GG	AA
35807517|F|0-5:T>C-5:T>C	T/C	2	9802068	+	NA	NA	NA	NA	NA	NA	TT	TT	TT	TT	TT	TT	TT	TT	TT	TT	TT	TT	TT	TT	TT	TT	TT	TT	TT	TT	TT	TT	TT	TT	TT	TT	TT	TT	NN	TT	TT	TT	TT	TT	TT	TT	TT	NN	TT
35806981|F|0-7:G>A-7:G>A	A/G	2	9805954	+	NA	NA	NA	NA	NA	NA	NN	GG	NN	AA	GG	AA	AA	GG	NN	NN	NN	AA	NN	NN	AA	NN	GG	NN	AG	AG	GG	NN	NN	NN	AG	GG	NN	NN	AA	GG	GG	NN	NN	NN	NN	AA	NN	NN	NN
35806981|F|0-45:A>G-45:A>G	A/G	2	9805992	+	NA	NA	NA	NA	NA	NA	NN	NN	NN	AA	GG	AA	AA	NN	NN	NN	NN	AA	NN	NN	AA	NN	NN	NN	AA	AA	NN	NN	NN	NN	AA	NN	NN	GG	AA	GG	NN	NN	NN	NN	NN	AA	NN	NN	NN
35805706|F|0-18:G>A-18:G>A	G/A	2	9865402	+	NA	NA	NA	NA	NA	NA	AG	GG	AG	AA	AG	AA	AG	AG	AG	AG	AG	AG	GG	GG	AG	GG	GG	AG	AG	AG	AG	AG	GG	AG	AG	GG	AG	GG	AG	AA	GG	AG	GG	AG	AG	AG	AG	AG	AG
35805706|F|0-5:A>T-5:A>T	A/T	2	9865415	+	NA	NA	NA	NA	NA	NA	AA	AA	AA	AA	AA	NN	AA	AA	AA	AA	AA	AA	AA	AA	AA	AA	AA	AA	AA	AA	AA	AA	AA	AA	AA	AA	AA	AA	AA	NN	AA	AA	AA	AA	AA	AA	AA	AA	AA
20475471|F|0-24:A>C-24:A>C	A/C	2	9879049	+	NA	NA	NA	NA	NA	NA	AA	CA	AA	AA	AA	AA	AA	AA	CA	AA	AA	AA	AA	AA	AA	AA	AA	AA	AA	AA	AA	AA	AA	AA	AA	AA	AA	AA	CA	AA	AA	CA	CA	CA	AA	AA	AA	AA	AA
35803118|F|0-10:C>T-10:C>T	C/T	2	9889458	+	NA	NA	NA	NA	NA	NA	CC	CC	CC	CC	CC	CC	CC	CC	CC	CC	CC	CC	CC	CC	CC	CC	CC	CC	CC	CC	CC	CC	CC	CC	CC	CC	CC	CC	CC	CC	CC	CC	CC	CC	CC	CC	CC	CC	CC
35804464|F|0-8:T>C-8:T>C	T/C	2	9892670	+	NA	NA	NA	NA	NA	NA	TT	CT	TT	TT	TT	TT	TT	TT	TT	TT	TT	TT	TT	TT	TT	TT	TT	TT	TT	TT	TT	TT	TT	TT	TT	TT	TT	TT	CT	TT	TT	CT	CT	CT	TT	TT	TT	TT	TT
35804227|F|0-48:T>C-48:T>C	T/C	2	9896356	+	NA	NA	NA	NA	NA	NA	TT	TT	TT	TT	TT	NN	TT	TT	TT	TT	TT	TT	TT	TT	TT	TT	TT	TT	TT	TT	TT	TT	TT	TT	TT	TT	TT	TT	TT	TT	TT	TT	TT	TT	TT	NN	NN	NN	NN
7122606|F|0-54:T>C-54:T>C	T/C	2	9950123	+	NA	NA	NA	NA	NA	NA	TT	TT	TT	TT	TT	TT	TT	TT	TT	TT	TT	CT	TT	TT	TT	TT	TT	TT	TT	TT	TT	TT	TT	TT	TT	TT	TT	TT	TT	TT	TT	TT	TT	TT	TT	TT	TT	TT	TT
7122606|F|0-24:T>A-24:T>A	T/A	2	9950153	+	NA	NA	NA	NA	NA	NA	TT	AT	TT	TT	TT	TT	TT	TT	TT	TT	TT	TT	TT	TT	TT	TT	TT	TT	TT	TT	TT	TT	TT	TT	TT	TT	TT	TT	AT	TT	TT	AT	AT	AT	TT	TT	TT	TT	TT
7122606|F|0-6:C>T-6:C>T	C/T	2	9950171	+	NA	NA	NA	NA	NA	NA	CC	TC	CC	CC	CC	CC	CC	CC	CC	CC	CC	CC	CC	CC	CC	CC	CC	CC	CC	CC	CC	CC	CC	CC	CC	CC	CC	CC	TC	CC	CC	TC	TC	TC	CC	CC	CC	CC	CC
36064229|F|0-27:C>T-27:C>T	C/T	2	9954138	+	NA	NA	NA	NA	NA	NA	CC	CC	CC	CC	CC	CC	CC	CC	CC	CC	CC	TC	CC	CC	CC	CC	CC	CC	CC	CC	CC	CC	CC	CC	CC	CC	CC	CC	CC	CC	CC	CC	CC	CC	CC	CC	CC	CC	CC
36064230|F|0-28:G>C-28:G>C	G/C	2	9961535	+	NA	NA	NA	NA	NA	NA	GG	CG	GG	GG	GG	GG	GG	GG	GG	GG	GG	GG	GG	GG	GG	GG	GG	GG	GG	GG	GG	GG	GG	GG	GG	GG	GG	GG	CG	GG	GG	CG	CG	CG	GG	GG	GG	GG	GG
35804438|F|0-54:C>A-54:C>A	C/A	2	10004790	+	NA	NA	NA	NA	NA	NA	AA	AA	NN	NN	NN	NN	NN	NN	NN	NN	NN	NN	NN	NN	NN	AA	NN	NN	NN	AA	NN	NN	AA	NN	CC	NN	NN	NN	CC	NN	AA	NN	AA	NN	NN	CC	NN	CC	NN
100056130|F|0-27:T>A-27:T>A	T/A	2	10005680	+	NA	NA	NA	NA	NA	NA	TT	TT	NN	TT	TT	TT	TT	TT	TT	TT	NN	TT	TT	NN	TT	TT	TT	TT	TT	TT	TT	TT	TT	TT	TT	TT	TT	TT	TT	TT	TT	TT	TT	TT	TT	TT	TT	TT	TT
35805095|F|0-15:C>T-15:C>T	T/C	2	10005692	+	NA	NA	NA	NA	NA	NA	TT	TT	NN	TC	TT	TT	TT	TT	TT	TC	NN	TT	TT	CC	TT	TT	TC	TC	TC	TC	TC	TC	TT	TC	TT	TT	TT	TT	TT	TC	TT	TT	TT	TT	TT	TC	TC	TC	TT
100058340|F|0-22:A>G-22:A>G	A/G	2	10046107	+	NA	NA	NA	NA	NA	NA	AA	AA	AA	AA	AA	AA	NN	AA	AA	AA	NN	AA	AA	AA	AA	AA	AA	AA	NN	AA	AA	NN	AA	AA	AA	AA	AA	NN	AA	AA	AA	AA	AA	AA	AA	AA	AA	AA	AA
46068150|F|0-46:G>T-46:G>T	G/T	2	10049387	+	NA	NA	NA	NA	NA	NA	GG	GG	GG	GG	GG	GG	GG	GG	GG	GG	GG	GG	GG	GG	GG	GG	GG	GG	GG	GG	GG	GG	NN	GG	GG	GG	GG	GG	GG	NN	GG	GG	GG	GG	GG	GG	GG	GG	GG
7148512|F|0-68:T>A-68:T>A	T/A	2	10059475	+	NA	NA	NA	NA	NA	NA	TT	TT	NN	TT	TT	TT	TT	TT	TT	TT	TT	TT	TT	TT	TT	NN	TT	TT	TT	TT	TT	TT	NN	TT	TT	NN	TT	TT	TT	NN	NN	TT	TT	TT	TT	TT	TT	TT	TT
35805709|F|0-9:T>C-9:T>C	T/C	2	10089469	+	NA	NA	NA	NA	NA	NA	TT	CT	TT	NN	TT	TT	TT	TT	CC	TT	TT	TT	TT	TT	TT	TT	TT	NN	TT	TT	TT	TT	TT	NN	TT	TT	NN	TT	CC	TT	TT	CC	CT	CT	TT	NN	NN	NN	NN
36063852|F|0-50:A>G-50:A>G	A/G	2	10089510	+	NA	NA	NA	NA	NA	NA	AA	GA	GA	GG	AA	AA	GA	GA	GG	GA	AA	AA	AA	AA	AA	AA	AA	NN	GA	AA	GA	GA	GA	NN	GA	AA	NN	AA	GG	AA	AA	GG	GA	GA	GA	GG	GG	GG	GG
7139015|F|0-32:T>A-32:T>A	T/A	2	10118870	+	NA	NA	NA	NA	NA	NA	TT	AT	TT	TT	TT	TT	TT	TT	AT	TT	TT	TT	TT	TT	TT	TT	TT	TT	TT	TT	TT	TT	TT	TT	TT	TT	TT	TT	AT	TT	TT	AT	AT	AT	TT	AT	TT	TT	TT
35803278|F|0-24:T>G-24:T>G	G/T	2	10118923	+	NA	NA	NA	NA	NA	NA	NN	GG	GG	GG	GG	GG	GG	GG	NN	TT	GT	TT	GT	TT	GG	GG	TT	TT	GG	NN	GT	TT	GG	GT	GG	GG	GT	GT	GG	GG	NN	GG	GT	GG	GG	GT	GT	GT	TT
36063255|F|0-10:C>G-10:C>G	C/G	2	10179951	+	NA	NA	NA	NA	NA	NA	NN	NN	CC	NN	GG	CC	GC	NN	NN	NN	CC	GG	GG	NN	NN	CC	GC	NN	NN	GG	NN	CC	NN	CC	GG	GG	NN	NN	NN	NN	GG	CC	GG	NN	CC	CC	NN	CC	NN
100056464|F|0-7:T>C-7:T>C	T/C	2	10284693	+	NA	NA	NA	NA	NA	NA	TT	TT	TT	TT	TT	TT	TT	TT	NN	TT	TT	NN	NN	NN	TT	TT	TT	TT	TT	TT	NN	TT	NN	TT	TT	TT	TT	TT	TT	TT	TT	TT	TT	TT	TT	TT	TT	TT	TT
35806490|F|0-50:A>T-50:A>T	A/T	2	10303712	+	NA	NA	NA	NA	NA	NA	TA	TA	TA	TT	TA	TT	TA	TA	TT	TA	AA	TA	AA	AA	TA	AA	AA	TA	TA	TA	TA	TA	AA	TA	TA	AA	TA	AA	TA	AA	AA	TT	TA	TA	TA	TA	AA	AA	TA
34225884|F|0-41:G>A-41:G>A	G/A	2	10433255	+	NA	NA	NA	NA	NA	NA	GG	GG	NN	GG	GG	GG	GG	GG	GG	GG	GG	GG	NN	GG	NN	GG	GG	GG	GG	GG	GG	GG	GG	NN	GG	GG	GG	GG	NN	GG	GG	GG	GG	GG	NN	GG	NN	NN	GG
34225884|F|0-51:G>A-51:G>A	G/A	2	10433265	+	NA	NA	NA	NA	NA	NA	GG	AG	NN	AG	GG	GG	GG	GG	GG	GG	AG	GG	NN	GG	NN	GG	GG	GG	GG	GG	GG	GG	AG	NN	GG	GG	GG	GG	AA	GG	GG	AG	AG	AG	AA	AG	AA	AA	AG
35806654|F|0-24:T>A-24:T>A	A/T	2	10462025	+	NA	NA	NA	NA	NA	NA	AT	AT	AA	AA	AT	AA	AT	AT	AT	AT	TT	TT	TT	AT	AT	TT	TT	AT	AT	AT	AT	AT	AT	AA	AT	TT	AT	TT	AA	TT	TT	AA	AT	AT	AA	AT	AT	AT	AT
35806654|F|0-22:G>A-22:G>A	G/A	2	10462027	+	NA	NA	NA	NA	NA	NA	AG	GG	AA	AA	AG	AA	AG	AG	AG	AG	AG	AG	AG	AG	AG	GG	AG	AG	AG	AG	AG	AG	GG	AA	AG	GG	AG	AG	NN	GG	GG	AA	AG	GG	NN	AG	AG	AG	AG
46068397|F|0-15:A>G-15:A>G	A/G	2	10462034	+	NA	NA	NA	NA	NA	NA	AA	NN	AA	AA	AA	AA	AA	AA	AA	AA	AA	AA	AA	AA	AA	NN	AA	AA	AA	AA	AA	AA	NN	AA	AA	NN	AA	AA	NN	NN	NN	AA	AA	NN	NN	AA	AA	AA	AA
20488027|F|0-42:T>C-42:T>C	T/C	2	10463297	+	NA	NA	NA	NA	NA	NA	TT	CT	CT	TT	TT	TT	CT	TT	TT	TT	TT	TT	TT	TT	CT	TT	TT	TT	TT	CT	TT	TT	CT	TT	CT	TT	TT	CT	CC	CT	TT	CT	CT	CT	CT	CT	CT	CT	TT
7132807|F|0-54:C>T-54:C>T	C/T	2	10463589	+	NA	NA	NA	NA	NA	NA	TC	CC	CC	TT	TC	TT	TC	TC	TT	TC	NN	TC	CC	CC	TC	CC	CC	TT	TC	TC	TT	TC	CC	CC	TC	CC	NN	CC	CC	CC	TC	TT	CC	CC	TC	NN	TC	CC	NN
7132807|F|0-29:C>A-29:C>A	C/A	2	10463614	+	NA	NA	NA	NA	NA	NA	CC	CC	CC	NN	CC	NN	CC	CC	NN	CC	AA	AC	AC	AC	CC	CC	AC	AA	CC	CC	AC	CC	CC	AC	CC	CC	NN	AC	CC	CC	CC	CC	CC	CC	CC	AA	AC	AC	AA
35803427|F|0-14:A>T-14:A>T	A/T	2	10463629	+	NA	NA	NA	NA	NA	NA	AA	NN	NN	AA	AA	AA	AA	AA	AA	AA	NN	TA	TT	NN	AA	NN	TT	TA	AA	AA	TA	TA	NN	TT	AA	NN	TT	TT	NN	NN	AA	AA	NN	NN	AA	TT	TA	TT	TT
35800922|F|0-7:C>G-7:C>G	C/G	2	10463647	+	NA	NA	NA	NA	NA	NA	GC	CC	GC	GC	GC	GC	GC	GC	GC	GC	GC	GC	GC	GC	GC	CC	GC	GC	GC	GC	GC	GC	CC	GC	GC	GC	GC	GC	CC	GC	CC	GC	GC	CC	GC	GC	GC	GC	GC
35800922|F|0-53:T>A-53:T>A	T/A	2	10463693	+	NA	NA	NA	NA	NA	NA	TT	TT	TT	TT	TT	TT	TT	TT	TT	TT	TT	TT	TT	TT	TT	TT	TT	TT	TT	TT	TT	TT	TT	TT	TT	TT	TT	TT	TT	TT	TT	TT	TT	TT	TT	TT	TT	TT	TT
35804832|F|0-53:C>T-53:C>T	C/T	2	10465288	+	NA	NA	NA	NA	NA	NA	TC	CC	TC	TT	TC	TT	TC	TC	TC	TC	CC	CC	CC	CC	TC	CC	CC	TC	TC	TC	TC	TC	CC	TC	TC	CC	TC	CC	CC	CC	CC	TC	CC	CC	TC	CC	CC	CC	TC
35804832|F|0-31:G>C-31:G>C	G/C	2	10465310	+	NA	NA	NA	NA	NA	NA	GG	GG	GG	GG	GG	GG	GG	GG	GG	GG	GG	GG	GG	GG	GG	GG	GG	GG	GG	GG	GG	GG	GG	GG	GG	GG	GG	GG	GG	GG	GG	GG	GG	GG	GG	GG	GG	GG	GG
7143772|F|0-5:C>A-5:C>A	C/A	2	10583059	+	NA	NA	NA	NA	NA	NA	CC	AC	AC	CC	CC	CC	CC	CC	CC	CC	CC	CC	CC	CC	CC	CC	CC	CC	CC	CC	CC	CC	AC	CC	CC	CC	CC	CC	AC	NN	CC	CC	AC	AC	CC	CC	CC	CC	CC
35803041|F|0-59:A>G-59:A>G	G/A	2	10615982	+	NA	NA	NA	NA	NA	NA	GA	GA	GA	GG	GA	GG	GA	GA	GA	GA	GA	GA	GA	GA	GA	AA	GA	GG	GA	GA	GA	GG	AA	GG	GA	AA	GG	GA	GA	AA	AA	GA	GA	GA	GA	GA	GA	GA	GG
36063188|F|0-64:A>G-64:A>G	A/G	2	10669945	+	NA	NA	NA	NA	NA	NA	AA	AA	AA	AA	AA	AA	AA	AA	AA	AA	AA	AA	AA	AA	AA	AA	AA	AA	AA	AA	AA	AA	AA	AA	AA	AA	AA	AA	AA	AA	AA	AA	AA	AA	AA	AA	AA	AA	AA
36063188|F|0-59:T>C-59:T>C	T/C	2	10669950	+	NA	NA	NA	NA	NA	NA	TT	TT	TT	TT	TT	TT	TT	TT	TT	TT	TT	TT	TT	TT	TT	TT	TT	TT	TT	TT	TT	TT	TT	TT	TT	TT	TT	TT	TT	TT	TT	TT	TT	TT	TT	TT	TT	TT	TT
35805197|F|0-53:A>C-53:A>C	C/A	2	10705887	+	NA	NA	NA	NA	NA	NA	CC	CC	CA	CA	CC	CC	CA	CC	CC	CC	CC	CC	CC	CC	CC	CC	CC	CC	CC	CC	CC	CC	CC	CC	CC	CC	CC	CC	CA	CC	CC	CA	CC	CA	CA	CA	CA	CA	CC
20471727|F|0-33:T>C-33:T>C	T/C	2	10714018	+	NA	NA	NA	NA	NA	NA	TT	TT	TT	TT	TT	TT	TT	TT	TT	TT	TT	TT	TT	TT	TT	TT	TT	TT	TT	TT	TT	TT	TT	TT	TT	TT	TT	TT	TT	TT	TT	TT	TT	TT	TT	TT	TT	TT	TT
100058371|F|0-51:A>G-51:A>G	A/G	2	10756643	+	NA	NA	NA	NA	NA	NA	AA	AA	AA	AA	AA	AA	AA	AA	AA	AA	AA	AA	AA	AA	AA	AA	AA	AA	AA	AA	AA	AA	AA	AA	AA	AA	AA	AA	AA	AA	AA	AA	AA	AA	AA	AA	AA	AA	AA
20470998|F|0-40:G>T-40:G>T	G/T	2	10807370	+	NA	NA	NA	NA	NA	NA	GG	GG	GG	GG	GG	GG	GG	GG	GG	GG	GG	GG	GG	GG	GG	GG	GG	GG	GG	GG	GG	GG	GG	GG	GG	GG	GG	GG	GG	GG	GG	GG	GG	GG	GG	GG	GG	GG	GG
20499747|F|0-5:C>A-5:C>A	C/A	2	10868853	+	NA	NA	NA	NA	NA	NA	CC	CC	NN	NN	NN	NN	NN	CC	CC	CC	CC	CC	NN	NN	NN	CC	CC	CC	NN	CC	CC	NN	CC	CC	CC	CC	CC	CC	CC	CC	CC	NN	CC	CC	CC	CC	CC	CC	CC
46067219|F|0-37:C>G-37:C>G	C/G	2	10902967	+	NA	NA	NA	NA	NA	NA	CC	CC	CC	CC	CC	CC	CC	CC	CC	CC	CC	CC	CC	CC	CC	CC	CC	CC	CC	CC	CC	CC	CC	CC	CC	CC	CC	CC	CC	CC	CC	CC	CC	CC	CC	CC	CC	CC	CC
36417873|F|0-58:T>C-58:T>C	T/C	2	10921350	+	NA	NA	NA	NA	NA	NA	TT	TT	TT	TT	TT	TT	TT	TT	TT	TT	TT	TT	TT	TT	TT	TT	TT	TT	TT	TT	TT	TT	TT	TT	TT	TT	TT	TT	TT	TT	TT	TT	TT	TT	TT	TT	TT	TT	TT
7115573|F|0-34:G>A-34:G>A	G/A	2	10974714	+	NA	NA	NA	NA	NA	NA	AG	GG	GG	AG	AG	GG	AG	GG	AG	AG	NN	GG	GG	GG	GG	AA	GG	GG	GG	AG	AG	AG	GG	AG	GG	NN	GG	GG	AG	GG	AA	GG	AG	AG	AG	GG	AG	AG	GG
20485683|F|0-36:T>G-36:T>G	T/G	2	10995975	+	NA	NA	NA	NA	NA	NA	TT	TT	TT	TT	TT	TT	TT	TT	TT	TT	TT	TT	TT	TT	TT	TT	TT	TT	TT	TT	GT	TT	TT	TT	TT	NN	TT	TT	TT	NN	GG	TT	TT	TT	TT	TT	TT	TT	TT
7114521|F|0-28:A>C-28:A>C	A/C	2	11032890	+	NA	NA	NA	NA	NA	NA	CA	CA	CA	CA	CA	CA	CA	CA	CA	CA	CA	CA	CA	CA	CA	CA	CA	AA	CA	CA	CA	CA	CC	CA	CA	CC	AA	CA	AA	CA	CC	AA	CA	CA	CA	AA	CA	AA	CA
35805274|F|0-6:G>T-6:G>T	G/T	2	11034875	+	NA	NA	NA	NA	NA	NA	GG	GG	GG	GG	GG	GG	GG	GG	GG	GG	NN	GG	GG	GG	GG	NN	GG	GG	GG	GG	TG	GG	NN	GG	GG	NN	GG	GG	GG	NN	NN	GG	GG	GG	GG	GG	GG	GG	GG
35805274|F|0-44:G>A-44:G>A	G/A	2	11034913	+	NA	NA	NA	NA	NA	NA	AG	AG	GG	GG	AG	GG	AG	AG	GG	AG	AA	AG	AG	AG	AG	AA	AG	GG	AG	AG	GG	AG	AA	GG	AG	AA	GG	AG	GG	AA	AA	GG	AG	AG	GG	GG	GG	GG	GG
35806217|F|0-7:A>G-7:A>G	A/G	2	11043136	+	NA	NA	NA	NA	NA	NA	NN	AA	NN	AA	AA	AA	AA	NN	NN	NN	AA	AA	NN	NN	AA	AA	AA	AA	AA	NN	NN	NN	NN	AA	AA	AA	NN	AA	NN	NN	AA	NN	NN	AA	NN	NN	AA	AA	AA
39854246|F|0-7:A>G-7:A>G	A/G	2	11043136	+	NA	NA	NA	NA	NA	NA	AA	AA	AA	AA	AA	AA	AA	AA	AA	AA	AA	AA	AA	AA	AA	AA	AA	AA	AA	AA	GA	AA	AA	AA	AA	AA	AA	AA	AA	AA	AA	AA	AA	AA	AA	AA	AA	AA	AA
7114774|F|0-36:T>C-36:T>C	T/C	2	11060238	+	NA	NA	NA	NA	NA	NA	TT	NN	NN	NN	CC	NN	NN	CT	NN	CC	CC	NN	CC	NN	NN	CC	CC	TT	NN	NN	NN	TT	NN	TT	NN	NN	NN	NN	CC	NN	CC	NN	TT	TT	NN	NN	NN	TT	TT
35801542|F|0-10:A>T-10:A>T	A/T	2	11330679	+	NA	NA	NA	NA	NA	NA	TA	TA	TA	AA	TA	AA	TA	TA	AA	TA	TT	TA	TA	TA	TA	TT	TA	AA	TA	TA	AA	AA	TT	AA	TA	TT	AA	TA	TA	TA	TT	AA	TA	TA	TA	AA	AA	AA	AA
35802746|F|0-55:C>T-55:C>T	C/T	2	11395691	+	NA	NA	NA	NA	NA	NA	TC	TC	TC	TC	TC	CC	TC	TC	TC	TC	TT	TC	TC	TC	TC	TT	TC	CC	TC	TC	TC	TC	TC	CC	TC	TT	CC	TC	TC	TC	TT	TC	TC	TC	TC	TC	TC	TC	CC
35805975|F|0-12:C>T-12:C>T	C/T	2	11653447	+	NA	NA	NA	NA	NA	NA	CC	CC	NN	CC	CC	CC	CC	CC	CC	CC	NN	TC	NN	NN	CC	NN	NN	CC	CC	CC	TC	CC	NN	CC	CC	CC	CC	NN	CC	NN	NN	CC	CC	CC	CC	TC	NN	NN	CC
35802599|F|0-44:A>G-44:A>G	G/A	2	11653840	+	NA	NA	NA	NA	NA	NA	GG	GG	GG	GG	GG	NN	GA	GG	NN	GG	GG	GG	GG	GG	GG	GG	GG	GG	GG	GG	GA	GA	GG	GG	GG	GG	GG	GA	GG	GG	GG	NN	GG	GG	GA	GG	GG	GG	GG
35806442|F|0-58:T>C-58:T>C	T/C	2	11764227	+	NA	NA	NA	NA	NA	NA	TT	TT	NN	NN	TT	NN	TT	NN	NN	NN	NN	TT	TT	TT	NN	NN	TT	TT	TT	TT	TT	TT	TT	TT	NN	TT	NN	NN	NN	NN	TT	NN	TT	TT	TT	TT	TT	TT	NN
35804415|F|0-57:C>A-57:C>A	A/C	2	11765742	+	NA	NA	NA	NA	NA	NA	NN	NN	NN	NN	NN	AA	AA	AA	NN	NN	AA	NN	AA	AA	NN	NN	AA	AA	AA	NN	NN	AA	AA	NN	NN	AA	NN	AA	AA	AA	AA	AA	AA	AA	AA	NN	AA	NN	NN
35804415|F|0-53:C>T-53:C>T	T/C	2	11765746	+	NA	NA	NA	NA	NA	NA	NN	NN	NN	NN	NN	TT	TT	TT	NN	NN	TT	NN	TT	TT	NN	NN	TT	TT	TT	NN	NN	TT	TT	NN	NN	TT	NN	TT	TT	TT	TT	TT	TT	TT	TT	NN	TT	CC	NN
35806474|F|0-44:A>C-44:A>C	A/C	2	11768314	+	NA	NA	NA	NA	NA	NA	AA	CC	NN	NN	CC	AA	CC	AA	AA	NN	CC	NN	CC	CC	CA	CC	CC	NN	CA	NN	CA	CC	CC	NN	CC	CC	NN	CC	AA	CC	CC	AA	AA	AA	NN	NN	CC	CC	CC
35806473|F|0-46:T>A-46:T>A	T/A	2	11768316	+	NA	NA	NA	NA	NA	NA	NN	TT	NN	NN	TT	NN	TT	NN	NN	NN	AT	NN	TT	TT	TT	TT	TT	NN	TT	NN	TT	TT	TT	NN	TT	TT	NN	TT	NN	TT	TT	NN	NN	NN	NN	AA	TT	AT	TT
35801864|F|0-41:A>G-41:A>G	A/G	2	11769798	+	NA	NA	NA	NA	NA	NA	AA	NN	AA	AA	NN	NN	AA	NN	NN	NN	NN	NN	NN	NN	AA	NN	NN	NN	NN	AA	AA	NN	NN	AA	NN	NN	NN	NN	AA	NN	NN	AA	NN	NN	NN	AA	NN	AA	AA
35803883|F|0-8:G>T-8:G>T	G/T	2	11795909	+	NA	NA	NA	NA	NA	NA	TG	TG	TG	TG	TG	TT	TG	TG	TG	TG	GG	TG	GG	TG	TG	GG	GG	TG	TG	TG	TG	TG	GG	TG	TG	GG	TG	GG	TG	TG	GG	TG	TG	TG	TG	TG	TG	GG	TG
35803667|F|0-27:C>T-27:C>T	C/T	2	11807955	+	NA	NA	NA	NA	NA	NA	CC	CC	CC	TC	CC	CC	CC	CC	CC	CC	CC	CC	CC	CC	CC	CC	CC	CC	CC	TC	CC	CC	CC	CC	CC	CC	CC	CC	CC	CC	CC	TC	CC	CC	CC	TC	CC	TC	CC
7123892|F|0-65:T>C-65:T>C	T/C	2	11861666	+	NA	NA	NA	NA	NA	NA	TT	TT	CC	TT	CT	TT	NN	TT	TT	TT	CC	CC	CC	NN	NN	NN	CC	NN	NN	TT	TT	CC	NN	TT	TT	CC	TT	NN	TT	NN	CC	TT	TT	NN	CT	NN	CC	NN	NN
7146078|F|0-63:T>C-63:T>C	C/T	2	11861668	+	NA	NA	NA	NA	NA	NA	CC	CC	NN	CC	CC	CC	NN	CC	CC	CC	NN	NN	NN	NN	NN	NN	NN	NN	NN	CC	CC	NN	NN	CC	CC	NN	CC	NN	CC	NN	NN	CC	CC	NN	CC	NN	NN	NN	NN
35806141|F|0-12:C>G-12:C>G	C/G	2	11866954	+	NA	NA	NA	NA	NA	NA	GC	GC	GC	GG	GC	GG	GC	GC	GG	GC	CC	CC	CC	CC	GC	CC	CC	GC	GC	GC	GC	GC	CC	GC	GC	CC	GC	CC	GG	CC	CC	GG	GC	GC	GG	CC	GC	CC	GC
35806142|F|0-12:C>G-12:C>G	C/G	2	11866954	+	NA	NA	NA	NA	NA	NA	GC	GC	NN	GG	GC	GG	GC	CC	GC	GG	CC	CC	CC	CC	GC	CC	CC	GC	GC	GC	GG	GC	NN	NN	GC	CC	NN	CC	GG	CC	CC	GG	CC	GC	GG	NN	CC	NN	GC
35806141|F|0-13:G>C-13:G>C	G/C	2	11866955	+	NA	NA	NA	NA	NA	NA	GG	GG	GG	NN	GG	NN	GG	GG	NN	GG	GG	GG	GG	GG	GG	GG	GG	GG	GG	GG	GG	GG	GG	GG	GG	GG	GG	GG	NN	GG	GG	NN	GG	GG	NN	GG	GG	GG	GG
35806493|F|0-42:G>T-42:G>T	G/T	2	11885666	+	NA	NA	NA	NA	NA	NA	TG	TG	GG	GG	TG	TG	TG	TG	GG	TG	TT	TT	TT	TT	TG	TG	TT	TG	TG	TG	TG	TG	TT	GG	TG	TT	TG	TT	GG	TT	TT	GG	TG	TG	GG	TG	TT	TG	TG
7120147|F|0-57:T>C-57:T>C	C/T	2	11906961	+	NA	NA	NA	NA	NA	NA	CC	CC	CT	CT	CC	CC	CC	CC	CC	CC	CC	CC	CC	CC	CC	CC	CC	CC	CC	CC	CC	CC	CC	CC	CC	CC	CC	CC	CC	CC	CC	CC	CC	CC	CC	CT	CC	CT	CC
7120147|F|0-30:T>C-30:T>C	T/C	2	11906988	+	NA	NA	NA	NA	NA	NA	TT	TT	TT	TT	TT	TT	TT	TT	TT	TT	TT	TT	TT	TT	TT	TT	TT	TT	TT	TT	TT	TT	TT	TT	TT	TT	TT	TT	TT	TT	TT	TT	TT	TT	TT	TT	TT	TT	TT
35802789|F|0-6:A>G-6:A>G	G/A	2	11908121	+	NA	NA	NA	NA	NA	NA	GG	GG	GG	GG	GG	GG	GA	GG	GG	GG	GG	GG	GG	GG	GG	GG	GG	GG	GG	GG	GG	GG	GG	GG	GG	GG	GG	GG	GG	GG	GG	GG	GG	GG	GG	GA	GG	GA	GG
20496470|F|0-67:T>A-67:T>A	T/A	2	12007726	+	NA	NA	NA	NA	NA	NA	TT	AT	NN	TT	TT	TT	TT	TT	TT	TT	TT	TT	NN	NN	TT	AT	TT	TT	TT	TT	AT	TT	NN	TT	TT	NN	TT	NN	TT	NN	NN	AT	AT	AT	TT	AA	NN	AA	AT
20496470|F|0-52:A>G-52:A>G	A/G	2	12007741	+	NA	NA	NA	NA	NA	NA	AA	AA	GG	AA	AA	AA	AA	AA	AA	GA	AA	AA	GG	NN	AA	AA	AA	AA	AA	AA	AA	GA	GG	AA	GA	GG	GA	GG	AA	NN	NN	AA	AA	GA	GA	NN	GG	NN	GA
34225449|F|0-60:A>G-60:A>G	A/G	2	12195169	+	NA	NA	NA	NA	NA	NA	AA	GA	NN	AA	GG	NN	AA	GA	NN	GA	NN	GA	NN	NN	GA	NN	AA	GG	AA	GA	GA	GA	NN	GG	NN	AA	GA	NN	GG	AA	AA	GG	GA	GA	GG	NN	AA	AA	AA
34225448|F|0-6:G>A-6:G>A	G/A	2	12195223	+	NA	NA	NA	NA	NA	NA	GG	GG	NN	GG	NN	NN	GG	GG	NN	GG	NN	GG	NN	NN	GG	NN	GG	NN	GG	GG	GG	GG	NN	NN	NN	GG	GG	NN	NN	GG	GG	NN	GG	GG	NN	NN	GG	GG	GG
7129890|F|0-13:G>T-13:G>T	G/T	2	12248772	+	NA	NA	NA	NA	NA	NA	GG	GG	GG	GG	GG	GG	GG	GG	GG	GG	GG	GG	GG	GG	GG	GG	GG	GG	GG	GG	GG	GG	GG	GG	GG	GG	GG	GG	GG	GG	GG	GG	GG	GG	GG	GG	GG	GG	GG
7129890|F|0-29:T>A-29:T>A	T/A	2	12248788	+	NA	NA	NA	NA	NA	NA	TT	TT	TT	TT	TT	TT	TT	TT	TT	AT	TT	TT	TT	TT	TT	TT	TT	TT	AT	TT	TT	TT	AT	TT	AT	TT	TT	TT	TT	TT	TT	TT	TT	AT	AT	TT	AT	TT	AT
35805898|F|0-40:G>C-40:G>C	G/C	2	12270037	+	NA	NA	NA	NA	NA	NA	GG	NN	NN	NN	CG	CC	NN	CC	NN	NN	NN	NN	GG	GG	CG	NN	NN	NN	NN	NN	NN	NN	GG	NN	CC	GG	NN	NN	NN	NN	NN	NN	NN	GG	CC	NN	GG	NN	NN
35801164|F|0-30:A>G-30:A>G	A/G	2	12291164	+	NA	NA	NA	NA	NA	NA	AA	AA	GA	GA	GA	GG	AA	GA	GA	GA	AA	GA	GA	AA	GA	AA	AA	GA	GA	GA	GA	GA	AA	GA	GA	AA	GA	AA	GA	AA	AA	AA	AA	GA	GA	GA	GA	GA	GA
20487529|F|0-34:A>G-34:A>G	A/G	2	12294431	+	NA	NA	NA	NA	NA	NA	AA	AA	AA	NN	NN	AA	AA	AA	NN	NN	NN	NN	AA	AA	AA	AA	AA	AA	AA	AA	AA	AA	NN	NN	AA	AA	AA	AA	AA	AA	AA	NN	AA	AA	NN	AA	AA	AA	NN
35805525|F|0-53:C>T-53:C>T	C/T	2	12296697	+	NA	NA	NA	NA	NA	NA	CC	CC	NN	TC	CC	CC	CC	CC	CC	CC	CC	CC	CC	CC	CC	CC	CC	CC	CC	CC	CC	CC	TC	TC	CC	CC	CC	CC	CC	CC	CC	CC	CC	TC	TC	CC	TC	CC	CC
35807478|F|0-60:A>G-60:A>G	A/G	2	12320601	+	NA	NA	NA	NA	NA	NA	AA	GA	GA	GA	GA	GG	GA	GA	GA	GA	AA	GA	GA	AA	GA	AA	AA	GA	GA	GA	GA	GA	AA	GA	GA	AA	GA	AA	GA	AA	AA	GA	GA	GA	GA	AA	GA	AA	GA
100064113|F|0-12:G>A-12:G>A	G/A	2	12320649	+	NA	NA	NA	NA	NA	NA	GG	GG	GG	GG	GG	NN	GG	GG	GG	GG	GG	GG	GG	GG	GG	GG	GG	GG	GG	GG	GG	GG	GG	GG	GG	GG	GG	GG	GG	GG	GG	GG	GG	GG	GG	GG	GG	GG	GG
35807479|F|0-10:G>C-10:G>C	G/C	2	12320651	+	NA	NA	NA	NA	NA	NA	GG	GG	GG	GG	GG	NN	GG	GG	GG	GG	GG	GG	GG	GG	GG	GG	GG	GG	GG	GG	GG	GG	GG	GG	GG	GG	GG	GG	GG	GG	GG	GG	GG	GG	GG	GG	GG	GG	GG
7112685|F|0-40:G>A-40:G>A	G/A	2	12320698	+	NA	NA	NA	NA	NA	NA	NN	NN	NN	NN	GG	NN	GG	GG	NN	GG	GG	NN	GG	GG	NN	GG	GG	GG	GG	GG	GG	GG	GG	AG	GG	GG	NN	GG	NN	NN	NN	AG	NN	AG	GG	GG	NN	GG	GG
35807563|F|0-61:C>A-61:C>A	C/A	2	12449219	+	NA	NA	NA	NA	NA	NA	CC	CC	CC	CC	CC	CC	CC	CC	CC	CC	NN	NN	NN	NN	CC	NN	CC	CC	CC	CC	CC	CC	NN	CC	CC	NN	CC	NN	CC	NN	NN	CC	CC	CC	CC	CC	CC	CC	CC
35807563|F|0-36:G>T-36:G>T	G/T	2	12449244	+	NA	NA	NA	NA	NA	NA	TG	TG	TG	GG	TG	GG	TG	TG	TG	TG	TT	TT	TT	TT	TG	TT	TG	TG	TG	TG	TG	TG	TT	TG	TG	TT	TG	TT	GG	TT	TT	TG	TG	TG	TG	TT	TG	TG	TG
7120021|F|0-14:T>C-14:T>C	T/C	2	12484120	+	NA	NA	NA	NA	NA	NA	CC	CC	NN	CC	TT	TT	CC	NN	TT	CC	CC	CC	CC	CC	CC	NN	CC	NN	CT	NN	NN	NN	NN	NN	NN	CC	NN	CC	TT	NN	NN	NN	NN	TT	TT	NN	TT	NN	CC
35802680|F|0-23:A>T-23:A>T	A/T	2	12584089	+	NA	NA	NA	NA	NA	NA	TA	AA	AA	TT	AA	NN	AA	AA	NN	AA	AA	AA	AA	AA	AA	AA	AA	AA	AA	AA	AA	AA	AA	NN	AA	AA	NN	AA	AA	AA	NN	AA	AA	AA	NN	AA	AA	AA	AA
35803984|F|0-37:A>T-37:A>T	A/T	2	12595632	+	NA	NA	NA	NA	NA	NA	TA	TT	TA	TA	TA	AA	TA	TA	TA	TT	TT	TT	TT	TA	TA	TT	TT	TA	TA	TA	TA	TA	TA	TA	TA	TT	AA	TT	TT	TT	TT	TT	TT	TT	TA	TA	TT	TA	TA
20474920|F|0-45:C>T-45:C>T	C/T	2	12655503	+	NA	NA	NA	NA	NA	NA	CC	CC	TC	CC	TC	CC	CC	CC	CC	CC	CC	CC	CC	CC	CC	CC	CC	CC	CC	CC	CC	TC	TC	CC	TC	CC	CC	CC	CC	CC	CC	CC	CC	CC	TC	CC	CC	CC	CC
7115978|F|0-26:C>T-26:C>T	C/T	2	12722035	+	NA	NA	NA	NA	NA	NA	TC	CC	TC	TC	CC	CC	TC	CC	CC	TC	CC	CC	CC	CC	CC	CC	CC	CC	CC	CC	CC	CC	TC	TC	CC	CC	CC	CC	CC	CC	CC	CC	CC	TC	TC	CC	CC	CC	CC
13858716|F|0-33:A>G-33:A>G	A/G	2	12738848	+	NA	NA	NA	NA	NA	NA	GG	GA	GA	GA	GA	AA	GA	GA	AA	GG	GG	GA	GG	GA	GA	GG	GG	GA	GA	GA	GA	GA	GG	GA	GA	GG	GA	GG	GA	GA	GG	GA	GA	GA	GA	GA	GG	GA	GA
20475121|F|0-29:A>G-29:A>G	A/G	2	12740360	+	NA	NA	NA	NA	NA	NA	GG	GA	AA	GA	GA	AA	GA	GA	GA	GG	GG	GA	GG	GG	AA	GG	GG	GA	GA	GA	GA	GA	GG	AA	GA	GG	GG	GG	GA	GG	GG	GA	GA	GA	GG	GG	GG	GG	GA
34224731|F|0-17:T>C-17:T>C	T/C	2	12772469	+	NA	NA	NA	NA	NA	NA	TT	TT	NN	NN	TT	NN	TT	NN	NN	TT	TT	NN	TT	TT	NN	TT	TT	TT	NN	NN	NN	TT	TT	TT	NN	TT	NN	TT	NN	TT	NN	TT	TT	NN	TT	NN	CT	TT	NN
7111518|F|0-50:T>G-50:T>G	T/G	2	12772533	+	NA	NA	NA	NA	NA	NA	GT	GT	NN	TT	GT	TT	GT	GT	TT	GT	GT	GT	GG	GT	GT	GG	GG	GT	GT	GT	GT	GT	GT	GG	GT	GG	GT	GG	GT	GG	GG	GT	GT	GT	GT	GG	GG	GT	GT
7106955|F|0-65:A>C-65:A>C	A/C	2	12783525	+	NA	NA	NA	NA	NA	NA	CA	CA	CA	AA	CA	AA	CA	CA	AA	CA	CC	CA	CA	CC	CA	CC	CC	CA	CA	CA	CA	CA	CA	CA	CA	CC	CA	CC	CA	CC	CC	CA	CA	CA	AA	CC	CC	CA	CA
35802855|F|0-65:A>T-65:A>T	A/T	2	12785097	+	NA	NA	NA	NA	NA	NA	TA	AA	AA	TT	AA	AA	TA	AA	AA	AA	NN	AA	AA	AA	AA	AA	AA	AA	AA	AA	AA	AA	AA	AA	AA	AA	AA	NN	AA	AA	AA	AA	AA	AA	AA	AA	AA	AA	AA
35807129|F|0-6:G>C-6:G>C	G/C	2	12793618	+	NA	NA	NA	NA	NA	NA	CC	GG	GG	CG	GG	GG	CC	GG	GG	CG	NN	GG	NN	GG	GG	GG	NN	GG	GG	GG	GG	GG	GG	GG	GG	GG	GG	NN	GG	NN	NN	GG	GG	GG	GG	GG	NN	GG	GG
36064188|F|0-55:T>G-55:T>G	T/G	2	12793667	+	NA	NA	NA	NA	NA	NA	GG	GT	GT	TT	GT	TT	GG	GT	TT	GT	GG	GT	GG	GT	GT	GT	GG	GT	GT	GT	GT	GT	GT	GT	GT	GG	GT	GG	GT	GG	GG	GT	GT	GT	GT	GG	GG	GT	GT
100064111|F|0-16:A>T-16:A>T	A/T	2	12804177	+	NA	NA	NA	NA	NA	NA	NN	NN	NN	AA	AA	AA	AA	AA	AA	NN	AA	AA	NN	NN	AA	NN	NN	AA	AA	AA	AA	AA	NN	NN	AA	NN	AA	AA	NN	NN	NN	AA	AA	NN	AA	AA	NN	NN	AA
35804476|F|0-24:C>A-24:C>A	C/A	2	12804185	+	NA	NA	NA	NA	NA	NA	CC	CC	CC	CC	CC	NN	CC	CC	CC	CC	CC	CC	CC	CC	CC	CC	CC	CC	CC	CC	CC	CC	CC	CC	CC	CC	NN	CC	CC	CC	CC	CC	CC	CC	CC	CC	CC	CC	CC
35804476|F|0-51:A>G-51:A>G	A/G	2	12804212	+	NA	NA	NA	NA	NA	NA	AA	AA	AA	GA	GA	GG	GA	GA	GA	AA	AA	GA	AA	AA	GA	AA	AA	GA	GA	GA	GA	GA	AA	AA	GA	AA	GG	GA	AA	AA	AA	GA	GA	AA	GA	AA	AA	AA	GA
35804338|F|0-30:C>A-30:C>A	C/A	2	12863893	+	NA	NA	NA	NA	NA	NA	CC	CC	NN	CC	CC	CC	CC	CC	CC	CC	CC	CC	CC	CC	CC	CC	CC	CC	CC	CC	CC	CC	AC	AC	CC	CC	CC	CC	CC	CC	CC	CC	CC	CC	AC	CC	CC	CC	CC
35804338|F|0-31:C>A-31:C>A	C/A	2	12863894	+	NA	NA	NA	NA	NA	NA	CC	CC	NN	CC	CC	CC	CC	CC	CC	CC	CC	CC	CC	AC	CC	CC	CC	CC	CC	CC	CC	CC	CC	CC	CC	CC	CC	CC	CC	CC	CC	CC	CC	CC	CC	CC	CC	AC	CC
35801813|F|0-51:C>A-51:C>A	C/A	2	12996911	+	NA	NA	NA	NA	NA	NA	AC	CC	NN	NN	AC	NN	AC	CC	NN	NN	NN	NN	NN	CC	NN	AC	CC	NN	AC	CC	AC	AC	NN	CC	CC	CC	NN	CC	NN	CC	CC	CC	CC	CC	NN	CC	CC	NN	CC
34226755|F|0-64:G>A-64:G>A	G/A	2	13544824	+	NA	NA	NA	NA	NA	NA	GG	GG	GG	NN	AG	GG	GG	GG	GG	GG	NN	NN	GG	GG	GG	GG	GG	GG	GG	GG	GG	GG	AA	GG	GG	GG	AA	GG	GG	NN	GG	GG	GG	GG	AG	NN	GG	GG	GG
34226755|F|0-59:A>C-59:A>C	A/C	2	13544829	+	NA	NA	NA	NA	NA	NA	AA	AA	AA	NN	AA	AA	AA	AA	AA	AA	NN	NN	AA	AA	AA	AA	AA	AA	AA	AA	AA	AA	NN	AA	AA	AA	NN	AA	AA	NN	AA	AA	AA	AA	AA	NN	AA	AA	AA
34226755|F|0-33:C>T-33:C>T	C/T	2	13544855	+	NA	NA	NA	NA	NA	NA	CC	CC	CC	NN	CC	CC	TC	CC	CC	CC	NN	NN	CC	CC	CC	CC	CC	CC	CC	CC	CC	CC	NN	CC	CC	CC	NN	CC	CC	NN	CC	CC	CC	CC	CC	NN	CC	CC	CC
13856765|F|0-46:G>T-46:G>T	G/T	2	13549863	+	NA	NA	NA	NA	NA	NA	GG	TG	NN	GG	GG	GG	GG	GG	GG	GG	GG	TG	GG	GG	GG	GG	GG	GG	GG	GG	GG	GG	GG	GG	GG	GG	GG	GG	TG	GG	GG	TG	TG	TG	GG	GG	GG	GG	GG
35806326|F|0-7:G>C-7:G>C	C/G	2	13563837	+	NA	NA	NA	NA	NA	NA	CC	CG	CG	CG	CG	GG	CC	CG	CG	CG	CC	CG	CC	CC	CG	CC	CC	CG	CG	CG	CG	CG	CG	CG	CG	CC	CG	CC	CG	CC	CC	CG	CG	CG	CG	CG	CC	CC	CG
35805107|F|0-5:A>G-5:A>G	G/A	2	13604098	+	NA	NA	NA	NA	NA	NA	GG	GG	GG	GG	GG	NN	GA	GG	NN	GG	GA	GG	GA	GG	GG	GG	GG	NN	GA	GG	GG	GG	GA	GA	GG	GG	NN	GG	GG	GG	GG	GA	GG	GA	GA	GG	GG	GG	NN
7143765|F|0-42:G>A-42:G>A	G/A	2	13628035	+	NA	NA	NA	NA	NA	NA	GG	GG	GG	AA	AG	AA	GG	AG	AA	GG	AG	GG	GG	GG	GG	GG	AG	AA	AA	AA	AG	NN	AA	GG	AG	AG	AA	AA	GG	GG	GG	AG	GG	GG	GG	AG	AG	AG	AA
35802179|F|0-17:C>A-17:C>A	C/A	2	13726770	+	NA	NA	NA	NA	NA	NA	AC	CC	CC	AA	NN	CC	AA	CC	NN	NN	NN	AC	AC	NN	NN	CC	CC	CC	AC	CC	AC	CC	CC	CC	AA	AC	NN	CC	CC	AA	CC	CC	CC	NN	CC	NN	NN	CC	CC
35805817|F|0-68:C>T-68:C>T	C/T	2	13757527	+	NA	NA	NA	NA	NA	NA	TC	TC	TT	TC	TC	CC	TC	TC	TC	TC	TC	TC	TC	TC	CC	TC	TT	TC	CC	TC	TC	CC	TC	CC	CC	TC	TC	TT	TC	TC	TC	TC	TC	TC	TC	TC	TT	TC	TC
35805817|F|0-61:T>G-61:T>G	T/G	2	13757534	+	NA	NA	NA	NA	NA	NA	TT	TT	NN	GT	GT	TT	TT	TT	TT	TT	TT	TT	TT	TT	TT	TT	NN	TT	TT	TT	TT	GT	TT	TT	GT	GT	TT	NN	TT	TT	TT	TT	TT	GT	GT	TT	GG	TT	GT
35801054|F|0-39:G>C-39:G>C	C/G	2	14268183	+	NA	NA	NA	NA	NA	NA	GG	CC	NN	GG	NN	NN	CG	NN	NN	GG	CG	GG	GG	CC	GG	GG	NN	NN	GG	GG	GG	GG	GG	CG	GG	GG	NN	CC	CG	NN	GG	CC	CG	CC	NN	GG	NN	NN	NN
7149344|F|0-59:C>A-59:C>A	A/C	2	14525708	+	NA	NA	NA	NA	NA	NA	CC	CC	NN	NN	NN	AA	AC	AA	AA	AA	AC	AC	AC	AA	AA	AA	NN	AA	AC	AA	AC	AC	NN	CC	CC	AC	NN	AA	AC	AC	CC	AC	AC	NN	AA	NN	NN	NN	AA
7149050|F|0-21:C>T-21:C>T	C/T	2	14534718	+	NA	NA	NA	NA	NA	NA	CC	CC	CC	NN	CC	CC	CC	CC	CC	CC	TC	TC	NN	NN	TC	TC	CC	CC	TC	TC	TC	TC	CC	CC	CC	CC	CC	CC	CC	CC	TC	CC	TC	CC	NN	TC	CC	NN	CC
35801685|F|0-52:A>T-52:A>T	T/A	2	14546586	+	NA	NA	NA	NA	NA	NA	TA	TA	TT	AA	TT	TT	TT	TT	TT	TA	TA	TA	TA	TT	TA	TA	TT	TT	TT	TA	TT	AA	TT	AA	AA	TA	TT	TT	TA	TA	TT	TA	TA	TA	TT	AA	TT	TT	TT
35801305|F|0-48:T>C-48:T>C	T/C	2	14557083	+	NA	NA	NA	NA	NA	NA	CT	TT	NN	NN	TT	TT	NN	TT	NN	TT	NN	TT	TT	TT	NN	TT	TT	TT	TT	TT	TT	TT	NN	TT	CC	NN	TT	TT	TT	TT	TT	TT	TT	TT	NN	TT	CC	TT	TT
35804794|F|0-42:G>T-42:G>T	T/G	2	14689688	+	NA	NA	NA	NA	NA	NA	GG	NN	NN	NN	TG	TT	TT	TG	TT	GG	GG	GG	GG	GG	GG	GG	NN	GG	NN	TT	GG	TG	GG	NN	NN	GG	TT	NN	NN	NN	GG	GG	NN	TT	TG	NN	TG	NN	TG
35804794|F|0-36:A>G-36:A>G	A/G	2	14689694	+	NA	NA	NA	NA	NA	NA	AA	NN	NN	NN	AA	NN	NN	AA	NN	AA	AA	AA	AA	AA	AA	AA	NN	AA	NN	NN	AA	AA	AA	NN	NN	AA	NN	NN	NN	NN	AA	AA	NN	GG	AA	NN	AA	NN	AA
35801230|F|0-50:A>G-50:A>G	A/G	2	14815943	+	NA	NA	NA	NA	NA	NA	AA	NN	NN	AA	AA	AA	NN	AA	AA	AA	NN	AA	NN	AA	AA	AA	AA	AA	AA	NN	AA	AA	AA	NN	AA	AA	AA	AA	AA	NN	NN	AA	AA	NN	AA	AA	AA	AA	AA
35807823|F|0-14:A>G-14:A>G	A/G	2	14851333	+	NA	NA	NA	NA	NA	NA	GA	GA	AA	GA	GA	AA	GA	AA	GA	GA	GA	GA	GA	AA	GA	GA	AA	GA	GA	GA	GA	GA	GA	GA	GA	GA	AA	AA	GA	GA	GA	GA	GA	GA	GA	GA	AA	AA	GA
100055839|F|0-19:T>C-19:T>C	C/T	2	14851338	+	NA	NA	NA	NA	NA	NA	CC	CC	NN	CC	CC	NN	CC	CC	CC	CC	CC	CC	CC	NN	CC	CC	NN	CC	CC	CC	CC	CC	CC	CC	CC	CC	CC	NN	CC	CC	CC	CC	CC	CC	CC	CT	NN	NN	CC
39854321|F|0-30:A>G-30:A>G	G/A	2	14851349	+	NA	NA	NA	NA	NA	NA	GG	GG	NN	GG	GG	NN	GG	GG	GG	GG	GG	GG	GG	NN	GG	GG	AA	GG	GG	GG	GG	GG	GG	GG	GG	GG	GG	NN	GG	GG	GG	GG	GG	GG	GG	GG	NN	AA	GA
39853793|F|0-46:A>T-46:A>T	T/A	2	14887040	+	NA	NA	NA	NA	NA	NA	TT	TT	TT	TT	TT	TT	TT	TT	TT	TT	TT	TT	TT	TT	TT	TT	TT	TT	TT	TT	TT	TT	TT	TT	TT	TT	TT	TT	TT	TT	TT	TT	TT	TT	TT	TT	TT	TA	TT
20494963|F|0-22:G>T-22:G>T	T/G	2	14889286	+	NA	NA	NA	NA	NA	NA	TT	TT	TT	TT	TT	NN	TT	NN	NN	TT	TT	TT	TT	NN	TT	TT	NN	NN	TT	TT	TT	TT	TT	NN	TT	TT	NN	TT	TT	TT	TT	TT	TT	TT	NN	TT	NN	NN	NN
35801441|F|0-19:C>G-19:C>G	C/G	2	15125470	+	NA	NA	NA	NA	NA	NA	NN	GG	NN	CC	NN	CC	GG	GG	GC	GG	GG	NN	GC	NN	CC	GG	NN	GG	NN	GC	NN	CC	NN	CC	CC	GC	NN	GG	GC	NN	GG	GG	GG	GC	NN	GC	GG	NN	CC
35801188|F|0-17:G>T-17:G>T	T/G	2	15142750	+	NA	NA	NA	NA	NA	NA	TG	GG	GG	NN	TG	TT	TT	TG	TT	TT	GG	TT	TG	GG	TT	TG	TG	TG	TT	TG	TG	TT	GG	TG	TT	GG	NN	GG	TT	TG	TT	TG	TG	GG	TG	GG	GG	GG	TT
35806728|F|0-12:A>G-12:A>G	A/G	2	15236270	+	NA	NA	NA	NA	NA	NA	AA	GG	AA	GA	AA	AA	GA	GA	GA	GA	GG	AA	GA	NN	GA	GG	GA	AA	GA	GA	GA	GA	GG	GG	GA	GG	AA	NN	GG	GG	GG	GG	GA	GG	GA	GG	NN	AA	GA
35806728|F|0-13:T>C-13:T>C	T/C	2	15236271	+	NA	NA	NA	NA	NA	NA	CT	CC	TT	TT	CT	TT	CT	CT	TT	CT	CC	CC	CT	CC	CT	CC	CT	CT	TT	CT	CT	CT	CC	CC	CT	CC	CT	CC	CC	CC	CC	CC	CT	CC	CT	CC	CC	CC	TT
35806728|F|0-15:G>T-15:G>T	G/T	2	15236273	+	NA	NA	NA	NA	NA	NA	GG	NN	GG	GG	GG	GG	GG	GG	GG	GG	NN	GG	GG	NN	GG	NN	GG	GG	GG	GG	GG	GG	NN	NN	GG	NN	GG	NN	NN	NN	NN	NN	GG	NN	GG	NN	NN	GG	GG
7123283|F|0-55:C>T-55:C>T	C/T	2	15325785	+	NA	NA	NA	NA	NA	NA	CC	TC	TT	CC	CC	CC	CC	CC	TC	CC	TT	TC	CC	CC	TT	TC	TC	CC	TT	TC	CC	TT	NN	NN	TC	CC	CC	CC	CC	CC	TC	CC	TC	TC	TC	CC	CC	CC	TC
20471904|F|0-64:C>T-64:C>T	C/T	2	15356009	+	NA	NA	NA	NA	NA	NA	CC	CC	NN	CC	CC	CC	CC	CC	CC	CC	CC	CC	CC	CC	CC	CC	CC	CC	CC	CC	CC	CC	CC	CC	CC	CC	CC	CC	CC	CC	CC	CC	CC	CC	CC	CC	CC	CC	CC
36063282|F|0-39:T>A-39:T>A	T/A	2	15371102	+	NA	NA	NA	NA	NA	NA	AA	AT	TT	AA	AT	TT	AT	AT	AT	AA	NN	AT	TT	AA	TT	AA	AA	TT	NN	TT	AT	AT	TT	TT	TT	NN	NN	AA	AT	TT	TT	AT	AT	AT	AT	TT	NN	AA	TT
35803480|F|0-32:G>A-32:G>A	G/A	2	15373404	+	NA	NA	NA	NA	NA	NA	GG	AG	GG	GG	GG	NN	GG	GG	AA	GG	AG	AG	AG	GG	AA	AG	GG	GG	AA	AG	AA	AA	AG	AG	AG	AG	AG	GG	AG	AG	AG	AG	AG	AG	GG	AG	GG	GG	AA
35806407|F|0-57:C>T-57:C>T	C/T	2	15598382	+	NA	NA	NA	NA	NA	NA	CC	CC	CC	CC	CC	CC	CC	CC	CC	CC	CC	CC	CC	CC	CC	CC	CC	CC	CC	CC	CC	CC	TC	CC	CC	CC	CC	CC	CC	CC	CC	CC	CC	CC	CC	CC	CC	CC	CC
35806407|F|0-49:T>G-49:T>G	T/G	2	15598390	+	NA	NA	NA	NA	NA	NA	TT	GT	TT	TT	TT	TT	TT	TT	GT	TT	GT	GT	TT	GT	TT	TT	GT	GT	TT	TT	TT	TT	GT	TT	TT	TT	GT	GT	GT	GT	TT	GT	GT	GT	GT	TT	GT	GT	TT
100063377|F|0-34:T>C-34:T>C	T/C	2	15598405	+	NA	NA	NA	NA	NA	NA	NN	TT	NN	NN	NN	NN	NN	NN	TT	TT	TT	TT	NN	TT	NN	NN	TT	TT	NN	CC	NN	NN	TT	NN	NN	NN	TT	TT	TT	TT	NN	TT	TT	TT	TT	NN	TT	TT	NN
35806406|F|0-10:A>G-10:A>G	A/G	2	15707250	+	NA	NA	NA	NA	NA	NA	NN	AA	NN	NN	AA	NN	AA	NN	AA	NN	NN	AA	NN	AA	NN	AA	AA	AA	NN	NN	NN	AA	NN	NN	NN	NN	AA	AA	AA	AA	NN	AA	AA	AA	NN	NN	AA	GA	NN
35806406|F|0-33:A>C-33:A>C	A/C	2	15707273	+	NA	NA	NA	NA	NA	NA	AA	CC	AA	AA	CC	AA	CA	AA	CA	AA	AA	CA	AA	CC	AA	CA	CA	CA	AA	AA	AA	AA	AA	AA	AA	AA	CA	CC	CA	CA	AA	CC	AA	CA	AA	AA	CC	CC	AA
35806406|F|0-43:A>G-43:A>G	G/A	2	15707283	+	NA	NA	NA	NA	NA	NA	GG	GA	GG	NN	GA	NN	GA	GG	AA	GG	GG	GA	GG	GA	NN	GA	AA	AA	GG	GG	NN	GA	GG	NN	GG	GG	AA	GA	AA	GA	GG	GA	GA	GA	GG	NN	GA	GA	NN
7121294|F|0-63:A>C-63:A>C	A/C	2	15806597	+	NA	NA	NA	NA	NA	NA	AA	AA	NN	AA	AA	AA	AA	AA	NN	AA	AA	AA	AA	AA	AA	AA	AA	AA	AA	AA	AA	AA	NN	AA	AA	AA	AA	AA	AA	AA	AA	CA	AA	AA	AA	NN	AA	AA	AA
20111230|F|0-64:C>G-64:C>G	C/G	2	15863198	+	NA	NA	NA	NA	NA	NA	CC	CC	CC	CC	CC	CC	CC	CC	CC	CC	CC	CC	CC	CC	CC	CC	CC	CC	CC	CC	CC	CC	CC	CC	CC	CC	CC	CC	CC	CC	CC	CC	CC	CC	CC	CC	CC	CC	CC
36064060|F|0-67:G>A-67:G>A	A/G	2	16152629	+	NA	NA	NA	NA	NA	NA	AG	AA	AG	AG	AA	AA	AG	AG	AA	AG	AA	AA	AA	AG	AA	AG	AG	AA	AA	AA	AA	AG	AA	AA	AA	AA	AA	AG	AA	AA	AA	AG	AA	AA	AA	AA	AA	AA	AA
35807008|F|0-33:A>T-33:A>T	A/T	2	16152663	+	NA	NA	NA	NA	NA	NA	AA	AA	AA	AA	AA	AA	AA	AA	AA	AA	AA	TA	AA	AA	AA	AA	TA	TA	AA	AA	AA	AA	AA	AA	AA	AA	TA	TA	AA	AA	AA	AA	AA	AA	AA	TA	TA	TA	AA
100064732|F|0-23:A>G-23:A>G	A/G	2	16152673	+	NA	NA	NA	NA	NA	NA	AA	AA	AA	AA	AA	AA	AA	AA	AA	AA	AA	AA	AA	AA	AA	AA	AA	AA	AA	AA	AA	AA	AA	AA	AA	AA	AA	AA	AA	AA	AA	AA	AA	AA	AA	AA	AA	AA	AA
35807475|F|0-28:C>T-28:C>T	T/C	2	16152721	+	NA	NA	NA	NA	NA	NA	NN	TT	NN	TT	TT	TT	CC	TT	TT	NN	TT	TC	TT	TT	TT	TT	TC	TC	TT	NN	TT	TT	TT	TT	TT	TT	TC	CC	TT	NN	TT	TT	TT	NN	TT	TT	CC	CC	TT
35807475|F|0-41:A>T-41:A>T	A/T	2	16152734	+	NA	NA	NA	NA	NA	NA	NN	AA	NN	AA	AA	AA	NN	AA	AA	NN	AA	TA	AA	AA	AA	AA	AA	AA	TA	NN	AA	AA	TA	TA	AA	AA	AA	NN	AA	NN	AA	AA	AA	NN	AA	AA	NN	NN	AA
35801155|F|0-36:C>T-36:C>T	T/C	2	16246493	+	NA	NA	NA	NA	NA	NA	NN	NN	CC	CC	NN	TT	NN	TT	TT	CC	NN	CC	TC	CC	TT	NN	NN	NN	NN	NN	CC	NN	CC	NN	TT	TT	TT	CC	TT	CC	TT	CC	TT	NN	TT	TT	CC	CC	TT
35802285|F|0-26:C>T-26:C>T	T/C	2	16248222	+	NA	NA	NA	NA	NA	NA	NN	NN	NN	NN	TT	TT	NN	TT	NN	NN	NN	TC	NN	NN	NN	NN	TC	TC	TT	NN	TT	TT	TT	TT	TT	NN	TC	CC	TT	NN	TT	NN	TT	TT	TT	TT	NN	CC	TT
7117070|F|0-30:T>C-30:T>C	T/C	2	16455780	+	NA	NA	NA	NA	NA	NA	TT	TT	TT	TT	TT	TT	TT	TT	TT	TT	TT	TT	TT	TT	TT	TT	TT	TT	NN	TT	TT	TT	CC	NN	TT	TT	TT	TT	TT	NN	TT	TT	TT	CT	TT	CT	TT	TT	TT
7122737|F|0-21:A>C-21:A>C	A/C	2	16455789	+	NA	NA	NA	NA	NA	NA	AA	AA	AA	AA	CA	AA	AA	AA	CA	AA	CA	AA	CA	CA	CA	CA	AA	AA	CC	CA	CA	CA	CC	CC	CA	CA	AA	AA	CA	CC	CA	AA	AA	AA	AA	CA	AA	AA	CA
35801871|F|0-68:T>C-68:T>C	T/C	2	16478256	+	NA	NA	NA	NA	NA	NA	TT	TT	CT	CT	CT	TT	TT	TT	CT	TT	CT	CT	CT	CT	CT	CT	TT	TT	CT	TT	CT	CT	TT	CC	CT	CT	TT	TT	CT	TT	CT	TT	TT	CT	CT	CT	TT	TT	CT
36063434|F|0-45:G>C-45:G>C	G/C	2	16478366	+	NA	NA	NA	NA	NA	NA	GG	GG	GG	GG	GG	GG	GG	GG	GG	GG	GG	GG	GG	GG	GG	GG	GG	GG	GG	GG	GG	GG	GG	GG	GG	GG	GG	GG	GG	GG	GG	GG	GG	GG	GG	GG	GG	GG	GG
36064049|F|0-9:T>C-9:T>C	T/C	2	16495388	+	NA	NA	NA	NA	NA	NA	TT	TT	TT	TT	TT	TT	TT	TT	TT	TT	TT	TT	TT	TT	TT	TT	TT	TT	TT	TT	TT	TT	TT	TT	TT	TT	TT	TT	TT	TT	TT	TT	TT	TT	TT	TT	TT	TT	TT
35805368|F|0-15:A>T-15:A>T	T/A	2	16495394	+	NA	NA	NA	NA	NA	NA	TT	TT	TA	TT	TA	TT	TT	TT	TA	TT	TA	TA	TA	TA	TA	TA	TT	TT	TA	TA	TA	TA	TA	TA	TA	TA	TA	TT	TA	TA	TA	TT	TT	TA	TA	TA	TT	TT	TA
35808061|F|0-22:A>C-22:A>C	A/C	2	16563997	+	NA	NA	NA	NA	NA	NA	AA	CA	CC	CA	AA	CC	AA	CA	CA	AA	CA	CA	CA	CA	CC	CA	CA	CA	CC	CA	CA	CA	CA	CC	CC	CA	CA	AA	CA	CA	CA	CA	CA	CA	CC	CA	AA	AA	CC
35803318|F|0-6:A>G-6:A>G	A/G	2	16564022	+	NA	NA	NA	NA	NA	NA	AA	NN	AA	NN	GG	NN	GG	GG	NN	AA	NN	AA	NN	GG	NN	NN	NN	NN	GG	NN	NN	NN	NN	NN	NN	NN	NN	GG	NN	NN	NN	NN	NN	NN	NN	NN	AA	NN	NN
35802287|F|0-22:T>C-22:T>C	T/C	2	16615866	+	NA	NA	NA	NA	NA	NA	NN	TT	NN	TT	TT	TT	CC	TT	TT	NN	TT	CT	TT	TT	TT	TT	TT	TT	TT	TT	TT	TT	TT	TT	TT	TT	TT	TT	TT	NN	TT	TT	TT	TT	TT	TT	TT	TT	TT
35802286|F|0-7:T>G-7:T>G	T/G	2	16615881	+	NA	NA	NA	NA	NA	NA	TT	NN	NN	TT	NN	NN	GT	NN	NN	TT	NN	GG	NN	NN	NN	NN	NN	NN	NN	NN	NN	NN	NN	NN	NN	NN	NN	NN	NN	NN	NN	NN	NN	NN	NN	NN	NN	NN	NN
35807735|F|0-8:T>A-8:T>A	A/T	2	16750802	+	NA	NA	NA	NA	NA	NA	AT	AA	AA	AT	AT	NN	AT	AA	TT	AT	AA	AT	AA	AA	NN	AA	NN	AT	NN	AA	NN	AA	AA	NN	AA	AA	NN	AA	TT	AA	AA	AA	AA	AA	AA	AA	AA	AA	NN
35807735|F|0-17:G>A-17:G>A	G/A	2	16750811	+	NA	NA	NA	NA	NA	NA	AA	AG	AG	AG	AA	GG	AA	AG	GG	AA	AG	AG	AG	AG	GG	AG	GG	AG	GG	AG	GG	GG	AG	GG	AG	AG	GG	AG	GG	AG	AG	AG	AG	AG	AG	AG	AG	AG	GG
7111439|F|0-35:C>A-35:C>A	C/A	2	16751434	+	NA	NA	NA	NA	NA	NA	AA	AC	CC	AC	AA	CC	AA	AC	CC	AA	AC	AC	AC	AC	CC	AC	CC	CC	AC	AC	AC	AC	CC	CC	CC	AC	AC	AC	CC	AC	AC	AC	AC	AC	AC	AC	AC	AC	CC
100059278|F|0-14:G>A-14:G>A	A/G	2	16751455	+	NA	NA	NA	NA	NA	NA	NN	AA	AA	AA	NN	AA	NN	AA	AA	NN	AA	AA	AA	AA	AA	AA	AA	AA	AA	AA	AA	AA	AA	AA	AA	AA	AA	AA	AA	AA	AA	AA	AA	AA	AA	AA	AA	AA	AA
35807907|F|0-11:C>G-11:C>G	C/G	2	16840483	+	NA	NA	NA	NA	NA	NA	NN	CC	NN	NN	NN	CC	CC	GC	NN	NN	NN	CC	CC	CC	CC	CC	NN	CC	NN	NN	CC	NN	NN	NN	CC	CC	CC	NN	NN	CC	NN	NN	CC	NN	CC	NN	CC	CC	CC
35807745|F|0-28:T>C-28:T>C	T/C	2	16840519	+	NA	NA	NA	NA	NA	NA	TT	TT	TT	TT	CT	TT	TT	TT	CT	TT	TT	TT	TT	TT	TT	TT	TT	TT	TT	TT	TT	TT	TT	TT	TT	TT	TT	TT	CT	TT	TT	TT	TT	TT	TT	TT	TT	TT	TT
35807745|F|0-46:A>G-46:A>G	A/G	2	16840537	+	NA	NA	NA	NA	NA	NA	GA	AA	AA	GA	AA	AA	GA	AA	AA	GA	AA	AA	AA	AA	AA	AA	AA	AA	AA	AA	AA	AA	AA	AA	AA	AA	AA	AA	AA	AA	AA	AA	GA	AA	AA	AA	AA	AA	AA
35804684|F|0-27:T>G-27:T>G	T/G	2	16977116	+	NA	NA	NA	NA	NA	NA	GT	GT	NN	NN	GT	TT	GT	GG	TT	GT	GG	GT	GG	GG	NN	GG	NN	NN	NN	GT	GG	GG	GT	NN	GG	GG	NN	GG	TT	GG	GG	TT	GG	TT	GG	GG	GG	GG	TT
7148242|F|0-13:G>A-13:G>A	G/A	2	17012574	+	NA	NA	NA	NA	NA	NA	GG	AG	NN	AG	GG	AA	GG	AG	AG	GG	AG	AA	AG	AG	AA	AG	AA	AA	AA	AG	AG	AA	AG	AA	AG	AA	AA	AG	AG	AG	AG	AG	AG	AG	AA	GG	AG	AG	AA
35800953|F|0-59:C>A-59:C>A	C/A	2	17064471	+	NA	NA	NA	NA	NA	NA	CC	CC	CC	CC	AC	CC	CC	CC	AC	CC	CC	CC	CC	AC	CC	CC	CC	CC	CC	CC	CC	CC	CC	CC	CC	CC	CC	CC	AC	CC	CC	CC	CC	CC	CC	CC	CC	CC	CC
35799510|F|0-11:A>T-11:A>T	A/T	2	18105388	+	NA	NA	NA	NA	NA	NA	AA	AA	AA	AA	AA	AA	AA	AA	AA	AA	AA	AA	AA	AA	AA	AA	AA	AA	AA	AA	AA	AA	AA	AA	AA	AA	AA	AA	AA	AA	AA	AA	AA	AA	AA	AA	AA	AA	AA
100066314|F|0-12:A>C-12:A>C	A/C	2	18121651	+	NA	NA	NA	NA	NA	NA	AA	AA	AA	AA	AA	AA	AA	AA	AA	AA	AA	AA	AA	AA	AA	AA	AA	AA	AA	AA	AA	AA	AA	AA	AA	AA	AA	AA	AA	AA	AA	AA	AA	AA	AA	AA	AA	AA	AA
34243289|F|0-57:T>A-57:T>A	T/A	2	18121696	+	NA	NA	NA	NA	NA	NA	TT	TT	TT	AT	AT	TT	TT	TT	AT	TT	TT	TT	TT	TT	TT	TT	TT	TT	AT	TT	TT	TT	AT	TT	TT	TT	AT	TT	AT	AT	TT	TT	TT	AT	TT	TT	TT	AT	TT
35807649|F|0-61:T>G-61:T>G	T/G	2	18121700	+	NA	NA	NA	NA	NA	NA	TT	TT	GT	GT	GT	TT	TT	TT	TT	TT	TT	TT	GT	TT	TT	TT	TT	TT	GT	TT	TT	TT	TT	TT	TT	TT	TT	TT	TT	GT	TT	TT	TT	GT	GT	TT	TT	GT	TT
20498662|F|0-9:A>G-9:A>G	A/G	2	18161126	+	NA	NA	NA	NA	NA	NA	NN	NN	NN	NN	NN	NN	NN	NN	NN	NN	GG	NN	NN	NN	NN	NN	NN	NN	NN	NN	NN	NN	GG	NN	NN	NN	NN	NN	NN	NN	NN	NN	NN	NN	NN	NN	NN	NN	NN
20471366|F|0-31:G>A-31:G>A	G/A	2	18162083	+	NA	NA	NA	NA	NA	NA	NN	GG	AG	GG	AG	GG	GG	GG	AG	GG	AA	GG	GG	GG	GG	NN	GG	GG	GG	GG	GG	GG	AG	GG	GG	GG	GG	GG	AG	NN	GG	GG	GG	AG	GG	GG	GG	GG	GG
35805770|F|0-13:T>C-13:T>C	T/C	2	18398445	+	NA	NA	NA	NA	NA	NA	TT	TT	TT	TT	TT	TT	TT	TT	NN	TT	TT	TT	TT	TT	TT	TT	TT	TT	TT	TT	TT	TT	TT	TT	TT	TT	TT	TT	TT	TT	TT	TT	TT	TT	TT	TT	TT	TT	TT
35805770|F|0-10:A>G-10:A>G	A/G	2	18398448	+	NA	NA	NA	NA	NA	NA	AA	AA	AA	AA	GA	AA	AA	AA	NN	AA	AA	AA	AA	AA	AA	AA	AA	AA	AA	AA	AA	AA	AA	AA	AA	AA	AA	AA	GA	AA	AA	AA	AA	AA	AA	AA	AA	AA	AA
100063384|F|0-49:C>A-49:C>A	A/C	2	18585286	+	NA	NA	NA	NA	NA	NA	CC	NN	NN	CC	NN	NN	AC	NN	NN	AA	NN	NN	NN	NN	NN	NN	NN	NN	NN	NN	NN	NN	NN	NN	NN	NN	NN	NN	AA	NN	NN	NN	NN	NN	NN	NN	NN	NN	NN
100063385|F|0-55:C>G-55:C>G	G/C	2	18585292	+	NA	NA	NA	NA	NA	NA	CC	NN	NN	CC	GG	NN	CC	NN	NN	NN	NN	NN	NN	NN	NN	NN	NN	NN	NN	NN	NN	NN	NN	NN	NN	NN	NN	NN	GG	NN	NN	NN	NN	NN	NN	NN	NN	NN	NN
35807908|F|0-56:C>A-56:C>A	C/A	2	18585293	+	NA	NA	NA	NA	NA	NA	AC	CC	CC	AA	CC	CC	AC	CC	CC	NN	NN	CC	NN	CC	CC	CC	CC	CC	CC	NN	NN	CC	NN	NN	CC	CC	NN	CC	CC	CC	CC	CC	CC	CC	CC	NN	NN	NN	CC
7123210|F|0-63:G>A-63:G>A	A/G	2	18898982	+	NA	NA	NA	NA	NA	NA	GG	AA	NN	AA	AA	AA	NN	AA	NN	AA	AA	AA	AA	AA	AA	AA	AA	AA	AA	AA	NN	AA	AA	AA	AA	AA	NN	AA	NN	NN	AA	AA	AA	NN	AA	AA	AA	AA	AA
100058462|F|0-26:T>G-26:T>G	G/T	2	18899019	+	NA	NA	NA	NA	NA	NA	TT	NN	NN	NN	NN	NN	GG	NN	NN	NN	NN	NN	NN	GG	NN	NN	NN	NN	NN	NN	NN	NN	NN	NN	NN	NN	NN	NN	NN	NN	NN	NN	NN	NN	NN	NN	NN	NN	NN
13861274|F|0-20:G>T-20:G>T	T/G	2	18899025	+	NA	NA	NA	NA	NA	NA	GG	NN	NN	NN	TT	NN	NN	NN	TT	NN	NN	NN	NN	NN	NN	NN	NN	NN	NN	NN	NN	NN	NN	NN	NN	NN	NN	NN	TT	NN	NN	NN	NN	NN	NN	NN	NN	NN	NN
35802609|F|0-62:G>C-62:G>C	G/C	2	18938278	+	NA	NA	NA	NA	NA	NA	GG	NN	GG	CG	GG	NN	GG	GG	GG	GG	GG	NN	NN	NN	GG	GG	NN	NN	CG	NN	NN	NN	NN	NN	CC	NN	NN	NN	GG	CG	NN	NN	NN	NN	NN	GG	NN	NN	NN
36063820|F|0-18:C>G-18:C>G	C/G	2	19155073	+	NA	NA	NA	NA	NA	NA	GG	NN	NN	GG	CC	NN	GG	NN	CC	GG	GG	NN	NN	NN	NN	NN	NN	NN	NN	NN	CC	NN	NN	NN	NN	NN	NN	NN	CC	NN	NN	NN	NN	NN	NN	NN	NN	NN	NN
7122787|F|0-21:T>C-21:T>C	T/C	2	19242506	+	NA	NA	NA	NA	NA	NA	TT	TT	TT	TT	TT	TT	TT	TT	TT	TT	TT	TT	TT	TT	TT	TT	TT	TT	TT	TT	TT	TT	TT	TT	TT	TT	TT	TT	TT	TT	TT	TT	TT	TT	TT	TT	TT	TT	TT
100066051|F|0-68:C>G-68:C>G	C/G	2	19544807	+	NA	NA	NA	NA	NA	NA	NN	NN	NN	NN	CC	NN	NN	NN	CC	NN	NN	NN	NN	CC	NN	NN	NN	NN	NN	NN	NN	NN	NN	NN	NN	NN	NN	NN	CC	NN	CC	NN	NN	NN	NN	NN	NN	NN	NN
100066051|F|0-61:T>C-61:T>C	T/C	2	19544814	+	NA	NA	NA	NA	NA	NA	NN	NN	NN	NN	CC	NN	NN	NN	CC	NN	NN	NN	NN	CC	NN	NN	NN	NN	TT	NN	NN	NN	NN	NN	NN	NN	NN	NN	CC	TT	CC	NN	NN	TT	TT	NN	NN	TT	NN
20476390|F|0-52:A>C-52:A>C	A/C	2	19544823	+	NA	NA	NA	NA	NA	NA	AA	AA	AA	AA	AA	AA	AA	AA	AA	AA	AA	AA	AA	AA	AA	AA	AA	AA	CA	AA	AA	AA	AA	AA	AA	AA	AA	AA	AA	CA	AA	AA	AA	CA	CA	AA	AA	CA	AA
100066050|F|0-18:G>T-18:G>T	T/G	2	19544857	+	NA	NA	NA	NA	NA	NA	NN	NN	NN	NN	TT	NN	NN	NN	TT	NN	NN	NN	NN	NN	NN	NN	NN	NN	NN	NN	NN	NN	NN	NN	NN	NN	NN	NN	TT	NN	NN	NN	NN	NN	NN	NN	NN	NN	NN
35807937|F|0-8:G>A-8:G>A	G/A	2	19647823	+	NA	NA	NA	NA	NA	NA	GG	NN	NN	GG	GG	NN	AG	GG	NN	GG	GG	NN	NN	NN	NN	NN	NN	NN	NN	GG	NN	NN	NN	NN	NN	NN	NN	NN	GG	NN	NN	GG	GG	NN	GG	AG	NN	AA	GG
35804705|F|0-55:C>A-55:C>A	C/A	2	20067260	+	NA	NA	NA	NA	NA	NA	AC	CC	CC	AC	AC	CC	AC	CC	AC	AC	AC	CC	CC	CC	AC	CC	CC	CC	AC	CC	CC	CC	CC	AC	CC	CC	CC	CC	AC	CC	CC	AC	CC	AC	AC	CC	CC	CC	CC
35798652|F|0-7:T>A-7:T>A	T/A	2	20348849	+	NA	NA	NA	NA	NA	NA	AT	TT	NN	AT	TT	TT	AT	TT	TT	AT	TT	TT	TT	NN	TT	TT	TT	TT	TT	TT	TT	TT	TT	TT	TT	TT	TT	TT	TT	TT	TT	TT	TT	TT	TT	TT	TT	TT	TT
35798652|F|0-65:T>G-65:T>G	G/T	2	20348907	+	NA	NA	NA	NA	NA	NA	TT	NN	GG	TT	GG	NN	TT	NN	GG	TT	NN	NN	NN	NN	NN	NN	NN	NN	NN	NN	NN	NN	NN	NN	NN	NN	NN	NN	NN	NN	NN	GG	NN	NN	NN	NN	NN	NN	NN
13861118|F|0-25:C>T-25:C>T	C/T	2	20356399	+	NA	NA	NA	NA	NA	NA	CC	CC	CC	TC	TC	CC	CC	CC	TC	CC	CC	CC	CC	CC	CC	CC	TC	CC	CC	CC	CC	CC	CC	TC	CC	CC	CC	CC	TC	CC	CC	CC	CC	CC	CC	CC	CC	NN	NN
13861118|F|0-16:T>A-16:T>A	T/A	2	20356408	+	NA	NA	NA	NA	NA	NA	TT	TT	TT	TT	TT	TT	TT	TT	TT	TT	TT	TT	TT	TT	TT	TT	TT	TT	TT	TT	TT	TT	TT	TT	TT	TT	TT	TT	TT	TT	TT	TT	TT	TT	TT	TT	TT	NN	NN
35803012|F|0-14:G>T-14:G>T	G/T	2	20901594	+	NA	NA	NA	NA	NA	NA	GG	GG	GG	GG	GG	GG	GG	GG	GG	GG	GG	GG	GG	GG	GG	GG	GG	GG	GG	GG	GG	GG	GG	GG	GG	GG	GG	GG	GG	TG	GG	GG	GG	GG	GG	GG	GG	GG	GG
20494953|F|0-6:G>T-6:G>T	G/T	2	21331252	+	NA	NA	NA	NA	NA	NA	GG	GG	GG	GG	GG	GG	GG	GG	GG	GG	GG	GG	GG	GG	GG	GG	GG	GG	GG	GG	GG	GG	GG	GG	GG	GG	GG	GG	GG	GG	GG	GG	GG	GG	GG	GG	GG	GG	GG
35806409|F|0-43:G>C-43:G>C	G/C	2	21632639	+	NA	NA	NA	NA	NA	NA	GG	GG	GG	GG	CG	GG	GG	GG	GG	GG	GG	GG	GG	GG	GG	GG	GG	GG	GG	GG	GG	GG	GG	GG	GG	GG	GG	GG	GG	CG	GG	GG	GG	GG	GG	GG	GG	GG	GG
35806409|F|0-47:A>G-47:A>G	A/G	2	21632643	+	NA	NA	NA	NA	NA	NA	AA	AA	AA	AA	AA	AA	AA	AA	AA	AA	AA	AA	AA	AA	AA	AA	AA	AA	AA	AA	AA	AA	AA	AA	AA	AA	AA	AA	AA	AA	AA	GA	AA	AA	AA	AA	AA	AA	AA
46067285|F|0-10:C>T-10:C>T	C/T	2	21710459	+	NA	NA	NA	NA	NA	NA	CC	CC	CC	CC	CC	CC	CC	CC	CC	CC	CC	CC	CC	CC	CC	CC	CC	CC	CC	CC	CC	CC	CC	CC	CC	CC	CC	CC	CC	CC	CC	CC	CC	CC	CC	CC	CC	CC	CC
13856730|F|0-64:T>C-64:T>C	T/C	2	21710530	+	NA	NA	NA	NA	NA	NA	TT	TT	TT	TT	TT	TT	CT	CT	TT	TT	TT	TT	TT	TT	TT	TT	TT	TT	TT	TT	TT	TT	TT	CT	TT	TT	TT	TT	CT	TT	TT	TT	CT	TT	TT	TT	TT	TT	TT
100053117|F|0-46:T>C-46:T>C	T/C	2	22055088	+	NA	NA	NA	NA	NA	NA	TT	TT	TT	CT	TT	TT	TT	TT	TT	TT	TT	TT	TT	TT	TT	TT	TT	TT	TT	TT	TT	TT	TT	TT	TT	TT	TT	TT	NN	TT	TT	TT	TT	TT	TT	TT	TT	TT	TT
35806359|F|0-39:G>T-39:G>T	G/T	2	22055095	+	NA	NA	NA	NA	NA	NA	TG	TT	TG	TG	TG	TT	TG	TT	TG	TG	TG	TG	TG	TT	TG	TG	TT	TT	TG	TG	TG	TG	TG	TG	TG	TG	TG	TG	GG	TG	TG	TT	TG	TG	TG	TG	TG	TG	TG
34225202|F|0-41:C>A-41:C>A	C/A	2	22276759	+	NA	NA	NA	NA	NA	NA	AC	CC	CC	AC	AC	CC	AC	CC	AC	AC	CC	CC	CC	CC	CC	CC	CC	CC	CC	CC	CC	CC	CC	CC	CC	CC	CC	CC	AA	CC	CC	CC	AC	AC	AA	CC	CC	CC	CC
7109758|F|0-62:T>G-62:T>G	G/T	2	22476201	+	NA	NA	NA	NA	NA	NA	GG	GG	NN	NN	NN	GG	NN	NN	NN	TT	NN	NN	NN	NN	GG	NN	GG	GG	GG	GG	NN	GG	NN	NN	GG	GG	GG	NN	NN	NN	GG	NN	TT	TT	NN	NN	TT	NN	GG
35807715|F|0-33:G>A-33:G>A	G/A	2	23215614	+	NA	NA	NA	NA	NA	NA	AG	GG	NN	GG	AG	GG	AG	GG	AG	AG	GG	GG	GG	GG	GG	GG	GG	GG	GG	GG	AG	GG	AG	GG	GG	GG	GG	GG	AA	AG	GG	GG	AG	AG	AG	GG	AG	GG	GG
100058218|F|0-22:G>A-22:G>A	G/A	2	23297172	+	NA	NA	NA	NA	NA	NA	NN	NN	NN	GG	NN	NN	GG	NN	NN	GG	NN	NN	NN	NN	NN	NN	NN	NN	NN	NN	NN	NN	GG	NN	NN	NN	NN	NN	GG	NN	GG	NN	NN	NN	NN	NN	NN	NN	NN
35802604|F|0-67:C>G-67:C>G	C/G	2	24484742	+	NA	NA	NA	NA	NA	NA	CC	CC	CC	CC	CC	CC	NN	CC	CC	NN	NN	CC	CC	CC	CC	CC	CC	CC	CC	CC	CC	NN	NN	CC	CC	CC	CC	CC	CC	NN	CC	NN	CC	CC	CC	CC	CC	CC	CC
35806970|F|0-31:C>T-31:C>T	T/C	2	24537263	+	NA	NA	NA	NA	NA	NA	NN	NN	NN	NN	NN	NN	TT	NN	NN	NN	NN	NN	NN	NN	NN	NN	NN	NN	NN	NN	NN	TT	NN	NN	TT	NN	NN	NN	TT	NN	NN	NN	TT	NN	TT	NN	TT	NN	NN
35798440|F|0-28:C>G-28:C>G	C/G	2	24663870	+	NA	NA	NA	NA	NA	NA	CC	CC	CC	CC	CC	CC	CC	CC	CC	NN	CC	CC	CC	CC	CC	CC	CC	CC	CC	CC	CC	CC	CC	CC	CC	CC	CC	CC	CC	CC	CC	CC	CC	CC	CC	CC	CC	CC	CC
35798440|F|0-63:C>G-63:C>G	C/G	2	24663905	+	NA	NA	NA	NA	NA	NA	CC	CC	CC	CC	CC	CC	CC	CC	CC	NN	CC	CC	CC	CC	CC	CC	CC	CC	CC	CC	CC	CC	CC	CC	CC	CC	CC	CC	CC	CC	CC	CC	CC	CC	CC	CC	GC	CC	CC
7132458|F|0-66:A>G-66:A>G	A/G	2	24663908	+	NA	NA	NA	NA	NA	NA	AA	AA	NN	AA	AA	AA	AA	AA	AA	AA	NN	AA	AA	AA	NN	GA	AA	AA	AA	GA	AA	AA	AA	AA	GA	AA	NN	NN	AA	AA	AA	AA	AA	AA	GA	AA	AA	AA	AA
34224031|F|0-59:A>G-59:A>G	A/G	2	24664226	+	NA	NA	NA	NA	NA	NA	AA	NN	AA	GA	AA	AA	AA	AA	NN	GA	NN	NN	AA	NN	AA	AA	AA	AA	AA	AA	AA	AA	AA	NN	AA	AA	AA	AA	GG	AA	AA	AA	GA	AA	GA	AA	AA	AA	AA
34224031|F|0-28:C>A-28:C>A	C/A	2	24664257	+	NA	NA	NA	NA	NA	NA	NN	NN	NN	CC	NN	NN	NN	NN	AA	CC	NN	NN	NN	NN	NN	NN	NN	NN	NN	NN	NN	NN	NN	NN	NN	NN	NN	NN	CC	NN	NN	NN	CC	NN	CC	NN	NN	NN	NN
20496166|F|0-65:G>A-65:G>A	A/G	2	25900992	+	NA	NA	NA	NA	NA	NA	AA	AA	AA	AG	AG	AA	AA	AA	AG	AA	AG	AG	AG	AA	AG	AG	AA	AA	AG	AG	AG	AG	AG	AG	AG	AG	AG	AG	AG	AG	AG	AG	AA	AA	AG	AG	AA	AA	AG
35803781|F|0-16:A>C-16:A>C	C/A	2	25901070	+	NA	NA	NA	NA	NA	NA	CC	CC	CA	CA	CA	CC	CC	CC	CA	CC	CA	CA	CA	CC	CA	CA	CC	CC	CA	CA	CA	CA	CA	CA	CA	CA	CA	CA	CA	AA	CA	CC	CA	CC	CA	CA	CC	CC	CA
7119987|F|0-15:G>A-15:G>A	G/A	2	25923870	+	NA	NA	NA	NA	NA	NA	GG	NN	NN	GG	AA	NN	GG	NN	NN	NN	NN	NN	NN	NN	NN	NN	NN	NN	NN	NN	NN	NN	NN	NN	NN	NN	NN	NN	GG	AA	NN	NN	GG	GG	GG	NN	NN	GG	NN
20498686|F|0-12:A>C-12:A>C	A/C	2	25923873	+	NA	NA	NA	NA	NA	NA	CA	AA	AA	CA	AA	AA	CA	AA	NN	AA	NN	AA	AA	AA	AA	AA	AA	AA	AA	AA	NN	AA	AA	AA	AA	AA	AA	AA	CA	AA	AA	AA	CA	CA	CC	AA	AA	CA	NN
20498686|F|0-11:C>A-11:C>A	C/A	2	25923874	+	NA	NA	NA	NA	NA	NA	CC	CC	CC	CC	CC	CC	CC	CC	NN	CC	NN	CC	CC	CC	CC	CC	CC	CC	CC	CC	NN	CC	CC	CC	CC	CC	CC	CC	CC	CC	CC	CC	CC	CC	NN	CC	CC	CC	NN
35802300|F|0-42:G>C-42:G>C	G/C	2	26127487	+	NA	NA	NA	NA	NA	NA	GG	GG	NN	GG	CG	GG	GG	GG	GG	GG	GG	GG	GG	NN	GG	GG	GG	GG	GG	GG	GG	GG	GG	GG	GG	GG	NN	GG	CC	NN	GG	GG	GG	GG	GG	NN	GG	GG	GG
36064150|F|0-66:A>G-66:A>G	A/G	2	27495423	+	NA	NA	NA	NA	NA	NA	AA	AA	AA	AA	AA	AA	AA	AA	AA	AA	GA	AA	AA	AA	AA	AA	AA	AA	AA	AA	AA	AA	AA	AA	AA	AA	GA	AA	AA	AA	GA	AA	AA	AA	AA	AA	AA	AA	AA
35804481|F|0-9:C>A-9:C>A	C/A	2	28123792	+	NA	NA	NA	NA	NA	NA	CC	NN	NN	NN	CC	NN	CC	NN	CC	CC	NN	NN	NN	NN	NN	NN	CC	NN	NN	CC	CC	NN	NN	NN	NN	CC	NN	NN	CC	NN	NN	CC	CC	CC	CC	NN	NN	CC	NN
35802189|F|0-30:A>T-30:A>T	T/A	2	28586769	+	NA	NA	NA	NA	NA	NA	NN	TT	TT	TT	NN	NN	NN	NN	NN	NN	TT	NN	TT	NN	TT	TT	NN	NN	TT	TT	TT	TT	TT	TT	NN	TT	TT	TT	NN	NN	TT	NN	NN	NN	TT	TT	NN	TT	TT
36063119|F|0-57:A>C-57:A>C	C/A	2	28938264	+	NA	NA	NA	NA	NA	NA	NN	CC	NN	CC	NN	CC	NN	CC	NN	NN	NN	CC	CA	NN	NN	NN	NN	CC	NN	CC	NN	AA	NN	CC	NN	NN	AA	AA	NN	AA	CA	NN	CC	NN	NN	AA	NN	NN	CA
35805717|F|0-42:G>T-42:G>T	T/G	2	29117778	+	NA	NA	NA	NA	NA	NA	TT	NN	NN	NN	NN	TT	TT	NN	NN	TT	NN	TT	NN	TT	NN	TT	TT	TT	NN	TT	NN	TT	NN	NN	TT	TT	TT	TT	TT	NN	TT	NN	TT	NN	NN	NN	NN	TT	TT
100046730|F|0-35:A>G-35:A>G	A/G	2	29362885	+	NA	NA	NA	NA	NA	NA	NN	NN	NN	NN	GA	NN	AA	AA	NN	AA	NN	AA	AA	NN	NN	NN	NN	AA	NN	NN	AA	NN	NN	NN	AA	AA	NN	NN	AA	AA	NN	NN	AA	AA	NN	NN	AA	NN	AA
100046730|F|0-31:G>T-31:G>T	G/T	2	29362889	+	NA	NA	NA	NA	NA	NA	NN	NN	NN	NN	TG	NN	GG	GG	NN	GG	NN	GG	GG	NN	NN	NN	NN	GG	NN	NN	GG	NN	NN	NN	GG	GG	NN	NN	GG	GG	NN	NN	GG	GG	NN	NN	GG	NN	GG
7147974|F|0-54:C>G-54:C>G	C/G	2	30422282	+	NA	NA	NA	NA	NA	NA	GC	CC	CC	GC	CC	CC	GC	CC	CC	GC	CC	CC	CC	CC	CC	CC	CC	CC	CC	GC	GC	CC	CC	CC	CC	CC	GC	CC	CC	CC	CC	CC	CC	GC	CC	GC	GC	GC	CC
39853707|F|0-54:A>G-54:A>G	A/G	2	30455289	+	NA	NA	NA	NA	NA	NA	AA	AA	AA	AA	AA	AA	AA	AA	AA	AA	AA	AA	AA	AA	AA	NN	AA	AA	AA	AA	AA	AA	NN	NN	AA	AA	NN	AA	AA	AA	AA	AA	AA	AA	NN	NN	AA	AA	AA
35805431|F|0-20:A>T-20:A>T	A/T	2	30500808	+	NA	NA	NA	NA	NA	NA	NN	AA	NN	AA	NN	AA	AA	AA	NN	NN	AA	AA	NN	AA	AA	AA	NN	NN	NN	NN	AA	NN	NN	NN	NN	NN	AA	AA	NN	AA	AA	NN	NN	AA	AA	NN	AA	NN	AA
7111167|F|0-38:A>G-38:A>G	G/A	2	30686555	+	NA	NA	NA	NA	NA	NA	GG	AA	AA	GA	GA	AA	GA	GA	GG	GA	GA	GA	GG	GG	GA	GG	GG	GG	GA	GA	GA	GA	GA	GA	GG	GA	GA	GG	GA	GA	GA	GA	AA	GA	GA	GA	GA	GG	GA
36064058|F|0-46:A>G-46:A>G	A/G	2	31143562	+	NA	NA	NA	NA	NA	NA	NN	AA	NN	NN	NN	AA	NN	AA	NN	NN	AA	AA	NN	AA	AA	NN	AA	AA	NN	NN	AA	AA	NN	NN	NN	AA	NN	NN	AA	NN	AA	NN	AA	AA	AA	NN	NN	NN	NN
7110668|F|0-42:A>G-42:A>G	A/G	2	31143566	+	NA	NA	NA	NA	NA	NA	NN	AA	NN	NN	GG	AA	NN	AA	NN	NN	AA	AA	NN	AA	AA	NN	AA	AA	GG	NN	AA	AA	NN	NN	NN	AA	NN	NN	GA	NN	AA	NN	AA	AA	GA	GG	NN	NN	NN
35804949|F|0-17:G>T-17:G>T	T/G	2	31143622	+	NA	NA	NA	NA	NA	NA	NN	NN	TT	TT	TT	NN	NN	NN	TT	GG	TT	GG	NN	GG	GG	NN	NN	NN	NN	NN	NN	NN	TT	GG	GG	NN	NN	NN	NN	NN	NN	NN	GG	GG	NN	NN	GG	NN	NN
35801620|F|0-50:C>A-50:C>A	A/C	2	31162735	+	NA	NA	NA	NA	NA	NA	AC	CC	AC	AC	AA	CC	AC	AC	AC	AC	AC	CC	AA	AC	AC	AA	AC	AC	AA	AC	AC	AC	AC	AC	AC	AC	AC	AC	AC	CC	AC	AC	CC	CC	AC	AA	AC	CC	AC
7143390|F|0-46:G>A-46:G>A	A/G	2	31229816	+	NA	NA	NA	NA	NA	NA	AA	GG	AG	AA	AA	GG	GG	AG	AA	AG	AG	GG	AA	AG	AG	AA	AG	AG	AA	AG	AG	AG	AG	AG	AG	AG	AG	AA	AG	AA	AG	AG	GG	AG	AG	AA	AG	AG	AG
35803948|F|0-13:C>A-13:C>A	C/A	2	31304697	+	NA	NA	NA	NA	NA	NA	AA	CC	CC	AC	AC	CC	AC	AC	AC	AC	AC	AC	AA	AC	AC	AA	AC	AC	AC	AC	AC	AC	AC	AC	AC	AC	AC	AA	CC	AC	AC	AC	CC	AC	AC	AA	AC	AC	AC
36063998|F|0-58:G>A-58:G>A	G/A	2	31500268	+	NA	NA	NA	NA	NA	NA	GG	GG	GG	GG	GG	GG	GG	GG	GG	GG	GG	GG	GG	GG	GG	GG	GG	GG	GG	GG	GG	GG	GG	GG	GG	GG	GG	GG	GG	GG	GG	GG	GG	GG	GG	GG	GG	GG	GG
35804000|F|0-34:G>T-34:G>T	G/T	2	31679502	+	NA	NA	NA	NA	NA	NA	TG	GG	GG	TG	TG	GG	TG	GG	TG	TG	GG	GG	TG	TG	GG	GG	GG	GG	GG	TG	TG	GG	GG	GG	GG	GG	GG	GG	TG	GG	GG	GG	GG	TG	TG	TG	TG	TG	GG
7109009|F|0-32:C>T-32:C>T	C/T	2	31899884	+	NA	NA	NA	NA	NA	NA	TT	NN	NN	NN	TT	NN	TT	CC	NN	CC	CC	CC	CC	CC	CC	NN	CC	CC	CC	CC	CC	CC	NN	CC	CC	NN	CC	CC	TT	CC	CC	NN	NN	NN	TT	NN	CC	TC	CC
35804381|F|0-8:G>C-8:G>C	G/C	2	32130705	+	NA	NA	NA	NA	NA	NA	CG	GG	GG	CG	CC	GG	GG	CG	CG	CG	CG	CG	CC	CG	CG	CC	CG	CG	CG	CG	CG	CG	CG	CC	CG	CG	CG	CC	GG	CG	CG	CG	GG	GG	CG	CG	CG	GG	CG
35804381|F|0-22:T>C-22:T>C	T/C	2	32130719	+	NA	NA	NA	NA	NA	NA	TT	TT	TT	TT	CC	TT	TT	TT	CT	TT	TT	TT	NN	TT	TT	NN	TT	TT	TT	TT	TT	TT	TT	TT	TT	TT	TT	NN	CT	TT	TT	TT	TT	TT	TT	CT	TT	TT	TT
100038706|F|0-24:A>T-24:A>T	A/T	2	32151095	+	NA	NA	NA	NA	NA	NA	AA	NN	NN	NN	AA	NN	NN	NN	NN	NN	NN	NN	NN	NN	NN	AA	NN	NN	AA	AA	AA	NN	AA	AA	AA	NN	NN	AA	AA	NN	NN	AA	NN	NN	AA	AA	AA	NN	AA
7108921|F|0-41:C>T-41:C>T	C/T	2	32201885	+	NA	NA	NA	NA	NA	NA	NN	CC	NN	CC	TC	CC	CC	TC	NN	NN	NN	TT	NN	TC	TT	TT	NN	TT	NN	CC	NN	TT	NN	NN	CC	TT	NN	NN	CC	TC	TT	CC	CC	CC	CC	TC	TC	CC	TT
35803565|F|0-30:A>G-30:A>G	A/G	2	32309488	+	NA	NA	NA	NA	NA	NA	AA	AA	GA	AA	AA	AA	GA	AA	GA	AA	AA	GA	AA	AA	AA	AA	AA	AA	AA	AA	GA	AA	AA	AA	AA	AA	AA	AA	AA	AA	AA	AA	AA	AA	GA	AA	AA	AA	AA
7108795|F|0-13:T>A-13:T>A	T/A	2	32338811	+	NA	NA	NA	NA	NA	NA	AT	TT	TT	AT	AT	TT	AT	TT	AT	AT	TT	AT	TT	TT	TT	TT	TT	TT	TT	TT	AT	TT	TT	TT	TT	TT	TT	TT	AT	TT	TT	TT	TT	AT	TT	AT	TT	AT	TT
35807542|F|0-58:T>G-58:T>G	G/T	2	32355020	+	NA	NA	NA	NA	NA	NA	GG	GG	NN	GG	GG	NN	GG	GG	GG	GG	GG	GG	GG	GT	GG	GG	GG	GG	GG	GG	GG	GG	GG	GG	GG	GG	GG	GG	GG	GG	GG	GG	NN	GG	GG	GG	GG	GG	GG
35798347|F|0-26:G>T-26:G>T	G/T	2	32364533	+	NA	NA	NA	NA	NA	NA	TG	GG	GG	TG	TG	GG	TG	TG	TT	TG	TG	TG	TT	TG	TG	TT	TG	TG	TG	TG	TG	TG	TG	TG	TG	TG	TG	TT	TG	TG	TG	TG	GG	TG	TG	TG	TG	TG	TG
35802982|F|0-51:G>A-51:G>A	G/A	3	128587	+	NA	NA	NA	NA	NA	NA	AG	GG	GG	GG	GG	GG	GG	GG	GG	GG	GG	GG	GG	GG	GG	GG	GG	GG	GG	GG	GG	GG	GG	GG	GG	GG	GG	GG	GG	GG	GG	GG	GG	GG	AG	GG	GG	GG	GG
35805543|F|0-10:G>A-10:G>A	G/A	3	140752	+	NA	NA	NA	NA	NA	NA	AA	AA	NN	AG	NN	GG	GG	AA	NN	NN	GG	AA	NN	NN	AG	NN	GG	AA	NN	GG	AG	AG	GG	AA	GG	AG	NN	GG	GG	NN	GG	GG	GG	NN	AG	AA	AG	GG	AG
35805543|F|0-45:G>A-45:G>A	G/A	3	140787	+	NA	NA	NA	NA	NA	NA	AA	NN	NN	GG	NN	GG	AG	NN	NN	AA	GG	NN	NN	NN	GG	NN	GG	NN	NN	GG	GG	GG	GG	NN	GG	GG	NN	GG	GG	NN	GG	GG	GG	NN	GG	NN	GG	GG	GG
20495930|F|0-45:G>A-45:G>A	G/A	3	181810	+	NA	NA	NA	NA	NA	NA	GG	GG	GG	GG	GG	GG	GG	GG	NN	GG	GG	GG	GG	GG	NN	GG	GG	GG	AG	GG	GG	GG	GG	GG	GG	NN	GG	GG	GG	GG	GG	GG	GG	GG	GG	GG	AG	GG	AG
7116152|F|0-16:G>A-16:G>A	G/A	3	183495	+	NA	NA	NA	NA	NA	NA	GG	GG	AA	NN	NN	AG	NN	AA	GG	NN	GG	NN	GG	NN	GG	AA	GG	NN	GG	AG	NN	NN	NN	NN	GG	AG	AA	NN	GG	NN	GG	GG	GG	NN	NN	NN	GG	NN	GG
7121302|F|0-5:A>T-5:A>T	A/T	3	192642	+	NA	NA	NA	NA	NA	NA	TA	AA	AA	TA	AA	AA	TA	AA	AA	TA	AA	AA	AA	AA	AA	AA	AA	AA	AA	AA	AA	AA	AA	AA	AA	AA	AA	AA	AA	AA	AA	AA	AA	AA	AA	AA	AA	AA	AA
7108221|F|0-27:G>A-27:G>A	G/A	3	310247	+	NA	NA	NA	NA	NA	NA	NN	NN	AA	AA	NN	NN	GG	NN	NN	AA	GG	AA	GG	GG	NN	AA	GG	NN	NN	NN	AA	AG	NN	GG	NN	AA	NN	GG	GG	NN	AG	GG	GG	AA	AA	GG	GG	GG	GG
34223508|F|0-19:A>T-19:A>T	A/T	3	356633	+	NA	NA	NA	NA	NA	NA	AA	AA	AA	TA	AA	AA	AA	AA	AA	AA	TA	AA	NN	AA	AA	AA	AA	AA	TA	AA	AA	AA	AA	AA	TA	TA	TT	AA	TA	AA	TA	TA	TT	AA	TA	TA	NN	AA	TA
35802415|F|0-62:G>C-62:G>C	G/C	3	360304	+	NA	NA	NA	NA	NA	NA	CC	CG	CG	CC	CG	GG	CG	CG	CG	CG	CG	CG	GG	CG	CC	CG	GG	CG	CG	CG	CG	CG	CG	CG	CG	CC	CC	GG	CG	CG	CG	CG	CG	CG	CG	CG	CG	GG	CG
7121584|F|0-35:A>T-35:A>T	A/T	3	449233	+	NA	NA	NA	NA	NA	NA	AA	AA	NN	NN	NN	NN	AA	AA	TT	NN	NN	NN	NN	AA	NN	AA	NN	NN	TT	NN	NN	AA	NN	AA	TA	NN	NN	AA	NN	AA	NN	TA	NN	AA	NN	NN	AA	NN	NN
35803129|F|0-35:A>G-35:A>G	A/G	3	458474	+	NA	NA	NA	NA	NA	NA	NN	NN	NN	AA	AA	NN	NN	NN	AA	NN	AA	NN	NN	AA	AA	NN	NN	NN	AA	NN	AA	NN	NN	NN	AA	AA	AA	AA	AA	NN	AA	AA	AA	AA	AA	AA	AA	NN	AA
35803129|F|0-56:T>C-56:T>C	T/C	3	458495	+	NA	NA	NA	NA	NA	NA	TT	TT	TT	CT	CT	TT	TT	TT	CT	TT	CT	TT	TT	CT	CT	TT	TT	TT	CT	TT	CT	TT	TT	TT	CT	CT	CT	TT	CT	TT	CT	CT	CT	CT	CT	CT	CT	TT	CT
100049773|F|0-18:G>C-18:G>C	G/C	3	518233	+	NA	NA	NA	NA	NA	NA	CC	CG	CG	CC	GG	GG	GG	CG	GG	CC	CG	CG	GG	CG	CC	CG	GG	CG	GG	CG	CC	CG	GG	CG	CG	CC	CC	GG	NN	CG	GG	GG	GG	GG	CG	CG	GG	GG	CC
20410447|F|0-51:A>T-51:A>T	A/T	3	573278	+	NA	NA	NA	NA	NA	NA	TA	AA	AA	TA	AA	AA	TA	AA	AA	TA	AA	AA	AA	AA	AA	AA	AA	AA	AA	AA	AA	AA	AA	AA	AA	AA	NN	AA	AA	AA	AA	AA	AA	AA	AA	AA	AA	AA	AA
35800961|F|0-55:T>C-55:T>C	T/C	3	596873	+	NA	NA	NA	NA	NA	NA	CT	TT	TT	CT	CT	TT	CT	TT	CT	CT	CT	TT	TT	TT	CT	TT	TT	TT	CT	TT	CT	CT	TT	TT	CC	CT	CT	TT	CC	TT	CT	CT	CT	CT	CC	CT	CT	TT	CT
35805290|F|0-9:T>G-9:T>G	T/G	3	614596	+	NA	NA	NA	NA	NA	NA	GT	TT	TT	GT	TT	TT	GT	TT	TT	GT	TT	TT	TT	TT	TT	TT	TT	TT	GT	TT	TT	TT	GT	TT	TT	TT	TT	TT	TT	TT	TT	GT	TT	TT	TT	GT	TT	TT	TT
35805290|F|0-11:A>G-11:A>G	A/G	3	614598	+	NA	NA	NA	NA	NA	NA	AA	AA	AA	AA	GA	AA	AA	AA	GA	AA	GA	AA	AA	GA	GA	AA	AA	AA	GA	AA	GA	AA	AA	AA	GA	GA	GA	AA	GA	GA	GA	GA	GA	GA	GA	GA	GA	AA	GA
7142980|F|0-33:A>G-33:A>G	G/A	3	640031	+	NA	NA	NA	NA	NA	NA	GG	GA	GG	GG	GA	GA	GA	GA	AA	GG	AA	GA	AA	AA	GG	GA	AA	GA	AA	GA	GG	GA	AA	GA	AA	GA	GG	AA	GG	AA	AA	AA	AA	AA	GA	GG	GA	AA	GG
7121542|F|0-36:A>G-36:A>G	A/G	3	640034	+	NA	NA	NA	NA	NA	NA	AA	AA	AA	GA	GA	AA	AA	AA	GG	AA	GG	AA	NN	NN	GA	GA	NN	AA	GG	AA	GA	AA	NN	AA	GG	GA	AA	NN	GA	NN	GG	GG	GG	GG	GA	GA	AA	NN	GA
36063705|F|0-29:C>T-29:C>T	T/C	3	718449	+	NA	NA	NA	NA	NA	NA	CC	TT	TT	CC	TT	TT	TC	TT	TT	CC	TT	TT	TT	TT	TT	TT	TT	TT	TT	TT	TC	TT	TC	NN	TT	TT	TT	TT	TT	TT	TT	TC	TT	TT	TT	TT	TT	TT	TT
35806527|F|0-12:T>C-12:T>C	T/C	3	755734	+	NA	NA	NA	NA	NA	NA	NN	NN	NN	TT	TT	NN	NN	NN	TT	NN	NN	NN	NN	TT	NN	NN	TT	NN	CC	NN	TT	TT	NN	TT	TT	TT	NN	NN	TT	NN	TT	NN	TT	NN	TT	TT	TT	NN	TT
7139085|F|0-14:A>T-14:A>T	T/A	3	755736	+	NA	NA	NA	NA	NA	NA	NN	TT	NN	AA	TA	TT	TT	TT	AA	TT	TT	TT	TT	TA	NN	TT	TA	TT	NN	TT	TA	TA	TT	TA	AA	TA	TT	TT	AA	TT	AA	TT	TA	NN	TA	TA	TA	TT	AA
35804226|F|0-18:A>C-18:A>C	A/C	3	800222	+	NA	NA	NA	NA	NA	NA	CA	AA	AA	CA	AA	AA	CA	AA	AA	CA	AA	AA	AA	AA	AA	AA	AA	AA	AA	AA	AA	AA	AA	AA	AA	AA	AA	AA	AA	AA	AA	AA	AA	AA	AA	AA	AA	AA	AA
7111176|F|0-49:G>A-49:G>A	A/G	3	800286	+	NA	NA	NA	NA	NA	NA	AG	AG	AA	AG	AG	AA	AA	AA	AG	AA	AG	AA	AA	AG	AG	AA	AA	AG	AG	AA	AG	AG	AG	AG	AG	AG	AG	AG	AG	AA	AG	AG	AG	AG	AG	AG	AG	AA	GG
20502713|F|0-48:C>A-48:C>A	C/A	3	802704	+	NA	NA	NA	NA	NA	NA	CC	CC	CC	AC	AA	NN	NN	CC	AC	CC	AC	CC	CC	CC	CC	CC	NN	NN	AA	CC	CC	CC	CC	CC	AA	NN	AA	CC	AA	CC	AA	NN	NN	AA	AA	NN	AC	CC	AA
7116319|F|0-36:G>A-36:G>A	G/A	3	835481	+	NA	NA	NA	NA	NA	NA	GG	NN	NN	AA	NN	GG	GG	GG	NN	NN	GG	GG	GG	GG	GG	GG	GG	NN	AG	GG	AG	GG	GG	GG	NN	AG	NN	GG	GG	NN	NN	AA	GG	AG	GG	AA	AA	NN	AA
7143279|F|0-32:C>T-32:C>T	C/T	3	988812	+	NA	NA	NA	NA	NA	NA	TC	CC	CC	TC	TC	CC	TC	CC	TC	TC	TC	CC	CC	CC	TC	CC	CC	CC	TC	CC	TC	CC	CC	CC	TC	TC	TC	CC	TT	CC	TC	TC	TC	TC	TC	TC	TC	CC	TT
7115756|F|0-5:C>A-5:C>A	A/C	3	991524	+	NA	NA	NA	NA	NA	NA	NN	AA	NN	NN	NN	NN	AA	NN	NN	NN	NN	NN	AA	NN	NN	NN	NN	AA	NN	NN	AA	AA	NN	NN	AA	AA	NN	NN	NN	AA	NN	NN	AA	NN	AA	AA	NN	AA	NN
35804424|F|0-45:A>T-45:A>T	T/A	3	1045465	+	NA	NA	NA	NA	NA	NA	AA	NN	TT	NN	TA	TT	NN	NN	NN	NN	NN	TT	NN	NN	NN	TT	TT	TT	NN	NN	TT	NN	NN	TT	NN	TT	NN	TT	TA	NN	TA	NN	NN	NN	NN	NN	NN	NN	AA
35802981|F|0-33:G>A-33:G>A	A/G	3	1045813	+	NA	NA	NA	NA	NA	NA	AA	AA	AG	AA	AA	AA	AA	AG	AA	AA	AA	AA	AA	AA	AA	AA	AA	AA	AG	AA	AA	AG	AG	AG	AA	AA	AG	AA	AA	AA	AA	AA	AA	AA	AG	AA	AG	AG	AA
100058631|F|0-28:A>G-28:A>G	G/A	3	1045871	+	NA	NA	NA	NA	NA	NA	GG	GG	GG	GG	GG	GG	GG	GG	GG	GG	GG	GG	GG	GG	GG	GG	GG	GG	GG	GG	GG	GG	GG	GG	GG	GG	GG	GG	GG	GG	GG	GG	GG	GG	AA	GG	GG	GG	GG
35807126|F|0-64:A>G-64:A>G	G/A	3	1045907	+	NA	NA	NA	NA	NA	NA	GA	GG	GG	GG	GG	GG	GG	GG	GG	GG	GG	GG	GG	GG	GG	GG	GG	GG	GG	GG	GG	GG	GG	GG	GG	GG	GG	GG	GG	GG	GG	GG	GG	GG	NN	GG	GG	GG	GG
35801212|F|0-43:G>A-43:G>A	G/A	3	1060212	+	NA	NA	NA	NA	NA	NA	GG	GG	GG	GG	GG	GG	GG	GG	GG	GG	GG	GG	GG	GG	GG	GG	GG	GG	GG	GG	GG	GG	AG	GG	GG	GG	GG	GG	GG	GG	GG	AG	GG	GG	GG	GG	GG	AG	AG
20500172|F|0-26:A>G-26:A>G	A/G	3	1206323	+	NA	NA	NA	NA	NA	NA	GA	AA	AA	GA	AA	AA	GA	AA	AA	GA	AA	AA	AA	AA	AA	AA	AA	AA	AA	AA	AA	AA	AA	AA	AA	AA	AA	AA	NN	AA	AA	AA	AA	AA	AA	AA	AA	AA	NN
20500173|F|0-30:A>G-30:A>G	A/G	3	1206327	+	NA	NA	NA	NA	NA	NA	GA	AA	AA	GA	GA	AA	GA	AA	GA	GA	GA	AA	AA	AA	GA	GA	AA	AA	GA	AA	GA	AA	AA	AA	GA	GA	GA	AA	GG	AA	GA	GA	GA	GA	GA	GA	GA	AA	GG
7116069|F|0-66:G>A-66:G>A	A/G	3	1206363	+	NA	NA	NA	NA	NA	NA	AA	AA	AA	AG	AG	AA	AA	AA	AG	AA	AG	AA	AA	AA	AG	AA	AA	AA	AG	AA	AG	AA	AA	AA	AG	AG	AG	AA	GG	AA	AG	AG	AG	AG	AG	AG	AG	AA	GG
100063330|F|0-14:A>T-14:A>T	A/T	3	1230397	+	NA	NA	NA	NA	NA	NA	AA	AA	AA	AA	TA	AA	AA	AA	TA	AA	NN	AA	AA	AA	TA	AA	AA	AA	TA	AA	TA	AA	AA	AA	TA	TA	TA	AA	TT	AA	TA	TA	TA	TA	AA	TA	TA	AA	TT
35802570|F|0-35:A>C-35:A>C	A/C	3	1285460	+	NA	NA	NA	NA	NA	NA	CA	AA	AA	CA	CA	AA	CA	AA	CA	CA	CA	AA	AA	CA	CA	AA	AA	AA	CA	AA	CA	AA	AA	AA	CA	CA	AA	AA	CC	AA	CA	CA	CA	CA	CA	CA	CA	AA	CC
35802593|F|0-48:G>C-48:G>C	G/C	3	1333092	+	NA	NA	NA	NA	NA	NA	GG	CG	NN	CG	GG	GG	GG	CG	GG	CG	CG	CG	GG	GG	CG	CG	GG	CG	GG	CG	CG	GG	GG	GG	GG	CG	GG	GG	GG	CG	CG	GG	GG	GG	CG	GG	GG	GG	GG
7117567|F|0-6:A>T-6:A>T	A/T	3	1386575	+	NA	NA	NA	NA	NA	NA	TT	TA	TA	TT	TA	AA	TA	TA	TA	TT	TT	TA	AA	TA	TA	TA	AA	TA	TA	TA	TT	TA	AA	TA	TA	TT	TT	AA	TA	TA	TA	TA	TA	TA	TA	TA	TA	AA	TT
35803182|F|0-9:C>T-9:C>T	T/C	3	1536481	+	NA	NA	NA	NA	NA	NA	TT	TT	TC	TC	TT	TT	TT	TT	TC	TT	TT	TT	TT	TT	TT	TT	TT	TC	TT	TT	TT	TC	TT	TT	TT	TT	TT	TT	TT	TT	TT	TT	TT	TC	TT	TT	TT	TT	TT
7112326|F|0-17:A>T-17:A>T	T/A	3	1536504	+	NA	NA	NA	NA	NA	NA	TT	TT	NN	TT	TT	TT	TT	TT	TT	TT	TT	TT	TT	TT	NN	TT	TA	TT	TT	TT	TT	TT	TT	TT	NN	TT	TT	TT	TT	TT	TT	TT	TT	TT	TT	TT	TT	TT	TT
7115905|F|0-23:C>T-23:C>T	T/C	3	1538928	+	NA	NA	NA	NA	NA	NA	TT	TT	TT	TT	TT	TT	TT	TT	TT	TT	TT	TT	TT	TT	TT	TT	TT	TT	TT	TT	TT	TT	TT	TT	TT	TT	TT	TT	TT	TT	TT	TT	TT	TC	TT	TT	TT	TT	TT
35801586|F|0-33:T>C-33:T>C	T/C	3	1650892	+	NA	NA	NA	NA	NA	NA	CT	CT	NN	CT	CT	TT	TT	CT	TT	CT	CT	CT	TT	TT	CC	CT	TT	CT	CT	CT	CC	TT	TT	CT	CT	CT	CC	TT	CT	TT	CT	CT	CT	CT	TT	CT	TT	TT	CT
20110494|F|0-21:C>A-21:C>A	C/A	3	1731536	+	NA	NA	NA	NA	NA	NA	CC	AC	CC	CC	AC	AA	AC	AC	AC	CC	CC	AC	AA	AC	CC	CC	AA	AC	AC	AC	AC	AA	AA	CC	AC	AC	NN	AA	CC	AA	AC	AC	AC	AC	AC	AC	AC	AA	CC
7114440|F|0-53:T>C-53:T>C	C/T	3	1794955	+	NA	NA	NA	NA	NA	NA	CC	CC	CC	CC	CC	CC	CC	CC	CC	CC	CC	CC	CC	CC	CC	CC	CC	CT	CC	CC	CC	CC	CC	CC	CC	CC	CC	CC	CC	CC	CC	CC	CC	CT	CC	CC	CC	CC	CC
36063598|F|0-20:G>A-20:G>A	G/A	3	1942043	+	NA	NA	NA	NA	NA	NA	GG	GG	GG	GG	GG	GG	GG	GG	GG	GG	GG	GG	GG	GG	GG	AG	GG	GG	GG	GG	GG	GG	GG	AG	GG	GG	GG	GG	GG	GG	GG	GG	GG	GG	GG	GG	GG	GG	GG
7142973|F|0-17:G>A-17:G>A	G/A	3	1951834	+	NA	NA	NA	NA	NA	NA	AA	AG	AG	AA	AG	GG	AG	AG	AG	AA	AG	AG	GG	GG	AA	AG	GG	AG	AG	AG	AA	GG	AG	AG	AG	AA	AA	GG	AA	GG	AG	AG	AG	AG	AG	AG	AG	GG	AA
35802255|F|0-57:C>T-57:C>T	C/T	3	1971469	+	NA	NA	NA	NA	NA	NA	CC	TC	CC	CC	CC	TT	CC	TC	NN	CC	CC	CC	NN	NN	CC	TT	TT	TT	CC	TC	CC	TC	TT	TT	TT	NN	CC	TT	NN	TT	CC	NN	TT	NN	TC	NN	NN	TT	NN
35803441|F|0-17:C>G-17:C>G	G/C	3	1990600	+	NA	NA	NA	NA	NA	NA	NN	NN	CC	NN	NN	CC	NN	NN	GC	GC	NN	NN	NN	NN	NN	GG	NN	NN	NN	NN	GG	GC	GG	NN	NN	NN	NN	GG	NN	CC	GG	NN	NN	CC	CC	GG	CC	NN	NN
7143395|F|0-28:G>T-28:G>T	G/T	3	2077753	+	NA	NA	NA	NA	NA	NA	TG	GG	GG	GG	GG	GG	GG	GG	GG	TG	GG	GG	GG	GG	GG	GG	GG	GG	TG	GG	GG	TG	GG	GG	GG	GG	GG	GG	GG	TG	GG	GG	GG	GG	GG	GG	TG	GG	TG
100063860|F|0-30:T>C-30:T>C	C/T	3	2080010	+	NA	NA	NA	NA	NA	NA	NN	NN	NN	CC	NN	NN	NN	NN	NN	CC	NN	NN	NN	NN	NN	NN	NN	NN	CC	NN	CC	CC	NN	CC	NN	NN	NN	NN	NN	CC	NN	NN	NN	NN	CC	CC	CC	NN	NN
7114267|F|0-45:T>A-45:T>A	T/A	3	2080025	+	NA	NA	NA	NA	NA	NA	TT	TT	TT	TT	TT	TT	TT	TT	TT	TT	TT	TT	TT	TT	TT	TT	TT	TT	TT	TT	TT	TT	TT	TT	TT	TT	TT	TT	TT	TT	TT	TT	TT	TT	TT	TT	TT	TT	TT
35806617|F|0-22:G>A-22:G>A	G/A	3	2093913	+	NA	NA	NA	NA	NA	NA	GG	GG	GG	GG	GG	GG	GG	GG	GG	GG	GG	GG	GG	GG	GG	GG	GG	GG	GG	GG	AG	AG	AG	AG	GG	GG	GG	GG	GG	AG	GG	GG	GG	GG	AG	GG	AG	GG	GG
35806616|F|0-60:C>T-60:C>T	C/T	3	2093951	+	NA	NA	NA	NA	NA	NA	NN	CC	NN	NN	NN	NN	NN	NN	NN	NN	NN	NN	NN	NN	NN	NN	NN	NN	NN	NN	CC	CC	CC	CC	NN	NN	NN	NN	NN	CC	NN	NN	NN	NN	CC	CC	CC	NN	NN
20110442|F|0-43:G>C-43:G>C	G/C	3	2099890	+	NA	NA	NA	NA	NA	NA	GG	GG	GG	GG	GG	GG	GG	GG	GG	GG	GG	GG	GG	GG	GG	GG	GG	GG	GG	GG	GG	GG	CG	GG	GG	GG	GG	GG	GG	CG	GG	GG	GG	GG	GG	GG	CG	GG	GG
35801203|F|0-24:T>G-24:T>G	T/G	3	2129081	+	NA	NA	NA	NA	NA	NA	TT	TT	NN	TT	TT	TT	NN	GT	TT	NN	TT	TT	TT	TT	TT	TT	TT	TT	TT	TT	TT	TT	GT	TT	GT	NN	TT	TT	NN	TT	TT	TT	TT	TT	TT	TT	TT	TT	TT
35807066|F|0-32:C>A-32:C>A	C/A	3	2197131	+	NA	NA	NA	NA	NA	NA	CC	CC	CC	CC	CC	CC	CC	CC	CC	AC	CC	CC	CC	CC	CC	CC	CC	CC	CC	CC	CC	AC	CC	AC	CC	CC	CC	CC	CC	CC	CC	CC	CC	CC	CC	AC	CC	CC	AC
20489049|F|0-59:A>T-59:A>T	A/T	3	2197890	+	NA	NA	NA	NA	NA	NA	AA	AA	AA	AA	AA	AA	AA	NN	AA	TA	AA	AA	AA	AA	NN	AA	NN	AA	TA	AA	AA	TA	AA	AA	AA	AA	AA	TA	AA	AA	AA	AA	AA	AA	AA	AA	AA	AA	AA
35802800|F|0-59:A>T-59:A>T	A/T	3	2227125	+	NA	NA	NA	NA	NA	NA	AA	AA	AA	AA	AA	AA	AA	AA	AA	AA	AA	AA	AA	AA	AA	AA	AA	AA	AA	AA	AA	AA	AA	AA	NN	AA	AA	AA	AA	AA	AA	NN	AA	AA	AA	AA	AA	AA	AA
20485634|F|0-7:C>G-7:C>G	C/G	3	2238459	+	NA	NA	NA	NA	NA	NA	CC	CC	CC	CC	CC	CC	CC	CC	CC	GC	CC	CC	CC	CC	CC	CC	CC	CC	CC	CC	CC	GC	GC	GC	CC	CC	CC	CC	GC	CC	CC	CC	CC	CC	GC	CC	CC	CC	CC
35807382|F|0-12:A>G-12:A>G	A/G	3	2257458	+	NA	NA	NA	NA	NA	NA	GA	AA	AA	GA	GA	AA	GA	AA	GA	GA	AA	AA	AA	AA	AA	AA	AA	AA	AA	GA	AA	AA	AA	AA	AA	GA	AA	AA	GG	AA	AA	AA	AA	GA	AA	AA	GA	AA	GA
35804840|F|0-55:A>G-55:A>G	A/G	3	2289355	+	NA	NA	NA	NA	NA	NA	AA	AA	NN	AA	NN	AA	AA	GA	AA	AA	AA	AA	AA	AA	AA	AA	AA	GA	GA	AA	GA	AA	NN	NN	AA	AA	AA	AA	AA	NN	AA	AA	AA	AA	AA	AA	AA	AA	AA
36063539|F|0-30:G>T-30:G>T	G/T	3	2509975	+	NA	NA	NA	NA	NA	NA	GG	GG	GG	GG	GG	GG	GG	GG	GG	GG	GG	GG	GG	GG	GG	GG	GG	GG	GG	GG	GG	GG	GG	GG	TG	GG	GG	GG	GG	GG	GG	GG	GG	GG	GG	GG	GG	GG	GG
36063939|F|0-29:T>C-29:T>C	T/C	3	2538392	+	NA	NA	NA	NA	NA	NA	TT	TT	TT	TT	TT	TT	TT	TT	TT	CT	TT	TT	TT	TT	TT	TT	TT	TT	TT	TT	TT	TT	TT	TT	CT	TT	TT	TT	CT	TT	TT	CT	TT	TT	TT	TT	TT	TT	TT
35802983|F|0-37:T>C-37:T>C	T/C	3	2538455	+	NA	NA	NA	NA	NA	NA	CT	TT	TT	NN	NN	TT	NN	TT	NN	NN	TT	TT	NN	TT	NN	NN	TT	TT	NN	TT	CC	TT	TT	NN	TT	TT	TT	TT	TT	CT	TT	NN	TT	TT	NN	CC	TT	TT	TT
7134429|F|0-60:G>A-60:G>A	G/A	3	2574111	+	NA	NA	NA	NA	NA	NA	GG	GG	GG	GG	GG	GG	GG	GG	GG	GG	AG	GG	GG	GG	GG	GG	GG	GG	GG	GG	GG	GG	GG	GG	GG	GG	GG	GG	GG	GG	GG	GG	GG	GG	GG	GG	GG	GG	GG
35802895|F|0-56:T>G-56:T>G	T/G	3	2597569	+	NA	NA	NA	NA	NA	NA	NN	NN	NN	NN	TT	NN	TT	TT	NN	NN	TT	NN	TT	NN	NN	NN	NN	NN	GT	NN	NN	TT	NN	NN	NN	TT	NN	TT	NN	NN	NN	TT	TT	TT	TT	TT	NN	TT	TT
35807405|F|0-15:C>A-15:C>A	C/A	3	2604595	+	NA	NA	NA	NA	NA	NA	CC	CC	CC	CC	CC	CC	CC	CC	CC	AC	CC	CC	CC	CC	CC	CC	CC	CC	AC	CC	AC	AC	AC	CC	CC	CC	CC	CC	CC	CC	CC	CC	CC	CC	AC	CC	AC	CC	AC
35807405|F|0-24:G>A-24:G>A	G/A	3	2604604	+	NA	NA	NA	NA	NA	NA	GG	GG	GG	GG	GG	GG	GG	GG	GG	GG	GG	GG	GG	GG	GG	GG	GG	GG	GG	GG	GG	GG	GG	GG	GG	GG	GG	GG	GG	GG	GG	GG	GG	GG	GG	GG	GG	GG	GG
35807405|F|0-27:G>A-27:G>A	G/A	3	2604607	+	NA	NA	NA	NA	NA	NA	GG	GG	GG	GG	GG	GG	GG	GG	GG	GG	GG	GG	GG	GG	GG	GG	GG	GG	GG	GG	GG	GG	GG	GG	GG	GG	GG	GG	GG	GG	GG	GG	GG	GG	GG	GG	GG	GG	GG
35802050|F|0-26:A>C-26:A>C	A/C	3	2606396	+	NA	NA	NA	NA	NA	NA	AA	AA	NN	AA	AA	AA	AA	AA	AA	AA	AA	AA	AA	AA	AA	AA	AA	AA	AA	AA	AA	CA	CA	NN	AA	CA	AA	AA	AA	CA	AA	AA	AA	AA	CA	AA	AA	AA	AA
35804626|F|0-42:G>C-42:G>C	G/C	3	2630295	+	NA	NA	NA	NA	NA	NA	GG	GG	GG	GG	GG	GG	GG	GG	GG	GG	GG	GG	GG	GG	GG	GG	GG	GG	GG	GG	GG	GG	GG	GG	GG	GG	GG	GG	GG	GG	GG	GG	GG	GG	GG	GG	GG	GG	GG
35804170|F|0-45:T>C-45:T>C	T/C	3	2637875	+	NA	NA	NA	NA	NA	NA	TT	TT	TT	TT	TT	TT	TT	CT	CT	TT	TT	TT	TT	TT	TT	TT	TT	TT	CT	TT	CT	TT	TT	TT	TT	TT	TT	TT	TT	TT	TT	TT	TT	TT	TT	TT	TT	TT	TT
34225358|F|0-29:A>G-29:A>G	A/G	3	2679000	+	NA	NA	NA	NA	NA	NA	AA	AA	NN	AA	AA	NN	AA	AA	GA	AA	AA	AA	AA	AA	AA	AA	AA	AA	AA	AA	AA	AA	NN	AA	AA	AA	AA	AA	NN	NN	AA	AA	AA	AA	NN	AA	AA	NN	GA
34225358|F|0-24:T>A-24:T>A	T/A	3	2679005	+	NA	NA	NA	NA	NA	NA	TT	TT	NN	TT	TT	NN	TT	TT	TT	AT	TT	TT	TT	TT	TT	TT	TT	TT	TT	TT	TT	TT	NN	TT	TT	TT	TT	TT	NN	NN	TT	AT	TT	TT	AA	TT	AT	NN	TT
35802007|F|0-17:T>C-17:T>C	T/C	3	2692794	+	NA	NA	NA	NA	NA	NA	TT	TT	TT	NN	TT	TT	TT	TT	TT	TT	TT	TT	TT	TT	TT	TT	TT	TT	TT	TT	TT	TT	TT	TT	TT	CT	TT	TT	TT	CT	TT	TT	TT	TT	TT	TT	CT	TT	TT
20484808|F|0-34:T>A-34:T>A	T/A	3	2786667	+	NA	NA	NA	NA	NA	NA	TT	TT	TT	TT	AT	AA	TT	AT	AT	TT	TT	AT	AA	AA	AA	AT	AA	AT	TT	AT	TT	AA	AA	NN	AT	TT	TT	AA	TT	AA	AT	AT	AT	AT	AT	NN	AT	AA	TT
35807034|F|0-47:G>A-47:G>A	G/A	3	2872555	+	NA	NA	NA	NA	NA	NA	NN	NN	NN	NN	GG	GG	NN	GG	GG	NN	GG	NN	GG	GG	GG	GG	GG	GG	NN	GG	NN	GG	NN	GG	GG	NN	NN	GG	NN	NN	GG	AG	AG	GG	GG	NN	GG	GG	NN
7110809|F|0-46:G>T-46:G>T	G/T	3	2872556	+	NA	NA	NA	NA	NA	NA	TG	GG	GG	TG	TT	NN	TT	NN	TG	TT	NN	GG	NN	NN	GG	GG	NN	GG	GG	GG	GG	TT	NN	NN	NN	GG	GG	NN	TT	TT	GG	GG	TT	NN	TG	GG	TT	NN	TT
13861253|F|0-6:A>G-6:A>G	A/G	3	2872596	+	NA	NA	NA	NA	NA	NA	GG	GG	GG	GG	AA	AA	NN	AA	GA	NN	AA	GG	AA	AA	GA	GA	AA	GA	GG	GA	GG	AA	NN	AA	AA	GG	GG	AA	NN	NN	GA	GA	AA	AA	GA	GG	AA	AA	NN
20472083|F|0-8:A>G-8:A>G	A/G	3	2883887	+	NA	NA	NA	NA	NA	NA	AA	AA	AA	AA	AA	AA	AA	AA	AA	AA	GA	AA	AA	AA	AA	AA	AA	AA	AA	AA	AA	AA	GA	AA	AA	AA	AA	AA	GA	AA	AA	GA	GA	AA	AA	AA	AA	AA	AA
35805544|F|0-19:T>C-19:T>C	T/C	3	2930613	+	NA	NA	NA	NA	NA	NA	CT	CT	CT	CT	CT	TT	CT	CT	CT	CT	CT	CT	CT	CT	CT	CT	TT	CT	CT	CT	CT	TT	CT	CT	CT	CC	CC	TT	TT	TT	CT	CT	TT	CT	CT	CT	TT	TT	CT
7145964|F|0-26:C>T-26:C>T	C/T	3	2948039	+	NA	NA	NA	NA	NA	NA	NN	CC	TT	TT	TT	CC	CC	CC	NN	NN	CC	CC	NN	CC	NN	TT	TT	CC	NN	NN	TT	CC	NN	CC	TC	NN	NN	NN	TT	TT	NN	NN	CC	TC	NN	CC	TC	NN	TT
36063414|F|0-51:T>A-51:T>A	T/A	3	2948448	+	NA	NA	NA	NA	NA	NA	TT	TT	TT	TT	TT	TT	TT	TT	TT	TT	TT	TT	TT	TT	TT	TT	TT	TT	TT	TT	TT	TT	TT	TT	TT	TT	TT	TT	TT	TT	TT	TT	TT	TT	TT	TT	TT	TT	TT
35803818|F|0-17:G>C-17:G>C	G/C	3	2966241	+	NA	NA	NA	NA	NA	NA	GG	GG	GG	GG	GG	GG	GG	GG	GG	GG	GG	GG	GG	GG	GG	GG	GG	GG	GG	GG	GG	GG	GG	GG	GG	GG	GG	GG	GG	GG	GG	CG	CG	GG	CG	GG	GG	GG	GG
35802862|F|0-29:T>C-29:T>C	T/C	3	3006457	+	NA	NA	NA	NA	NA	NA	TT	TT	TT	TT	TT	TT	TT	TT	TT	TT	TT	TT	TT	TT	TT	TT	TT	TT	TT	TT	TT	TT	TT	TT	TT	TT	TT	TT	TT	TT	TT	TT	TT	TT	TT	TT	TT	TT	TT
35801717|F|0-63:A>G-63:A>G	A/G	3	3054996	+	NA	NA	NA	NA	NA	NA	AA	AA	NN	NN	NN	AA	GA	NN	NN	NN	NN	NN	AA	NN	AA	NN	AA	NN	NN	NN	NN	NN	NN	NN	AA	AA	AA	NN	GG	NN	AA	NN	AA	NN	NN	AA	NN	NN	GG
35801429|F|0-58:G>A-58:G>A	A/G	3	3076961	+	NA	NA	NA	NA	NA	NA	AA	AG	NN	AA	AG	GG	AG	AG	AG	AA	AA	AG	AG	AG	AA	AA	AG	AA	AA	AG	AA	AG	AG	AG	AG	AG	NN	AG	AA	AG	AG	AG	AG	AG	AG	AG	AA	AG	AA
35807810|F|0-24:C>A-24:C>A	C/A	3	3239599	+	NA	NA	NA	NA	NA	NA	AC	CC	AC	AC	AC	CC	AC	CC	AC	AC	AC	CC	CC	CC	CC	CC	CC	CC	AC	CC	CC	CC	CC	CC	CC	CC	CC	CC	AC	CC	CC	CC	CC	AC	CC	AC	AC	AC	AC
7112771|F|0-43:A>G-43:A>G	A/G	3	3295597	+	NA	NA	NA	NA	NA	NA	NN	GA	AA	AA	NN	NN	AA	GA	GG	AA	AA	AA	GG	GG	AA	AA	NN	AA	AA	GA	AA	AA	GA	AA	GG	NN	AA	AA	NN	GG	NN	NN	GG	GG	GG	AA	GG	GA	GA
7108216|F|0-31:C>T-31:C>T	T/C	3	3314895	+	NA	NA	NA	NA	NA	NA	TT	TT	TT	TT	TT	TT	TT	TT	TT	TT	TT	TT	TT	TT	TT	TT	TT	TT	TT	TT	TT	TT	TT	TT	TT	TT	TT	TT	TT	TC	TT	TC	TT	TT	TT	TT	TT	TC	TT
100051029|F|0-7:T>C-7:T>C	T/C	3	3327404	+	NA	NA	NA	NA	NA	NA	TT	TT	TT	TT	NN	NN	NN	TT	NN	TT	TT	TT	NN	NN	TT	TT	NN	TT	TT	TT	TT	NN	NN	NN	TT	TT	NN	NN	NN	TT	TT	NN	TT	TT	NN	NN	NN	NN	TT
35804574|F|0-14:T>A-14:T>A	T/A	3	3327411	+	NA	NA	NA	NA	NA	NA	AT	AA	AA	AT	TT	TT	TT	AT	TT	AT	AT	AT	TT	TT	AT	AT	TT	AT	AA	AT	AA	TT	TT	NN	AA	AA	NN	TT	TT	AT	AT	TT	AT	AT	TT	NN	TT	TT	AT
35802785|F|0-7:G>C-7:G>C	G/C	3	3540676	+	NA	NA	NA	NA	NA	NA	CG	GG	GG	CG	CG	GG	GG	GG	GG	CG	CG	CG	GG	GG	CG	CC	CG	GG	GG	CG	CG	CG	CG	CG	GG	GG	GG	CG	CC	GG	GG	CG	CG	CG	CG	GG	CC	CC	CG
36063828|F|0-40:A>C-40:A>C	A/C	3	3540926	+	NA	NA	NA	NA	NA	NA	AA	AA	AA	AA	AA	AA	AA	AA	AA	AA	AA	AA	AA	AA	AA	AA	AA	AA	AA	AA	AA	AA	AA	AA	AA	AA	AA	AA	AA	AA	AA	AA	AA	AA	AA	AA	AA	AA	AA
35804775|F|0-19:A>G-19:A>G	A/G	3	3579115	+	NA	NA	NA	NA	NA	NA	AA	AA	AA	AA	AA	AA	AA	AA	AA	GA	AA	AA	AA	AA	AA	NN	AA	AA	NN	AA	GG	GA	GA	GA	AA	AA	NN	AA	AA	AA	AA	AA	AA	AA	AA	AA	GA	AA	AA
35804774|F|0-56:C>T-56:C>T	C/T	3	3579152	+	NA	NA	NA	NA	NA	NA	TC	TC	TC	TC	CC	CC	TC	TC	CC	TC	TC	TC	CC	TC	TC	TT	CC	TC	TT	TC	TT	TC	TC	TC	TC	TT	TT	CC	CC	TC	TC	TC	TC	TC	TC	TC	CC	CC	TC
35805307|F|0-12:A>T-12:A>T	A/T	3	3784850	+	NA	NA	NA	NA	NA	NA	NN	NN	NN	NN	AA	AA	AA	NN	NN	NN	NN	NN	NN	NN	NN	NN	NN	TT	TT	AA	NN	TT	TT	NN	AA	TT	NN	NN	NN	NN	TT	AA	NN	NN	NN	NN	NN	NN	AA
35802325|F|0-61:A>C-61:A>C	A/C	3	3804286	+	NA	NA	NA	NA	NA	NA	AA	AA	AA	CA	AA	AA	AA	CA	AA	CA	CC	CC	CA	AA	CC	CC	CA	CA	CC	CA	CC	CA	CC	CC	CA	CC	CC	CA	AA	AA	NN	AA	AA	AA	CA	CC	CA	CA	CA
34220415|F|0-40:T>C-40:T>C	C/T	3	3941206	+	NA	NA	NA	NA	NA	NA	CC	CC	NN	CT	TT	NN	CT	CC	NN	CT	NN	CC	CC	CC	CC	NN	CC	CC	CC	CC	CT	CC	CT	CT	NN	NN	NN	CC	TT	CT	CC	NN	TT	CT	CT	CC	CC	CC	NN
35803013|F|0-18:G>A-18:G>A	G/A	3	3943854	+	NA	NA	NA	NA	NA	NA	GG	GG	GG	GG	AG	GG	GG	GG	GG	GG	GG	GG	GG	GG	GG	GG	GG	GG	AG	AG	GG	GG	GG	GG	AG	GG	GG	GG	GG	GG	GG	GG	GG	AG	GG	GG	AG	AG	AG
35801340|F|0-15:A>C-15:A>C	A/C	3	3977349	+	NA	NA	NA	NA	NA	NA	CA	AA	CA	CA	CC	NN	CC	AA	CC	CA	AA	AA	AA	AA	AA	AA	AA	AA	CA	AA	CA	CA	AA	AA	AA	AA	AA	AA	CC	CA	AA	AA	AA	CA	AA	AA	CA	AA	AA
35801298|F|0-20:G>A-20:G>A	A/G	3	4039991	+	NA	NA	NA	NA	NA	NA	GG	AA	NN	GG	AA	AA	AA	AG	NN	GG	GG	NN	GG	GG	GG	GG	AG	GG	GG	GG	AG	NN	AG	GG	AA	GG	GG	GG	NN	GG	NN	NN	AA	NN	AG	NN	GG	GG	AG
36063240|F|0-49:T>C-49:T>C	T/C	3	4102670	+	NA	NA	NA	NA	NA	NA	TT	TT	TT	TT	TT	TT	TT	TT	TT	TT	NN	TT	TT	TT	TT	TT	TT	TT	TT	TT	TT	TT	TT	TT	TT	TT	TT	CT	TT	TT	TT	TT	TT	TT	TT	TT	TT	TT	TT
20487996|F|0-15:A>T-15:A>T	A/T	3	4102731	+	NA	NA	NA	NA	NA	NA	AA	AA	AA	AA	AA	NN	AA	AA	AA	AA	AA	AA	NN	AA	AA	AA	NN	AA	TA	AA	AA	AA	TT	AA	AA	AA	AA	TT	AA	AA	AA	AA	AA	AA	AA	TA	AA	NN	TA
20487996|F|0-35:T>G-35:T>G	T/G	3	4102751	+	NA	NA	NA	NA	NA	NA	TT	TT	TT	TT	TT	NN	TT	TT	TT	TT	TT	TT	NN	TT	TT	TT	NN	TT	TT	TT	TT	TT	NN	TT	TT	TT	TT	NN	TT	TT	TT	TT	TT	TT	TT	TT	TT	NN	TT
20475956|F|0-43:A>G-43:A>G	A/G	3	4183408	+	NA	NA	NA	NA	NA	NA	GA	GA	AA	GA	GA	GG	GG	GA	GG	GA	AA	AA	GG	GG	AA	AA	GA	AA	AA	GA	GA	GA	GG	AA	GA	AA	AA	GG	GA	GA	GA	GA	GA	GA	GA	GA	AA	GG	AA
7144364|F|0-10:C>T-10:C>T	C/T	3	4183458	+	NA	NA	NA	NA	NA	NA	NN	CC	NN	NN	TT	TT	TT	TT	NN	NN	CC	CC	NN	TC	NN	CC	CC	NN	CC	TC	TC	TT	TC	CC	NN	CC	CC	TC	CC	CC	CC	CC	TC	NN	NN	NN	CC	CC	NN
7139045|F|0-28:A>C-28:A>C	A/C	3	4498402	+	NA	NA	NA	NA	NA	NA	AA	AA	AA	AA	AA	AA	AA	AA	AA	AA	AA	AA	AA	AA	AA	AA	AA	AA	AA	AA	AA	AA	AA	AA	AA	AA	AA	AA	AA	AA	AA	AA	AA	AA	AA	AA	AA	AA	AA
7107143|F|0-67:G>A-67:G>A	A/G	3	4564474	+	NA	NA	NA	NA	NA	NA	NN	NN	NN	NN	NN	AA	AA	AA	GG	NN	GG	GG	NN	AA	GG	GG	NN	GG	GG	GG	GG	NN	NN	GG	NN	NN	NN	GG	NN	NN	AA	AA	NN	NN	AA	GG	GG	AG	GG
35807225|F|0-10:A>T-10:A>T	A/T	3	4587493	+	NA	NA	NA	NA	NA	NA	AA	AA	NN	AA	AA	AA	AA	AA	AA	AA	TA	TA	TA	TA	TA	AA	TA	TA	AA	TA	AA	TA	AA	NN	TA	AA	AA	TA	AA	NN	AA	AA	AA	AA	AA	AA	TA	TA	AA
36064217|F|0-37:A>G-37:A>G	A/G	3	4681215	+	NA	NA	NA	NA	NA	NA	AA	GA	AA	AA	AA	AA	AA	AA	AA	AA	AA	AA	AA	AA	AA	AA	AA	AA	GA	GA	AA	AA	AA	AA	AA	AA	AA	AA	GA	GA	AA	AA	AA	AA	AA	AA	AA	GA	AA
7119647|F|0-13:T>A-13:T>A	A/T	3	4828843	+	NA	NA	NA	NA	NA	NA	TT	AT	NN	TT	AT	AA	AT	AA	AA	TT	NN	AT	NN	AA	TT	AA	AT	AT	AT	AT	AA	AA	NN	TT	AA	AT	TT	AA	AT	AA	AA	AT	TT	AT	NN	AA	AA	AA	AA
35802676|F|0-17:C>T-17:C>T	T/C	3	4828870	+	NA	NA	NA	NA	NA	NA	CC	TT	CC	CC	TC	TT	TC	TT	TC	CC	TT	TT	TT	TT	TT	TT	TT	TT	TT	TT	TT	TT	TT	TT	TT	TT	TT	TT	TC	TT	TT	TT	TT	TC	TT	TT	TT	TT	TT
35802677|F|0-46:C>A-46:C>A	C/A	3	4828899	+	NA	NA	NA	NA	NA	NA	CC	CC	CC	CC	CC	CC	CC	CC	NN	CC	CC	CC	CC	CC	CC	CC	NN	CC	CC	CC	NN	CC	CC	CC	CC	CC	CC	CC	NN	NN	NN	CC	CC	CC	CC	CC	CC	NN	NN
35804595|F|0-57:G>A-57:G>A	A/G	3	4951828	+	NA	NA	NA	NA	NA	NA	AA	AA	AA	AA	AA	AA	AA	AA	AG	AA	AA	AA	AA	AA	AA	AG	AA	AA	AA	AA	AA	AA	AA	AA	AA	AA	AA	AA	AA	AA	AA	AA	AA	AA	AA	AA	AA	AA	AA
7112255|F|0-52:T>C-52:T>C	C/T	3	5140852	+	NA	NA	NA	NA	NA	NA	TT	NN	CC	TT	TT	NN	CT	CC	TT	TT	CC	CC	CC	CT	NN	CC	NN	NN	CT	CC	TT	NN	TT	NN	NN	CT	TT	TT	CT	CC	TT	NN	CT	NN	NN	NN	TT	NN	NN
34222013|F|0-33:T>G-33:T>G	T/G	3	5389872	+	NA	NA	NA	NA	NA	NA	TT	TT	TT	TT	TT	TT	TT	TT	TT	TT	TT	GT	GT	GT	GT	GT	GT	GT	GT	GT	GT	GT	GT	GT	GT	GT	GT	GT	TT	GT	GT	TT	TT	TT	TT	GT	GT	GT	GT
7119659|F|0-49:A>G-49:A>G	G/A	3	5562387	+	NA	NA	NA	NA	NA	NA	GG	GG	NN	NN	GG	GG	GG	GG	GG	GG	GG	GG	GG	GG	NN	GG	GG	GG	GG	GG	GG	GG	GG	GG	GG	GG	NN	GG	GG	GG	GG	GG	GG	GG	GG	GG	GG	NN	GA
35801063|F|0-46:C>T-46:C>T	T/C	3	5655662	+	NA	NA	NA	NA	NA	NA	TT	TT	NN	TT	TT	TT	NN	NN	TT	CC	TT	NN	TT	TT	NN	TT	NN	NN	NN	NN	TT	TT	TT	NN	TT	TT	NN	NN	TT	CC	NN	TT	TT	NN	NN	NN	TT	TT	TT
35804687|F|0-39:T>A-39:T>A	T/A	3	5751891	+	NA	NA	NA	NA	NA	NA	TT	TT	TT	TT	TT	NN	TT	TT	TT	TT	TT	TT	TT	TT	AT	TT	NN	TT	TT	TT	TT	TT	TT	TT	TT	TT	AT	TT	TT	TT	TT	TT	TT	TT	TT	TT	TT	NN	TT
35804687|F|0-38:T>C-38:T>C	T/C	3	5751892	+	NA	NA	NA	NA	NA	NA	CC	CT	CC	CC	CC	TT	CT	CT	CT	CC	CT	CT	CT	CT	CT	CC	TT	CT	CC	CT	CT	CT	CT	CT	CT	CC	CC	CT	CC	CT	CT	CT	CC	CT	CT	CT	CT	TT	CC
20500191|F|0-65:T>C-65:T>C	T/C	3	5761060	+	NA	NA	NA	NA	NA	NA	TT	TT	TT	TT	TT	NN	TT	TT	TT	TT	TT	TT	TT	TT	TT	TT	TT	TT	TT	TT	TT	TT	NN	NN	NN	TT	TT	TT	TT	NN	TT	TT	TT	TT	TT	TT	TT	NN	TT
20500190|F|0-41:T>C-41:T>C	T/C	3	5761084	+	NA	NA	NA	NA	NA	NA	TT	TT	TT	TT	TT	CC	TT	TT	TT	TT	TT	TT	TT	TT	TT	TT	TT	TT	TT	TT	CT	CT	NN	NN	CC	TT	CT	TT	TT	NN	TT	TT	TT	TT	TT	TT	TT	CC	TT
20500190|F|0-26:C>T-26:C>T	C/T	3	5761099	+	NA	NA	NA	NA	NA	NA	TT	TC	TC	TT	TT	CC	TC	TC	TC	TT	TC	TC	TC	TC	TC	TT	CC	TC	TT	TC	TC	TC	CC	CC	CC	TT	TT	TC	TT	NN	TC	TC	TT	TC	TC	TC	TC	CC	TT
7108607|F|0-33:A>T-33:A>T	A/T	3	5957237	+	NA	NA	NA	NA	NA	NA	AA	AA	TA	AA	AA	AA	AA	AA	AA	TA	TA	TA	TA	AA	TA	AA	TA	TA	TA	TA	AA	TA	TA	TA	TA	AA	AA	AA	AA	AA	AA	AA	AA	AA	TA	AA	TA	TA	AA
100056183|F|0-9:G>T-9:G>T	G/T	3	6186547	+	NA	NA	NA	NA	NA	NA	NN	NN	NN	NN	GG	GG	NN	NN	NN	NN	NN	GG	GG	GG	NN	NN	GG	GG	NN	NN	NN	NN	GG	GG	NN	NN	NN	NN	NN	NN	NN	NN	NN	GG	NN	NN	GG	NN	NN
35807847|F|0-33:A>G-33:A>G	G/A	3	6186571	+	NA	NA	NA	NA	NA	NA	GG	GG	GG	GG	GG	GG	GG	GG	AA	NN	NN	GG	GG	NN	GG	GG	NN	GG	GG	GG	GG	GG	AA	NN	GG	GG	NN	GG	NN	NN	GG	GG	GG	GG	GG	GG	GG	GG	GG
35807847|F|0-49:A>G-49:A>G	A/G	3	6186587	+	NA	NA	NA	NA	NA	NA	AA	AA	AA	AA	GA	GA	AA	AA	NN	NN	NN	GA	GA	GG	AA	AA	GG	GA	AA	AA	AA	AA	GG	GG	AA	AA	NN	AA	NN	NN	AA	AA	AA	GA	AA	AA	GA	AA	AA
36063766|F|0-45:A>C-45:A>C	A/C	3	6254852	+	NA	NA	NA	NA	NA	NA	AA	CA	AA	AA	AA	AA	AA	AA	AA	AA	AA	AA	AA	AA	AA	AA	AA	AA	AA	AA	AA	CA	AA	AA	AA	AA	AA	AA	CA	AA	AA	AA	AA	AA	AA	AA	AA	AA	AA
36063766|F|0-6:G>T-6:G>T	G/T	3	6254891	+	NA	NA	NA	NA	NA	NA	GG	GG	GG	GG	GG	GG	GG	GG	GG	GG	GG	GG	GG	GG	GG	GG	GG	GG	GG	GG	GG	GG	GG	GG	GG	GG	GG	GG	GG	GG	GG	GG	GG	GG	GG	GG	GG	GG	GG
46067912|F|0-59:C>G-59:C>G	C/G	3	6405043	+	NA	NA	NA	NA	NA	NA	CC	CC	CC	CC	CC	CC	CC	CC	GC	CC	CC	CC	CC	CC	CC	CC	CC	CC	CC	CC	CC	CC	CC	CC	CC	CC	CC	CC	CC	GC	CC	CC	CC	CC	CC	CC	CC	CC	CC
35798525|F|0-24:A>G-24:A>G	A/G	3	6433427	+	NA	NA	NA	NA	NA	NA	AA	AA	AA	AA	AA	AA	AA	AA	AA	AA	AA	AA	AA	AA	AA	AA	AA	AA	AA	AA	AA	AA	AA	AA	AA	AA	AA	AA	AA	AA	AA	AA	AA	AA	AA	AA	AA	AA	AA
46068170|F|0-33:T>A-33:T>A	A/T	3	6433436	+	NA	NA	NA	NA	NA	NA	AA	AA	AA	AA	AA	AA	AA	AA	AA	AA	AA	AA	AA	AA	AA	AA	AA	AA	AA	AA	AA	AA	AA	AA	AA	AA	AA	AA	AA	AT	AA	AA	AA	AA	AA	AA	AA	AA	AA
35803381|F|0-35:T>G-35:T>G	G/T	3	6479306	+	NA	NA	NA	NA	NA	NA	GG	GG	NN	GG	GG	GG	GG	GG	NN	GT	GT	GT	NN	NN	NN	GG	NN	GG	GG	TT	GG	GT	NN	TT	NN	GG	GG	NN	NN	TT	GG	NN	GG	NN	GG	GG	GT	TT	GG
35803563|F|0-27:A>G-27:A>G	A/G	3	6575619	+	NA	NA	NA	NA	NA	NA	AA	AA	AA	AA	AA	AA	AA	AA	AA	AA	AA	AA	AA	AA	AA	AA	AA	AA	AA	GA	AA	AA	AA	AA	AA	AA	AA	AA	AA	AA	AA	AA	AA	AA	AA	AA	AA	AA	AA
35802588|F|0-29:T>G-29:T>G	T/G	3	6711127	+	NA	NA	NA	NA	NA	NA	TT	TT	NN	TT	NN	TT	TT	TT	GG	NN	TT	NN	NN	NN	TT	TT	TT	TT	NN	TT	TT	GT	NN	NN	NN	TT	TT	TT	TT	GG	TT	TT	TT	NN	TT	TT	TT	TT	GG
35801176|F|0-36:A>G-36:A>G	A/G	3	6915284	+	NA	NA	NA	NA	NA	NA	AA	AA	AA	AA	GA	AA	AA	AA	AA	AA	GA	GA	GA	AA	GA	AA	GA	GA	AA	GA	AA	GA	GA	GA	GA	AA	AA	AA	AA	AA	AA	AA	AA	GA	AA	AA	GA	GA	AA
100065093|F|0-66:A>G-66:A>G	A/G	3	6976040	+	NA	NA	NA	NA	NA	NA	AA	AA	AA	AA	AA	AA	AA	AA	AA	AA	AA	AA	AA	GA	AA	GA	AA	AA	GA	AA	GA	AA	AA	AA	AA	GA	GA	GA	AA	GG	GA	AA	GA	AA	AA	GA	AA	AA	GA
35807108|F|0-46:G>T-46:G>T	T/G	3	6976060	+	NA	NA	NA	NA	NA	NA	TT	TT	TG	TT	TG	TT	TG	TG	TG	TT	TT	TG	TT	TT	TT	TT	TG	TG	TG	TG	TG	TG	TG	TT	TG	TT	TG	TG	TG	GG	TT	TG	TT	TG	TT	TG	TT	TG	TT
35807108|F|0-8:T>A-8:T>A	T/A	3	6976098	+	NA	NA	NA	NA	NA	NA	TT	NN	TT	NN	TT	NN	TT	TT	TT	NN	TT	TT	TT	NN	NN	TT	TT	TT	TT	TT	TT	TT	TT	NN	TT	TT	TT	TT	TT	TT	NN	TT	TT	TT	NN	TT	NN	TT	TT
35803006|F|0-35:A>G-35:A>G	G/A	3	7064231	+	NA	NA	NA	NA	NA	NA	GG	GG	AA	GA	AA	GG	GA	GG	GA	GG	AA	GA	GA	GA	GG	GG	GA	GA	GA	GA	GA	GG	GA	GA	GA	GG	GG	GG	GA	GG	GG	GG	GG	GA	GG	GA	GA	GA	GG
35804441|F|0-35:A>T-35:A>T	A/T	3	7068345	+	NA	NA	NA	NA	NA	NA	NN	NN	NN	NN	AA	NN	NN	NN	AA	NN	NN	AA	NN	NN	NN	NN	NN	NN	NN	AA	NN	AA	AA	AA	AA	NN	TT	NN	TT	AA	NN	NN	NN	NN	NN	AA	NN	AA	NN
35804441|F|0-68:C>T-68:C>T	T/C	3	7068378	+	NA	NA	NA	NA	NA	NA	TT	TT	TT	TT	TC	TT	TT	TT	CC	NN	NN	TC	NN	NN	NN	TT	NN	TT	NN	TC	NN	CC	CC	CC	CC	NN	TT	NN	TT	TC	NN	TT	TT	NN	TT	CC	TT	CC	TT
7121551|F|0-24:G>T-24:G>T	G/T	3	7094323	+	NA	NA	NA	NA	NA	NA	TT	TT	NN	TT	TG	TT	TT	TT	TG	NN	NN	NN	TG	GG	NN	TG	TG	TT	TT	TT	GG	TT	NN	NN	GG	TT	TT	NN	TT	GG	NN	TT	TT	NN	NN	NN	TT	TG	TG
35802562|F|0-65:A>G-65:A>G	G/A	3	7237470	+	NA	NA	NA	NA	NA	NA	GG	GG	GG	GG	GG	GG	GG	GA	GA	GG	GA	GA	GA	GA	GA	GG	GA	GA	GG	GA	GA	GA	NN	AA	GA	GA	GA	GG	GG	GG	GG	GG	GG	GG	GG	NN	GA	GA	GG
35801144|F|0-21:A>T-21:A>T	A/T	3	7237553	+	NA	NA	NA	NA	NA	NA	AA	AA	AA	AA	TA	AA	TA	AA	TA	TA	AA	AA	AA	TA	AA	TA	AA	AA	TA	AA	TA	AA	AA	AA	AA	TA	TA	TA	TA	AA	TA	TA	AA	TA	AA	TT	AA	AA	TA
36063747|F|0-9:C>T-9:C>T	T/C	3	7242465	+	NA	NA	NA	NA	NA	NA	TT	TT	NN	TT	TT	NN	TT	NN	TT	NN	NN	TT	NN	NN	NN	NN	NN	NN	TC	TT	NN	TT	CC	NN	TC	NN	NN	NN	NN	NN	NN	TT	TT	NN	TT	NN	TT	TT	CC
20107901|F|0-16:T>A-16:T>A	T/A	3	7307346	+	NA	NA	NA	NA	NA	NA	TT	TT	TT	TT	TT	TT	TT	TT	TT	TT	TT	AT	TT	AT	TT	TT	TT	TT	TT	TT	TT	TT	AT	AT	TT	TT	AT	TT	TT	AT	TT	TT	TT	TT	TT	TT	TT	TT	AT
35802462|F|0-39:A>T-39:A>T	T/A	3	7404050	+	NA	NA	NA	NA	NA	NA	TT	TT	TT	TT	TA	TT	TT	TT	TA	TT	TA	TA	TA	TA	TA	TA	TT	TA	TA	TT	TA	TA	TA	TA	TA	TA	TA	TA	TA	TA	TA	TT	TA	TA	TT	TA	TA	TA	TA
34219780|F|0-24:C>T-24:C>T	C/T	3	7480232	+	NA	NA	NA	NA	NA	NA	NN	NN	NN	NN	NN	NN	NN	NN	NN	NN	NN	NN	NN	NN	NN	NN	NN	CC	NN	NN	NN	CC	NN	NN	CC	NN	NN	NN	CC	NN	NN	CC	CC	NN	NN	NN	NN	NN	NN
36063253|F|0-66:C>A-66:C>A	C/A	3	7549701	+	NA	NA	NA	NA	NA	NA	CC	CC	CC	CC	CC	CC	CC	AC	AC	CC	CC	CC	AC	CC	CC	CC	CC	CC	CC	CC	AC	CC	CC	CC	CC	CC	CC	CC	CC	CC	CC	CC	CC	CC	CC	CC	CC	CC	CC
35802476|F|0-45:T>C-45:T>C	C/T	3	7663854	+	NA	NA	NA	NA	NA	NA	CC	CC	CC	CC	CC	CC	CC	CC	CC	CC	CC	CC	CC	CC	CC	CC	CT	CC	CC	CC	CC	CC	CC	CT	CC	CC	CC	CT	CT	CC	CC	CC	CC	CC	CC	CC	CC	CC	CC
35802697|F|0-65:C>A-65:C>A	C/A	3	7666758	+	NA	NA	NA	NA	NA	NA	CC	CC	CC	CC	CC	CC	CC	CC	CC	CC	AC	AC	AC	CC	CC	CC	AC	AC	CC	AC	CC	AC	AC	AC	AC	CC	CC	CC	CC	NN	CC	AA	AC	CC	CC	CC	AC	AC	CC
35805658|F|0-9:A>T-9:A>T	T/A	3	7806220	+	NA	NA	NA	NA	NA	NA	TT	TT	TA	TT	NN	TT	TT	TT	TT	TT	TT	TA	TA	TT	TA	TT	AA	TA	TT	TA	TT	TA	TT	AA	TA	TT	TT	TT	TT	TT	TT	TT	TT	TA	TT	TT	TA	AA	TT
7114373|F|0-54:C>T-54:C>T	C/T	3	7840534	+	NA	NA	NA	NA	NA	NA	NN	NN	NN	NN	CC	CC	TT	NN	NN	NN	CC	NN	NN	TT	NN	TT	CC	NN	TT	TT	TC	CC	CC	NN	TC	TT	TT	TC	CC	TC	TT	CC	CC	NN	CC	TT	CC	TT	TT
35155908|F|0-52:A>G-52:A>G	A/G	3	7840536	+	NA	NA	NA	NA	NA	NA	AA	AA	AA	AA	GA	AA	AA	AA	AA	AA	GA	AA	AA	AA	AA	AA	AA	AA	GA	AA	GA	GA	GA	AA	AA	AA	AA	GA	AA	GA	AA	GA	GA	AA	GA	AA	AA	AA	AA
35155908|F|0-26:C>T-26:C>T	C/T	3	7840562	+	NA	NA	NA	NA	NA	NA	CC	CC	TC	CC	CC	CC	CC	CC	CC	CC	TC	TC	TC	TC	TC	CC	TC	TC	CC	TC	CC	TC	TC	TT	TC	CC	CC	CC	CC	CC	CC	CC	CC	TC	CC	CC	TC	TC	CC
35803300|F|0-68:C>T-68:C>T	C/T	3	8481125	+	NA	NA	NA	NA	NA	NA	CC	CC	CC	CC	CC	CC	CC	CC	CC	CC	CC	CC	CC	CC	CC	CC	CC	CC	CC	CC	CC	CC	CC	CC	CC	CC	CC	CC	CC	NN	CC	CC	CC	CC	CC	CC	CC	CC	CC
35803300|F|0-56:G>A-56:G>A	A/G	3	8481137	+	NA	NA	NA	NA	NA	NA	AG	AA	AA	AA	AG	AA	AA	AA	AA	AA	AA	AA	AA	AG	AA	AA	AA	AA	AA	AA	AA	AA	AA	AA	AA	AA	AA	AA	AG	NN	AA	AA	AA	AG	AA	AA	AA	AA	AA
36063225|F|0-30:T>C-30:T>C	T/C	3	8711870	+	NA	NA	NA	NA	NA	NA	TT	TT	NN	NN	TT	TT	CC	TT	TT	CC	TT	NN	NN	NN	CT	TT	CT	NN	TT	TT	CC	NN	TT	NN	NN	CC	NN	TT	TT	NN	CT	CT	TT	TT	NN	NN	NN	NN	CC
39854008|F|0-16:T>C-16:T>C	T/C	3	9436568	+	NA	NA	NA	NA	NA	NA	TT	TT	TT	NN	CC	TT	TT	NN	NN	NN	NN	NN	TT	NN	TT	TT	TT	TT	TT	NN	NN	TT	NN	NN	TT	TT	TT	TT	TT	NN	TT	TT	TT	TT	NN	NN	TT	CC	TT
13861917|F|0-10:A>G-10:A>G	A/G	3	9668011	+	NA	NA	NA	NA	NA	NA	GA	GA	GG	GA	GA	AA	AA	GA	GA	GA	GA	GA	GA	GA	AA	GA	GA	GA	GA	GA	AA	GA	GA	GA	AA	AA	GA	AA	GA	GA	GA	AA	GA	GA	GA	AA	GA	AA	GA
46068308|F|0-7:C>T-7:C>T	C/T	3	9767770	+	NA	NA	NA	NA	NA	NA	CC	CC	CC	CC	CC	CC	CC	CC	CC	CC	CC	CC	CC	CC	CC	CC	CC	CC	CC	CC	CC	CC	CC	CC	CC	CC	CC	CC	CC	CC	CC	CC	CC	CC	CC	CC	CC	CC	CC
35807463|F|0-21:T>G-21:T>G	T/G	3	10312753	+	NA	NA	NA	NA	NA	NA	TT	GG	GG	GT	TT	GG	TT	GT	GG	GT	NN	NN	NN	TT	GG	TT	TT	GG	NN	TT	GT	GG	TT	NN	GG	GT	TT	GT	GT	GT	TT	GT	GT	TT	TT	TT	GG	TT	TT
35807463|F|0-59:T>C-59:T>C	T/C	3	10312791	+	NA	NA	NA	NA	NA	NA	CT	TT	TT	CC	CT	NN	CT	CT	TT	CC	TT	TT	TT	CT	TT	CT	CT	TT	TT	CT	CC	TT	CT	TT	TT	CC	CT	CC	CT	CT	CT	CT	CT	CT	CT	CC	TT	CT	CT
35805059|F|0-55:C>T-55:C>T	C/T	3	10489742	+	NA	NA	NA	NA	NA	NA	NN	CC	NN	CC	CC	CC	CC	CC	CC	CC	CC	CC	NN	NN	CC	CC	CC	CC	CC	NN	CC	CC	CC	CC	CC	CC	NN	CC	CC	CC	CC	CC	CC	CC	TC	NN	CC	CC	CC
35805059|F|0-39:C>T-39:C>T	C/T	3	10489758	+	NA	NA	NA	NA	NA	NA	NN	CC	NN	TC	TC	CC	CC	CC	CC	TC	CC	CC	NN	TT	CC	TC	CC	CC	CC	TT	TC	CC	CC	CC	CC	TC	TT	TC	TC	CC	TC	CC	CC	CC	CC	NN	CC	TC	TC
7121055|F|0-51:A>T-51:A>T	A/T	3	10792923	+	NA	NA	NA	NA	NA	NA	TA	AA	TA	TA	TA	AA	TA	TA	AA	TA	AA	AA	AA	TA	AA	TA	TA	AA	AA	TA	TA	AA	TA	AA	AA	TA	TA	TA	TA	TA	TA	TA	TA	TA	AA	TT	AA	TA	TA
35807466|F|0-7:G>A-7:G>A	G/A	3	11168950	+	NA	NA	NA	NA	NA	NA	NN	NN	NN	GG	NN	GG	GG	NN	GG	NN	NN	GG	NN	GG	GG	NN	NN	NN	NN	GG	AA	GG	NN	NN	GG	GG	NN	NN	NN	GG	NN	NN	AA	NN	GG	NN	GG	AA	GG
7121288|F|0-66:T>C-66:T>C	T/C	3	11344650	+	NA	NA	NA	NA	NA	NA	TT	TT	NN	NN	TT	NN	TT	TT	TT	NN	TT	CT	NN	TT	NN	TT	NN	CT	CC	CC	CC	CC	CT	NN	CC	CC	TT	CT	CC	NN	NN	CC	TT	CT	CC	NN	NN	CT	TT
46068354|F|0-63:A>C-63:A>C	A/C	3	11968126	+	NA	NA	NA	NA	NA	NA	AA	AA	AA	AA	AA	AA	AA	AA	AA	AA	AA	AA	AA	AA	AA	AA	AA	AA	AA	AA	AA	AA	AA	AA	AA	AA	AA	AA	AA	AA	AA	AA	AA	AA	AA	AA	AA	AA	AA
34223740|F|0-63:G>A-63:G>A	A/G	3	12145257	+	NA	NA	NA	NA	NA	NA	AA	AA	AG	AA	AG	AA	AA	AA	AA	AA	AA	AA	AA	AG	AA	AA	AA	AA	AG	AA	AA	AA	AA	AA	AA	AA	AA	AA	AA	AG	AA	AA	AA	AA	AG	AA	AA	AA	AA
34223686|F|0-19:G>T-19:G>T	T/G	3	12158684	+	NA	NA	NA	NA	NA	NA	NN	TT	NN	TT	NN	TT	NN	GG	TT	TT	NN	TT	TT	TT	TT	NN	TT	TT	NN	TT	NN	NN	TT	TT	TT	TT	NN	TT	NN	TT	NN	NN	NN	NN	NN	NN	NN	NN	NN
7144196|F|0-51:T>C-51:T>C	C/T	3	12170369	+	NA	NA	NA	NA	NA	NA	CC	CC	CT	CC	CT	CC	CC	CC	CC	CC	CC	CC	CC	CC	CC	CC	CC	CC	CT	CC	CC	CT	CC	CC	CC	CC	CC	CC	CC	CC	CC	CC	CC	CT	CT	CC	CC	CC	CC
7144196|F|0-56:T>G-56:T>G	T/G	3	12170374	+	NA	NA	NA	NA	NA	NA	TT	TT	TT	TT	GT	TT	TT	GT	TT	TT	TT	TT	TT	TT	TT	TT	TT	TT	TT	GT	TT	TT	TT	TT	TT	TT	TT	TT	GT	TT	TT	TT	TT	GT	TT	GT	TT	GT	TT
35804961|F|0-11:C>T-11:C>T	C/T	3	12197338	+	NA	NA	NA	NA	NA	NA	CC	CC	CC	CC	CC	CC	CC	CC	CC	CC	CC	CC	CC	CC	CC	CC	CC	CC	CC	CC	TC	CC	CC	CC	CC	CC	CC	CC	CC	CC	TC	CC	CC	CC	CC	CC	CC	TC	CC
20477502|F|0-36:C>T-36:C>T	C/T	3	12223175	+	NA	NA	NA	NA	NA	NA	CC	CC	CC	CC	CC	CC	CC	CC	CC	CC	CC	CC	CC	CC	CC	CC	CC	CC	CC	CC	CC	CC	CC	CC	CC	CC	CC	CC	CC	CC	CC	CC	CC	CC	CC	CC	CC	TC	CC
35803053|F|0-11:A>G-11:A>G	G/A	3	12302078	+	NA	NA	NA	NA	NA	NA	GG	GG	GG	NN	GG	GG	GG	GG	GG	GG	GG	GG	GG	GA	GG	GG	GG	GG	GG	GG	GG	GG	GG	GG	GG	GG	GG	GG	GG	GG	GG	GG	GG	GG	GG	GG	GA	GG	GG
7121408|F|0-36:T>C-36:T>C	C/T	3	12320590	+	NA	NA	NA	NA	NA	NA	CT	CC	CC	CC	CC	CC	CC	CC	CC	CC	CC	CC	CC	CC	CC	CC	CC	CC	CC	CC	CC	CC	CC	CC	CC	CC	CC	CC	CC	CC	CC	CC	CC	CC	CC	CC	CC	CC	CC
20477817|F|0-28:C>T-28:C>T	C/T	3	12605501	+	NA	NA	NA	NA	NA	NA	CC	CC	NN	CC	CC	CC	CC	CC	CC	CC	CC	CC	CC	CC	CC	CC	CC	CC	CC	CC	CC	CC	CC	CC	CC	CC	CC	CC	CC	CC	CC	CC	CC	CC	CC	CC	CC	CC	CC
20477817|F|0-27:A>G-27:A>G	G/A	3	12605502	+	NA	NA	NA	NA	NA	NA	GG	GA	NN	GG	GG	GG	GG	GG	GG	GG	GG	GG	GG	GA	GG	GG	GG	GG	GA	GG	GG	GA	GG	GG	GG	GG	GG	GG	GG	GA	GG	GG	GA	GG	GA	GG	GA	GG	GG
7106979|F|0-16:A>G-16:A>G	A/G	3	12782875	+	NA	NA	NA	NA	NA	NA	AA	AA	AA	AA	GA	AA	AA	GA	AA	AA	AA	AA	AA	AA	AA	AA	AA	AA	AA	GA	AA	AA	AA	AA	AA	AA	AA	AA	GA	AA	AA	AA	AA	GA	AA	GA	AA	GA	AA
7106979|F|0-50:T>A-50:T>A	T/A	3	12782909	+	NA	NA	NA	NA	NA	NA	TT	TT	AT	TT	AT	TT	TT	TT	TT	TT	TT	TT	TT	TT	TT	TT	TT	TT	AT	TT	TT	TT	TT	TT	AT	TT	TT	TT	TT	TT	TT	TT	TT	AT	TT	TT	AT	TT	TT
13856227|F|0-10:G>C-10:G>C	G/C	3	13390166	+	NA	NA	NA	NA	NA	NA	GG	NN	NN	GG	NN	NN	GG	GG	GG	NN	NN	NN	GG	GG	NN	NN	GG	GG	GG	GG	NN	NN	NN	NN	GG	NN	NN	GG	NN	NN	GG	GG	GG	NN	NN	NN	NN	GG	GG
35803613|F|0-19:C>T-19:C>T	C/T	3	13595539	+	NA	NA	NA	NA	NA	NA	CC	CC	TC	CC	TC	CC	CC	CC	TC	TC	CC	CC	CC	TC	CC	CC	CC	CC	TC	CC	CC	CC	CC	CC	CC	TC	CC	CC	CC	CC	CC	CC	CC	TC	CC	CC	TC	CC	CC
35801363|F|0-20:A>T-20:A>T	T/A	3	13750556	+	NA	NA	NA	NA	NA	NA	TT	TT	TT	TT	TT	TT	TT	TT	TT	TT	TT	TT	TT	TT	TT	TT	TT	TT	TT	TT	TT	TT	TT	TT	TT	TT	TT	TT	TT	TT	TT	TT	TT	TT	TT	TT	TT	TT	TT
7148608|F|0-12:G>A-12:G>A	G/A	3	13756397	+	NA	NA	NA	NA	NA	NA	GG	GG	GG	GG	GG	GG	GG	GG	GG	GG	GG	GG	GG	GG	GG	GG	GG	GG	GG	GG	GG	GG	GG	GG	GG	GG	GG	GG	GG	GG	GG	GG	GG	GG	GG	GG	GG	GG	GG
35806061|F|0-38:C>T-38:C>T	C/T	3	13878415	+	NA	NA	NA	NA	NA	NA	CC	CC	CC	CC	CC	CC	CC	CC	CC	CC	CC	CC	CC	CC	CC	CC	CC	CC	CC	CC	TC	CC	CC	CC	CC	CC	CC	CC	CC	CC	TC	CC	CC	CC	CC	CC	CC	TC	CC
35806061|F|0-41:A>G-41:A>G	A/G	3	13878418	+	NA	NA	NA	NA	NA	NA	AA	AA	AA	GA	GA	AA	AA	GA	AA	GA	AA	AA	AA	AA	GA	AA	AA	AA	AA	GA	GA	AA	AA	AA	GA	GA	AA	GA	GA	GA	AA	AA	AA	GA	AA	GA	AA	GA	AA
100051671|F|0-65:C>A-65:C>A	C/A	3	13954406	+	NA	NA	NA	NA	NA	NA	CC	CC	NN	CC	NN	AC	CC	CC	NN	NN	NN	CC	NN	NN	CC	NN	CC	NN	NN	CC	CC	CC	NN	NN	NN	NN	CC	NN	CC	NN	NN	NN	AC	NN	NN	CC	NN	CC	NN
35807013|F|0-55:A>T-55:A>T	A/T	3	13954416	+	NA	NA	NA	NA	NA	NA	AA	AA	NN	TA	NN	AA	AA	TA	NN	NN	NN	AA	NN	NN	TA	NN	AA	NN	NN	TA	TA	AA	NN	NN	TT	TT	AA	TT	AA	NN	NN	TT	TA	TT	TT	AA	NN	TA	NN
35803524|F|0-5:G>A-5:G>A	A/G	3	14195865	+	NA	NA	NA	NA	NA	NA	AA	AA	AA	AG	AG	AG	AA	AG	AA	AG	AA	AA	AA	AG	AG	AA	AA	AA	AG	AG	AG	AG	AA	AG	AG	AG	AA	AG	AG	AG	AG	AA	AG	AG	AG	AG	AG	AG	AG
100039800|F|0-49:G>T-49:G>T	T/G	3	14203494	+	NA	NA	NA	NA	NA	NA	NN	NN	NN	NN	NN	NN	NN	NN	NN	NN	NN	NN	NN	NN	NN	NN	NN	NN	NN	NN	NN	NN	NN	NN	NN	NN	NN	NN	NN	NN	NN	NN	NN	NN	NN	NN	NN	NN	NN
13858781|F|0-9:G>T-9:G>T	G/T	3	14203534	+	NA	NA	NA	NA	NA	NA	NN	NN	NN	GG	GG	NN	NN	NN	NN	GG	NN	NN	NN	NN	GG	NN	NN	NN	NN	GG	GG	NN	NN	NN	GG	GG	NN	GG	GG	NN	NN	NN	NN	GG	NN	GG	NN	GG	NN
35801395|F|0-5:A>G-5:A>G	G/A	3	14352365	+	NA	NA	NA	NA	NA	NA	NN	NN	NN	GG	NN	GG	NN	GG	GG	GA	NN	GG	GG	GG	AA	GG	GG	GG	NN	GG	GG	GG	NN	GG	NN	GG	GG	AA	AA	AA	NN	NN	GG	AA	NN	NN	GG	NN	NN
36568352|F|0-58:C>A-58:C>A	C/A	3	14353690	+	NA	NA	NA	NA	NA	NA	CC	NN	NN	CC	CC	NN	NN	CC	CC	CC	AC	NN	NN	CC	CC	CC	NN	NN	CC	CC	CC	CC	NN	NN	CC	CC	NN	CC	CC	CC	NN	CC	NN	CC	CC	CC	CC	CC	NN
7120065|F|0-44:G>A-44:G>A	A/G	3	14353704	+	NA	NA	NA	NA	NA	NA	AG	AA	AA	AG	AG	AA	AA	AG	AA	AG	AG	AA	AA	AA	AG	AA	AA	AA	AG	AG	AG	AA	AA	AA	AG	AG	AA	AG	AG	AG	AA	AA	AA	AG	AG	AG	AG	AG	AA
7128453|F|0-42:G>C-42:G>C	G/C	3	14412941	+	NA	NA	NA	NA	NA	NA	GG	NN	NN	GG	GG	NN	NN	GG	NN	GG	NN	NN	NN	NN	GG	NN	NN	NN	NN	NN	GG	NN	NN	NN	GG	GG	NN	GG	GG	GG	GG	NN	NN	GG	NN	GG	NN	GG	NN
35801644|F|0-50:C>A-50:C>A	C/A	3	14555445	+	NA	NA	NA	NA	NA	NA	CC	CC	CC	CC	CC	CC	CC	AC	CC	AA	CC	CC	CC	CC	AC	CC	CC	CC	CC	AC	AA	CC	CC	CC	AC	AA	CC	AC	AA	AA	CC	CC	CC	AC	CC	AC	CC	AC	CC
35802057|F|0-22:G>A-22:G>A	G/A	3	14560368	+	NA	NA	NA	NA	NA	NA	GG	GG	GG	GG	GG	GG	GG	GG	GG	GG	GG	GG	GG	GG	GG	GG	GG	GG	GG	GG	GG	GG	GG	GG	GG	GG	GG	GG	GG	GG	GG	GG	GG	GG	GG	GG	GG	GG	GG
7111827|F|0-34:A>T-34:A>T	T/A	3	14795646	+	NA	NA	NA	NA	NA	NA	TT	TT	TT	TA	TA	TT	TT	TA	TT	TA	TT	TT	TT	TT	TA	TT	TT	TT	TT	TA	TA	TT	TT	TT	TA	TA	TT	AA	TA	TA	TT	TT	TT	TA	TT	TA	TT	TA	TT
35804677|F|0-41:A>G-41:A>G	A/G	3	14801380	+	NA	NA	NA	NA	NA	NA	AA	NN	NN	AA	AA	AA	AA	AA	NN	NN	NN	AA	NN	NN	NN	AA	NN	AA	AA	AA	NN	AA	NN	NN	AA	NN	AA	NN	NN	NN	NN	AA	AA	NN	AA	NN	AA	AA	NN
7115586|F|0-47:G>A-47:G>A	G/A	3	15335280	+	NA	NA	NA	NA	NA	NA	GG	GG	GG	AG	AG	GG	GG	AG	GG	AG	GG	GG	GG	GG	AG	GG	GG	GG	GG	AG	AG	GG	GG	GG	AG	AG	GG	AG	AG	AG	GG	GG	GG	AG	GG	AG	GG	AG	GG
22849963|F|0-56:T>C-56:T>C	C/T	3	15397176	+	NA	NA	NA	NA	NA	NA	NN	CC	CC	NN	CC	NN	NN	CC	NN	CC	CC	NN	CC	NN	NN	NN	NN	CC	CC	CC	CC	CC	NN	CT	CC	NN	CC	CT	TT	NN	CC	CC	CC	NN	CC	CC	CC	CC	CC
35804212|F|0-49:A>G-49:A>G	A/G	3	15436056	+	NA	NA	NA	NA	NA	NA	AA	AA	AA	AA	AA	AA	AA	AA	AA	AA	AA	AA	AA	AA	AA	AA	AA	AA	AA	AA	AA	AA	AA	AA	AA	AA	AA	AA	AA	AA	AA	AA	AA	AA	AA	AA	AA	AA	AA
35802077|F|0-22:T>A-22:T>A	T/A	3	15455976	+	NA	NA	NA	NA	NA	NA	TT	TT	TT	TT	TT	TT	NN	TT	AT	AT	NN	AT	AT	TT	AT	TT	TT	AT	TT	AT	TT	TT	AT	TT	AT	TT	TT	TT	TT	NN	NN	TT	AT	TT	AT	NN	TT	TT	TT
34225214|F|0-26:A>G-26:A>G	G/A	3	15490925	+	NA	NA	NA	NA	NA	NA	GG	GG	GG	GG	GG	GG	GG	GA	GG	GG	GG	GG	GG	GA	GG	GG	GG	GG	GA	GG	GG	GG	GG	GA	GG	GG	GG	GG	GG	GG	GG	GG	GG	GG	GA	GG	GG	GG	GG
35805205|F|0-40:G>C-40:G>C	G/C	3	15490939	+	NA	NA	NA	NA	NA	NA	GG	GG	GG	GG	GG	GG	GG	GG	GG	CG	CG	GG	GG	GG	GG	GG	GG	GG	CG	GG	CG	GG	CG	GG	GG	GG	GG	GG	GG	GG	GG	GG	GG	GG	GG	GG	GG	GG	GG
35801819|F|0-9:A>G-9:A>G	A/G	3	15525555	+	NA	NA	NA	NA	NA	NA	AA	AA	AA	GA	GA	AA	AA	GA	AA	GA	GA	AA	AA	GA	GA	AA	AA	AA	AA	GA	GA	AA	AA	AA	GA	GA	AA	GA	GA	GA	AA	AA	AA	GA	AA	GA	AA	GA	AA
35805846|F|0-12:C>G-12:C>G	G/C	3	15659276	+	NA	NA	NA	NA	NA	NA	GG	GG	NN	GG	GC	GG	GG	GC	GG	GG	GG	NN	GG	NN	CC	GG	NN	GG	GG	GC	GG	GG	NN	NN	CC	GC	GG	GC	GC	NN	GG	GC	CC	GC	CC	GG	GG	GC	GG
35805848|F|0-11:A>C-11:A>C	C/A	3	15659277	+	NA	NA	NA	NA	NA	NA	CC	CC	NN	CC	CC	CC	CC	CC	CC	CC	CC	NN	CC	NN	NN	CC	NN	CC	CA	CC	CC	CA	NN	NN	NN	CC	CC	CC	CC	NN	CC	CC	NN	CC	AA	CC	CC	CC	CC
22850029|F|0-63:G>C-63:G>C	G/C	3	15676170	+	NA	NA	NA	NA	NA	NA	GG	GG	GG	GG	GG	GG	GG	GG	GG	GG	GG	GG	GG	GG	NN	GG	GG	GG	GG	GG	CG	GG	GG	GG	NN	GG	NN	GG	GG	GG	GG	GG	GG	GG	GG	NN	GG	GG	GG
22850029|F|0-54:A>G-54:A>G	G/A	3	15676179	+	NA	NA	NA	NA	NA	NA	GG	GG	GA	GG	GG	GG	GG	GG	GG	GG	GA	GA	GA	GG	AA	GG	GG	GA	GA	GA	GA	GA	GG	GA	AA	GG	AA	GG	GG	GG	GG	GG	GG	GG	GA	AA	GG	GA	GA
22850029|F|0-38:G>C-38:G>C	G/C	3	15676195	+	NA	NA	NA	NA	NA	NA	GG	GG	GG	GG	GG	GG	GG	GG	GG	GG	CG	CG	CG	CG	CC	GG	GG	CG	CG	CG	GG	CG	CG	GG	CC	GG	CC	GG	GG	GG	GG	CG	CG	GG	CG	CC	GG	GG	GG
35807447|F|0-33:T>A-33:T>A	T/A	3	15676200	+	NA	NA	NA	NA	NA	NA	NN	NN	TT	AA	AA	NN	NN	AA	NN	AA	TT	TT	TT	TT	AT	NN	NN	TT	TT	AT	AT	TT	NN	TT	AT	AA	TT	AA	AA	AT	NN	AA	AA	AA	AT	AT	NN	AT	TT
35803800|F|0-19:C>A-19:C>A	C/A	3	15718807	+	NA	NA	NA	NA	NA	NA	CC	NN	NN	NN	NN	NN	NN	NN	CC	CC	CC	CC	CC	NN	CC	NN	NN	CC	CC	CC	AA	CC	CC	CC	CC	CC	CC	NN	NN	NN	NN	NN	NN	NN	NN	CC	NN	CC	NN
7139735|F|0-16:C>T-16:C>T	C/T	3	15740368	+	NA	NA	NA	NA	NA	NA	TT	TT	NN	TT	TT	TT	TT	TC	NN	TT	NN	NN	NN	NN	CC	TT	TT	TC	CC	CC	TC	TC	TT	TT	CC	TC	NN	CC	NN	CC	TT	NN	TC	CC	CC	CC	TT	TC	TT
35805922|F|0-67:C>T-67:C>T	C/T	3	15800829	+	NA	NA	NA	NA	NA	NA	CC	CC	NN	NN	CC	CC	NN	NN	NN	CC	NN	CC	CC	CC	CC	CC	CC	CC	CC	CC	CC	CC	NN	CC	CC	CC	NN	NN	NN	NN	CC	CC	NN	CC	NN	NN	CC	NN	CC
35806058|F|0-13:A>G-13:A>G	G/A	3	16268273	+	NA	NA	NA	NA	NA	NA	GG	GG	GG	GA	GA	GG	GG	GA	GG	GA	GG	GG	GG	GA	GA	GA	GG	GG	GA	GA	GA	GA	GG	GA	GA	GA	GG	GA	GA	GA	GG	GG	GG	GA	GA	GA	GA	GA	GA
20488786|F|0-48:C>T-48:C>T	C/T	3	16297750	+	NA	NA	NA	NA	NA	NA	CC	CC	CC	CC	CC	CC	CC	CC	CC	CC	CC	CC	CC	CC	CC	CC	CC	CC	CC	CC	TC	CC	CC	CC	CC	CC	CC	CC	CC	CC	CC	CC	CC	CC	CC	CC	CC	CC	CC
35801026|F|0-18:T>C-18:T>C	C/T	3	16555951	+	NA	NA	NA	NA	NA	NA	CC	CC	CC	CC	CT	CC	CC	CT	CC	CC	CC	CC	CC	CC	CC	CC	CC	CC	CC	CT	CC	CC	CC	CC	CC	CC	CC	CC	CT	CT	CC	CC	CC	CT	CC	CT	CC	CT	CC
35805039|F|0-50:T>G-50:T>G	T/G	3	16663276	+	NA	NA	NA	NA	NA	NA	TT	TT	GT	TT	GT	GT	TT	GT	TT	TT	TT	TT	TT	TT	TT	TT	TT	TT	GT	GT	TT	GT	TT	TT	TT	TT	TT	GT	GT	TT	TT	TT	TT	GT	GT	GT	TT	GT	TT
35807360|F|0-26:A>G-26:A>G	A/G	3	17143313	+	NA	NA	NA	NA	NA	NA	AA	AA	AA	AA	AA	AA	AA	AA	AA	AA	AA	AA	AA	AA	AA	AA	AA	GA	AA	AA	GA	AA	AA	AA	AA	AA	AA	AA	AA	AA	AA	AA	AA	AA	AA	AA	AA	AA	GA
7122692|F|0-48:T>C-48:T>C	C/T	3	17317783	+	NA	NA	NA	NA	NA	NA	CC	CC	NN	CC	NN	CC	NN	NN	CC	CC	NN	NN	CC	CC	TT	CC	CC	CC	NN	CC	CT	CC	TT	TT	NN	CT	NN	NN	NN	NN	CC	NN	NN	TT	NN	CC	NN	NN	NN
7122692|F|0-28:C>T-28:C>T	T/C	3	17317803	+	NA	NA	NA	NA	NA	NA	CC	CC	NN	TC	NN	CC	NN	TT	CC	TC	NN	NN	CC	CC	NN	CC	CC	CC	NN	TC	TC	CC	NN	NN	TT	TC	NN	NN	TT	TT	CC	TT	TT	NN	TT	TC	NN	NN	NN
36064184|F|0-26:G>A-26:G>A	A/G	3	17335419	+	NA	NA	NA	NA	NA	NA	AA	AA	AA	AA	AA	AA	AA	AA	AA	AA	AA	AA	AA	AA	AA	AA	AA	AA	AA	AA	AA	AA	AA	NN	AA	AA	AA	AA	AA	AA	AA	AA	AA	AA	AA	AA	AA	AA	AA
7122691|F|0-34:A>T-34:A>T	T/A	3	17338773	+	NA	NA	NA	NA	NA	NA	TT	TT	TT	TA	NN	TT	TT	TA	TT	AA	TT	TT	TT	TT	TT	TT	TT	NN	TT	AA	TA	NN	TT	NN	TA	AA	TT	NN	AA	TA	TT	AA	AA	TT	AA	TA	TT	TT	TT
35807945|F|0-19:G>A-19:G>A	A/G	3	17423658	+	NA	NA	NA	NA	NA	NA	NN	NN	NN	NN	NN	NN	NN	NN	AA	NN	AA	AA	AA	NN	AA	NN	NN	AA	AA	AA	NN	AA	AA	AA	AA	NN	AA	NN	NN	NN	NN	NN	NN	NN	NN	AA	NN	AA	AA
35807944|F|0-56:T>C-56:T>C	T/C	3	17457498	+	NA	NA	NA	NA	NA	NA	TT	TT	CT	TT	TT	TT	TT	TT	TT	TT	CT	CT	CT	TT	CT	TT	TT	CT	CT	CT	CT	CT	CT	CC	CT	TT	CT	TT	TT	TT	TT	TT	TT	TT	CT	CT	TT	TT	TT
35807944|F|0-16:G>A-16:G>A	G/A	3	17457538	+	NA	NA	NA	NA	NA	NA	GG	GG	GG	GG	GG	GG	GG	GG	GG	GG	AG	AG	AG	GG	AG	GG	GG	AG	AG	AG	GG	AG	AG	AA	AG	GG	AG	GG	GG	GG	GG	GG	GG	GG	GG	AG	GG	AG	AG
35806375|F|0-15:G>C-15:G>C	G/C	3	17519698	+	NA	NA	NA	NA	NA	NA	GG	GG	GG	GG	GG	GG	GG	GG	GG	GG	GG	GG	GG	GG	GG	GG	GG	GG	GG	GG	GG	GG	GG	GG	GG	GG	GG	GG	GG	GG	GG	GG	GG	GG	GG	GG	GG	GG	GG
35806375|F|0-18:T>G-18:T>G	T/G	3	17519701	+	NA	NA	NA	NA	NA	NA	TT	TT	TT	TT	TT	TT	TT	TT	TT	TT	TT	GT	TT	TT	TT	TT	TT	TT	TT	TT	TT	TT	TT	TT	TT	TT	TT	TT	TT	TT	TT	TT	TT	TT	TT	TT	TT	TT	TT
39854098|F|0-56:G>T-56:G>T	G/T	3	17570334	+	NA	NA	NA	NA	NA	NA	GG	GG	GG	GG	GG	GG	GG	GG	GG	GG	TG	TG	GG	GG	GG	GG	GG	GG	GG	GG	GG	GG	GG	GG	GG	GG	GG	GG	GG	GG	GG	GG	GG	GG	GG	GG	GG	GG	GG
7121033|F|0-46:C>T-46:C>T	C/T	3	17856365	+	NA	NA	NA	NA	NA	NA	CC	CC	CC	CC	CC	CC	CC	CC	CC	CC	CC	CC	CC	CC	CC	CC	CC	CC	CC	CC	CC	CC	CC	CC	CC	CC	CC	CC	CC	CC	CC	CC	CC	CC	CC	CC	CC	CC	CC
7121406|F|0-7:G>C-7:G>C	G/C	3	17912253	+	NA	NA	NA	NA	NA	NA	GG	GG	GG	GG	NN	GG	GG	GG	GG	NN	GG	GG	GG	GG	GG	GG	GG	GG	GG	GG	GG	GG	GG	GG	GG	GG	GG	GG	GG	NN	GG	GG	GG	GG	GG	GG	GG	GG	GG
7121406|F|0-25:A>G-25:A>G	A/G	3	17912271	+	NA	NA	NA	NA	NA	NA	AA	AA	GA	GA	GG	AA	AA	GA	AA	GG	AA	AA	AA	AA	AA	AA	AA	AA	GA	GA	AA	GA	AA	GA	GA	GA	AA	GA	GA	GG	AA	GA	GA	GA	GA	GA	AA	GA	AA
7121406|F|0-36:C>T-36:C>T	C/T	3	17912282	+	NA	NA	NA	NA	NA	NA	CC	CC	CC	CC	NN	CC	CC	CC	CC	NN	CC	CC	CC	CC	CC	CC	CC	CC	CC	CC	CC	CC	CC	CC	CC	CC	CC	CC	CC	NN	CC	CC	CC	CC	CC	CC	CC	CC	CC
35805348|F|0-6:T>C-6:T>C	T/C	3	17919991	+	NA	NA	NA	NA	NA	NA	TT	TT	TT	TT	TT	TT	TT	TT	TT	TT	TT	CT	TT	TT	TT	TT	TT	TT	TT	TT	TT	TT	TT	TT	TT	TT	TT	TT	TT	TT	TT	TT	TT	TT	TT	TT	TT	TT	TT
20487680|F|0-53:C>G-53:C>G	C/G	3	17920038	+	NA	NA	NA	NA	NA	NA	CC	CC	GC	CC	CC	CC	CC	CC	GC	GC	GC	GC	GC	CC	GC	CC	CC	GC	GC	GC	CC	GC	CC	GC	GC	CC	GC	CC	GC	CC	CC	CC	CC	CC	CC	GC	CC	CC	CC
35804505|F|0-27:C>T-27:C>T	C/T	3	17927627	+	NA	NA	NA	NA	NA	NA	CC	CC	CC	NN	CC	CC	CC	CC	CC	TC	CC	CC	CC	CC	NN	CC	TC	CC	CC	CC	CC	TT	CC	CC	CC	CC	CC	CC	CC	CC	CC	CC	CC	CC	CC	NN	CC	CC	CC
35804504|F|0-9:C>T-9:C>T	C/T	3	17937003	+	NA	NA	NA	NA	NA	NA	CC	CC	CC	CC	CC	CC	CC	CC	CC	TC	CC	CC	CC	CC	CC	CC	TC	CC	CC	CC	CC	TC	CC	CC	CC	CC	CC	CC	CC	CC	CC	CC	CC	CC	CC	CC	CC	CC	CC
7112559|F|0-26:T>A-26:T>A	T/A	3	17945099	+	NA	NA	NA	NA	NA	NA	TT	TT	NN	AT	AT	TT	TT	TT	AT	TT	NN	TT	TT	AT	TT	TT	TT	TT	TT	TT	TT	TT	TT	NN	TT	NN	TT	AT	AA	NN	TT	AT	AA	TT	AA	AA	TT	AT	TT
35805780|F|0-45:G>A-45:G>A	G/A	3	17998020	+	NA	NA	NA	NA	NA	NA	GG	GG	GG	AG	AG	GG	GG	AG	GG	AG	GG	GG	GG	GG	AG	GG	GG	GG	GG	AG	GG	GG	GG	GG	AG	AG	GG	AG	AG	AG	GG	GG	GG	AG	GG	AG	GG	AG	GG
35805780|F|0-34:G>A-34:G>A	G/A	3	17998031	+	NA	NA	NA	NA	NA	NA	GG	GG	GG	GG	AG	GG	GG	AG	GG	GG	GG	AG	GG	GG	AG	GG	GG	GG	GG	GG	GG	GG	GG	GG	GG	GG	AG	GG	GG	AG	GG	AG	AG	AG	AG	GG	AG	GG	GG
7121550|F|0-46:C>T-46:C>T	T/C	3	18164019	+	NA	NA	NA	NA	NA	NA	TT	TT	NN	TT	TT	TC	TT	TT	TT	TT	TT	TC	TT	NN	CC	TT	TT	TT	NN	TT	TT	TC	TT	TT	TC	TT	NN	TT	TT	NN	TT	TT	TT	TT	TT	NN	TT	TT	TT
20474922|F|0-27:C>G-27:C>G	C/G	3	18184337	+	NA	NA	NA	NA	NA	NA	CC	CC	CC	CC	CC	CC	CC	CC	CC	CC	CC	CC	CC	CC	CC	CC	CC	CC	CC	CC	CC	CC	CC	CC	CC	CC	CC	CC	CC	CC	CC	CC	CC	CC	CC	CC	CC	CC	CC
35801637|F|0-16:G>T-16:G>T	G/T	3	18194135	+	NA	NA	NA	NA	NA	NA	GG	GG	GG	GG	GG	GG	GG	GG	GG	GG	GG	GG	GG	GG	GG	GG	GG	GG	GG	GG	TG	GG	GG	GG	GG	GG	GG	GG	GG	GG	GG	GG	GG	GG	GG	GG	GG	GG	GG
20477400|F|0-68:G>T-68:G>T	G/T	3	18199895	+	NA	NA	NA	NA	NA	NA	NN	TT	NN	NN	TG	TT	TT	TG	GG	NN	NN	TG	GG	TG	NN	TT	TT	NN	TT	GG	GG	NN	TT	TG	GG	GG	TG	NN	TT	GG	TT	TT	TT	TT	TG	NN	TT	GG	TT
35804649|F|0-5:A>G-5:A>G	A/G	3	18199965	+	NA	NA	NA	NA	NA	NA	NN	NN	NN	NN	AA	AA	NN	AA	AA	NN	AA	AA	AA	AA	NN	NN	NN	AA	AA	AA	GG	NN	NN	AA	AA	AA	AA	AA	AA	AA	NN	AA	AA	AA	NN	AA	NN	AA	NN
35804649|F|0-51:T>A-51:T>A	T/A	3	18200011	+	NA	NA	NA	NA	NA	NA	AA	AA	AA	AA	AT	AT	AA	AT	AT	AA	TT	TT	TT	AT	NN	AA	AA	AT	AT	AT	AA	AA	AA	AT	TT	AT	TT	AT	AT	AT	AA	AT	AT	AT	AA	AT	AA	AT	AA
13856529|F|0-14:T>A-14:T>A	T/A	3	18242096	+	NA	NA	NA	NA	NA	NA	TT	TT	NN	TT	TT	TT	NN	TT	NN	TT	TT	TT	TT	NN	TT	NN	NN	TT	TT	TT	NN	TT	TT	NN	TT	TT	TT	TT	TT	TT	NN	TT	TT	TT	TT	TT	TT	TT	TT
7107107|F|0-68:G>C-68:G>C	G/C	3	18259228	+	NA	NA	NA	NA	NA	NA	GG	GG	GG	NN	NN	GG	NN	CG	NN	NN	NN	GG	NN	NN	NN	NN	NN	GG	GG	GG	NN	NN	GG	NN	GG	NN	NN	GG	CC	GG	GG	NN	GG	CC	NN	CG	NN	GG	GG
7114438|F|0-58:A>C-58:A>C	A/C	3	18269739	+	NA	NA	NA	NA	NA	NA	AA	NN	NN	NN	AA	AA	AA	NN	NN	NN	AA	NN	CA	NN	AA	NN	AA	CC	NN	AA	AA	AA	AA	CA	NN	NN	AA	AA	AA	AA	NN	AA	AA	AA	AA	CA	NN	AA	AA
35804479|F|0-40:C>T-40:C>T	C/T	3	19185233	+	NA	NA	NA	NA	NA	NA	TC	TC	CC	TC	CC	TT	NN	TT	NN	CC	NN	CC	CC	CC	CC	CC	NN	CC	TC	NN	CC	CC	NN	NN	NN	CC	CC	TC	NN	CC	CC	NN	TC	TT	TT	CC	CC	TT	TC
35805697|F|0-61:G>A-61:G>A	G/A	3	19189909	+	NA	NA	NA	NA	NA	NA	AG	AG	AG	AG	GG	AG	GG	AG	AG	GG	AG	GG	GG	AG	GG	GG	AG	GG	GG	AG	AG	GG	GG	GG	AG	GG	GG	AA	AG	AG	GG	AG	AG	AG	AG	GG	GG	AG	AG
35805697|F|0-8:A>G-8:A>G	A/G	3	19189962	+	NA	NA	NA	NA	NA	NA	AA	AA	AA	AA	GA	AA	AA	AA	AA	AA	AA	AA	AA	AA	AA	AA	AA	AA	AA	AA	AA	AA	GA	AA	AA	AA	AA	NN	AA	AA	AA	GA	AA	GA	AA	AA	AA	AA	AA
100056191|F|0-42:C>T-42:C>T	T/C	3	20082454	+	NA	NA	NA	NA	NA	NA	NN	NN	NN	TT	TT	NN	NN	TT	NN	TC	NN	NN	CC	NN	TT	NN	NN	CC	NN	TC	NN	CC	NN	NN	TT	TT	NN	TT	TT	TT	NN	TT	TT	TT	TT	TC	CC	TT	NN
35802477|F|0-31:C>T-31:C>T	C/T	3	20082524	+	NA	NA	NA	NA	NA	NA	TT	TT	NN	CC	CC	TT	NN	TC	TC	TC	CC	CC	TC	TT	CC	TT	TT	TC	TC	TC	TC	TT	TT	NN	NN	CC	NN	TC	TT	CC	TT	CC	CC	TC	NN	NN	NN	TC	TT
35805489|F|0-20:G>C-20:G>C	G/C	3	20087549	+	NA	NA	NA	NA	NA	NA	NN	GG	NN	NN	NN	NN	GG	NN	NN	GG	NN	NN	NN	GG	NN	NN	GG	NN	NN	NN	GG	GG	GG	CG	NN	GG	GG	NN	GG	NN	GG	GG	NN	NN	GG	GG	GG	GG	NN
100038984|F|0-30:T>G-30:T>G	G/T	3	20087559	+	NA	NA	NA	NA	NA	NA	NN	NN	NN	NN	NN	NN	NN	NN	NN	GG	GG	GG	GG	NN	GG	NN	NN	GG	GG	GG	NN	NN	NN	TT	GG	GG	GG	NN	GG	GG	NN	NN	NN	NN	NN	NN	NN	GG	NN
35801289|F|0-6:T>C-6:T>C	C/T	3	20109109	+	NA	NA	NA	NA	NA	NA	CC	CC	CC	CT	CT	CC	CC	CT	CC	CT	CT	CT	CT	CC	TT	CC	CC	CT	CT	CT	CC	CT	CC	CT	CT	CT	CT	CT	CT	CT	CC	CT	CT	CT	CT	CT	CC	CT	CC
46067543|F|0-28:G>A-28:G>A	G/A	3	20672194	+	NA	NA	NA	NA	NA	NA	NN	AG	GG	NN	GG	GG	AA	GG	NN	NN	GG	NN	GG	GG	NN	GG	GG	GG	GG	GG	GG	GG	NN	GG	NN	NN	NN	AG	GG	NN	GG	GG	AG	GG	GG	GG	AA	AG	AA
13855597|F|0-6:G>A-6:G>A	G/A	3	20857319	+	NA	NA	NA	NA	NA	NA	AG	NN	NN	GG	GG	NN	NN	AG	GG	GG	NN	GG	AG	GG	GG	GG	GG	GG	NN	GG	GG	NN	GG	AA	GG	GG	GG	GG	GG	GG	GG	NN	GG	GG	GG	GG	NN	NN	GG
36063836|F|0-9:T>C-9:T>C	T/C	3	20897986	+	NA	NA	NA	NA	NA	NA	TT	TT	CT	CT	CT	TT	TT	CT	CT	TT	CT	TT	TT	CT	TT	CT	TT	CT	CT	TT	CT	CT	TT	TT	TT	TT	TT	TT	TT	CT	TT	TT	TT	CT	CT	CT	CT	TT	CT
35805603|F|0-58:A>C-58:A>C	A/C	3	20898035	+	NA	NA	NA	NA	NA	NA	AA	AA	AA	AA	AA	AA	AA	AA	AA	AA	AA	AA	AA	CA	CA	AA	AA	AA	AA	AA	AA	AA	AA	AA	AA	AA	AA	AA	AA	AA	AA	CA	CA	AA	CA	AA	AA	AA	AA
7114712|F|0-36:C>T-36:C>T	C/T	3	20906602	+	NA	NA	NA	NA	NA	NA	NN	NN	NN	CC	CC	CC	NN	CC	CC	NN	TT	NN	CC	CC	NN	CC	NN	CC	CC	CC	CC	CC	NN	CC	CC	CC	CC	CC	NN	NN	CC	CC	TT	CC	TT	CC	NN	CC	CC
35806078|F|0-23:T>C-23:T>C	T/C	3	20975295	+	NA	NA	NA	NA	NA	NA	TT	TT	TT	TT	CT	TT	TT	TT	CT	TT	TT	CT	TT	CT	CT	CT	TT	CT	CT	TT	TT	CT	TT	CT	TT	TT	TT	TT	TT	TT	TT	TT	CT	CT	CT	TT	CT	TT	TT
35806079|F|0-23:T>C-23:T>C	T/C	3	20975295	+	NA	NA	NA	NA	NA	NA	TT	TT	NN	TT	TT	TT	TT	TT	CT	TT	TT	CT	CT	TT	CT	TT	TT	TT	TT	TT	CT	TT	TT	TT	TT	TT	CT	CT	CT	TT	TT	TT	TT	CT	TT	TT	CT	TT	TT
7148100|F|0-23:G>A-23:G>A	G/A	3	21090738	+	NA	NA	NA	NA	NA	NA	AG	AG	AG	AG	AA	AG	AG	AA	AG	AG	AG	AG	AG	AG	AG	AG	AG	AG	AG	AG	AG	AG	AG	AG	AG	AG	AG	AG	AA	AG	AG	AG	AG	AG	AG	AG	AG	AG	AG
35801556|F|0-65:A>C-65:A>C	A/C	3	21090823	+	NA	NA	NA	NA	NA	NA	CA	CA	CA	CA	CC	CA	CA	CC	CA	CA	CA	CA	CA	CA	CA	CA	CA	CA	CA	CA	CA	CA	AA	CA	CA	CA	CA	CA	CC	CA	CA	CA	CA	CA	CA	CA	AA	CA	CA
35807062|F|0-26:T>C-26:T>C	C/T	3	21131681	+	NA	NA	NA	NA	NA	NA	CC	NN	NN	CC	CC	CC	CC	CC	CC	CC	NN	TT	CC	CC	TT	CC	NN	NN	NN	CT	CC	CT	NN	TT	CT	CC	CT	NN	NN	NN	NN	NN	CT	CC	CT	NN	TT	CC	CC
36064187|F|0-42:C>T-42:C>T	C/T	3	21131697	+	NA	NA	NA	NA	NA	NA	CC	NN	NN	CC	CC	CC	CC	CC	CC	CC	NN	NN	CC	TC	NN	CC	NN	NN	NN	CC	CC	CC	NN	NN	CC	CC	CC	NN	NN	NN	NN	NN	CC	CC	TC	NN	NN	CC	CC
20500427|F|0-49:A>C-49:A>C	A/C	3	21174153	+	NA	NA	NA	NA	NA	NA	NN	AA	NN	AA	NN	NN	NN	AA	AA	NN	NN	AA	NN	AA	AA	AA	AA	NN	NN	CA	AA	NN	NN	NN	CC	NN	CC	AA	AA	NN	NN	AA	AA	NN	AA	AA	CC	NN	NN
20500427|F|0-9:G>A-9:G>A	G/A	3	21174193	+	NA	NA	NA	NA	NA	NA	NN	GG	NN	AG	NN	NN	NN	GG	AG	NN	NN	GG	NN	GG	GG	AG	AG	NN	NN	GG	GG	NN	NN	NN	NN	NN	NN	AG	GG	NN	AA	AG	GG	NN	GG	GG	AA	NN	NN
35801181|F|0-51:A>G-51:A>G	G/A	3	21183062	+	NA	NA	NA	NA	NA	NA	GA	GA	AA	GA	GA	GA	GA	GA	GA	GA	AA	GA	GA	GA	AA	GA	GA	GA	AA	AA	GA	GA	GA	AA	GA	GA	AA	GA	AA	GA	GA	GA	GA	GA	GA	GA	GA	GA	GA
100062209|F|0-15:T>C-15:T>C	T/C	3	21183098	+	NA	NA	NA	NA	NA	NA	TT	TT	TT	TT	TT	TT	TT	TT	TT	CT	TT	TT	TT	TT	TT	TT	TT	TT	TT	TT	TT	CT	TT	CT	TT	TT	TT	TT	TT	TT	TT	TT	TT	TT	TT	TT	TT	TT	TT
13853092|F|0-9:A>G-9:A>G	G/A	3	21203050	+	NA	NA	NA	NA	NA	NA	GG	GG	GG	NN	GG	GG	GG	GG	GG	AA	GA	GA	GA	NN	AA	GG	GG	GA	GA	GA	GG	GA	GG	GA	AA	AA	GA	NN	GG	GA	GG	GG	GG	GG	GG	AA	GA	NN	GG
20488463|F|0-6:G>A-6:G>A	G/A	3	21203408	+	NA	NA	NA	NA	NA	NA	GG	GG	GG	GG	GG	GG	GG	GG	GG	GG	GG	GG	GG	GG	GG	GG	GG	GG	GG	GG	GG	GG	GG	GG	GG	GG	GG	GG	GG	GG	GG	AG	AG	GG	AG	GG	GG	GG	GG
20488463|F|0-19:A>G-19:A>G	A/G	3	21203421	+	NA	NA	NA	NA	NA	NA	AA	AA	AA	AA	AA	AA	AA	AA	AA	AA	AA	AA	AA	AA	AA	AA	AA	AA	AA	AA	AA	AA	AA	AA	AA	AA	GA	AA	AA	AA	AA	AA	AA	AA	AA	AA	AA	AA	AA
7108439|F|0-55:C>T-55:C>T	T/C	3	21209504	+	NA	NA	NA	NA	NA	NA	TC	TC	TC	TT	TC	TC	TC	TC	TC	TT	TC	TC	TC	TT	TT	TC	TC	TC	TC	TC	TC	TC	TC	TC	TT	TT	TC	TT	TC	TC	TC	TC	TT	TC	TC	TT	TC	TT	TC
7139842|F|0-43:T>C-43:T>C	T/C	3	21209516	+	NA	NA	NA	NA	NA	NA	TT	TT	TT	NN	TT	TT	TT	TT	TT	NN	TT	TT	TT	NN	NN	TT	TT	TT	TT	TT	TT	TT	TT	CT	TT	NN	TT	NN	TT	TT	TT	TT	TT	TT	TT	CC	TT	NN	TT
35806588|F|0-6:C>T-6:C>T	C/T	3	21326147	+	NA	NA	NA	NA	NA	NA	TC	TC	CC	TC	CC	CC	TC	CC	TT	CC	CC	CC	CC	TC	CC	TC	CC	CC	CC	CC	TC	TC	TC	CC	CC	TC	CC	TC	CC	CC	TT	CC	TC	CC	CC	CC	CC	TC	TC
35806587|F|0-37:A>T-37:A>T	T/A	3	21326178	+	NA	NA	NA	NA	NA	NA	TT	TT	TT	TT	TT	TT	TT	TT	AA	TT	TT	TT	TT	TT	TT	TT	TT	TT	TT	TT	TT	TT	TT	TT	TT	TT	TT	TT	TT	TA	NN	TT	TT	TT	TT	TT	TT	TT	TT
7107547|F|0-27:T>G-27:T>G	T/G	3	21327564	+	NA	NA	NA	NA	NA	NA	GT	GT	GT	TT	GT	GT	GT	GT	GT	TT	GT	GT	GT	GT	TT	GT	GT	GT	GT	GT	GT	GT	GT	GT	GT	TT	GT	TT	GT	TT	GT	GT	GT	GT	GT	GT	GT	TT	GT
7125809|F|0-46:T>C-46:T>C	T/C	3	21359479	+	NA	NA	NA	NA	NA	NA	TT	TT	TT	TT	TT	TT	TT	CT	TT	TT	TT	TT	TT	TT	TT	TT	TT	TT	TT	TT	CT	TT	TT	CT	TT	TT	TT	TT	CT	TT	TT	TT	TT	TT	TT	TT	TT	TT	TT
35802673|F|0-45:G>T-45:G>T	T/G	3	21415403	+	NA	NA	NA	NA	NA	NA	TG	TG	TG	TT	TG	TG	TG	TG	TG	TT	TG	TG	TG	TG	TT	TG	TG	TG	TG	TG	TG	TG	TT	TT	TT	TT	TG	TT	TG	TG	TG	TG	TT	TG	TG	TG	TG	TT	TG
35803227|F|0-59:A>G-59:A>G	A/G	3	21437208	+	NA	NA	NA	NA	NA	NA	GA	GA	AA	GA	AA	GA	GA	AA	GA	AA	AA	GA	AA	GA	AA	AA	GA	AA	AA	AA	GA	GA	GA	AA	AA	GA	AA	GA	AA	AA	GA	AA	AA	AA	AA	AA	GA	GA	GA
34225191|F|0-31:T>A-31:T>A	T/A	3	21438801	+	NA	NA	NA	NA	NA	NA	NN	AA	NN	NN	TT	AA	NN	TT	NN	NN	NN	TT	NN	NN	TT	NN	AA	TT	NN	TT	NN	NN	NN	NN	NN	AT	TT	NN	NN	NN	AA	NN	NN	NN	NN	NN	AT	NN	AA
35807598|F|0-60:G>C-60:G>C	G/C	3	21565514	+	NA	NA	NA	NA	NA	NA	NN	NN	NN	GG	GG	CC	NN	GG	CC	NN	GG	GG	CC	GG	GG	GG	NN	GG	CG	NN	GG	NN	NN	CG	GG	GG	NN	NN	CG	GG	GG	NN	CG	CG	CG	GG	NN	NN	NN
15485841|F|0-24:T>A-24:T>A	A/T	3	21565595	+	NA	NA	NA	NA	NA	NA	AT	AT	NN	AA	AT	AT	AT	AT	AT	AA	AT	AT	AT	AA	AA	AT	AT	AT	AT	AT	AT	AT	AT	AA	AA	AA	AA	AA	AT	AA	AT	AT	AT	AA	AT	AT	AA	AA	AT
13862407|F|0-33:C>A-33:C>A	C/A	3	21667776	+	NA	NA	NA	NA	NA	NA	CC	CC	NN	CC	NN	CC	CC	NN	AC	CC	NN	CC	NN	CC	NN	NN	CC	NN	NN	NN	CC	CC	CC	NN	NN	CC	NN	CC	NN	NN	CC	CC	NN	NN	NN	NN	CC	CC	CC
7117791|F|0-63:C>G-63:C>G	G/C	3	21667806	+	NA	NA	NA	NA	NA	NA	GG	GG	NN	GG	NN	GG	GG	NN	GG	GG	NN	GG	NN	GG	NN	NN	GG	NN	NN	NN	GG	GG	GG	NN	NN	GG	NN	GG	NN	NN	GG	GG	NN	NN	NN	NN	GG	GG	GG
36063269|F|0-41:G>A-41:G>A	G/A	3	21858131	+	NA	NA	NA	NA	NA	NA	GG	GG	GG	GG	GG	GG	GG	GG	GG	GG	GG	GG	GG	GG	GG	GG	GG	GG	GG	GG	GG	GG	GG	GG	GG	GG	GG	GG	GG	GG	GG	GG	GG	GG	GG	GG	GG	GG	GG
35801570|F|0-53:A>C-53:A>C	C/A	3	21858534	+	NA	NA	NA	NA	NA	NA	CC	CA	CC	CC	CC	CC	CC	CC	CC	CC	CC	CC	CC	CC	CC	CC	CA	CC	CC	CC	CC	CC	CC	CC	CC	CC	CC	CC	CC	CC	CC	CC	CC	CC	CC	CC	CC	CC	CC
7107216|F|0-46:A>T-46:A>T	A/T	3	21866364	+	NA	NA	NA	NA	NA	NA	AA	AA	AA	AA	AA	AA	AA	AA	AA	AA	AA	AA	AA	AA	AA	AA	AA	AA	AA	AA	AA	AA	AA	AA	AA	AA	AA	AA	AA	AA	AA	AA	AA	AA	AA	AA	AA	AA	AA
7123689|F|0-45:T>A-45:T>A	T/A	3	21876185	+	NA	NA	NA	NA	NA	NA	TT	AT	AA	AT	TT	AA	TT	TT	AT	TT	TT	TT	TT	AT	NN	AT	AT	TT	AT	TT	AT	AT	TT	TT	AT	AT	TT	TT	TT	AT	AT	AT	TT	AT	TT	AT	AT	AT	AT
7107322|F|0-60:T>C-60:T>C	T/C	3	22016202	+	NA	NA	NA	NA	NA	NA	NN	TT	NN	NN	TT	CC	CT	TT	CC	TT	TT	NN	NN	CC	TT	NN	NN	TT	TT	TT	CT	CC	CC	NN	TT	CC	NN	TT	TT	CT	CC	NN	NN	TT	TT	TT	NN	CT	NN
35803122|F|0-35:C>G-35:C>G	C/G	3	22095856	+	NA	NA	NA	NA	NA	NA	CC	CC	CC	CC	CC	CC	CC	CC	CC	CC	GC	GC	GC	CC	GC	GC	CC	GC	GC	GC	CC	CC	CC	GC	GC	CC	GC	GC	CC	GG	CC	CC	CC	CC	CC	GC	GG	CC	CC
35806096|F|0-10:G>A-10:G>A	G/A	3	22184216	+	NA	NA	NA	NA	NA	NA	GG	GG	GG	GG	GG	GG	GG	GG	AG	GG	AG	AG	AG	GG	AG	AG	GG	AG	AG	AG	AG	GG	GG	AG	AG	GG	AG	AG	GG	AG	GG	GG	GG	GG	GG	AG	AG	GG	GG
35806096|F|0-9:C>T-9:C>T	C/T	3	22184217	+	NA	NA	NA	NA	NA	NA	CC	CC	CC	CC	CC	CC	CC	CC	CC	CC	CC	TC	CC	TC	CC	CC	TC	CC	CC	CC	TC	TC	TC	CC	CC	TC	CC	CC	CC	CC	TC	CC	CC	CC	TC	CC	CC	TC	TC
100061196|F|0-13:T>A-13:T>A	T/A	3	22401700	+	NA	NA	NA	NA	NA	NA	NN	TT	TT	TT	AA	NN	TT	TT	NN	TT	NN	AT	AT	TT	TT	AT	AA	AA	AA	AT	NN	NN	NN	AT	TT	TT	TT	TT	AT	TT	AA	TT	AT	NN	AA	TT	AT	NN	AA
35807681|F|0-67:G>T-67:G>T	G/T	3	22401754	+	NA	NA	NA	NA	NA	NA	GG	GG	GG	GG	GG	GG	GG	GG	GG	GG	NN	GG	GG	GG	GG	GG	GG	NN	GG	GG	GG	GG	GG	NN	GG	GG	GG	NN	GG	NN	GG	GG	GG	GG	GG	GG	GG	GG	NN
35804856|F|0-23:C>T-23:C>T	T/C	3	22406084	+	NA	NA	NA	NA	NA	NA	NN	NN	NN	CC	NN	NN	NN	NN	NN	NN	TC	TT	TT	CC	TT	TT	NN	TT	TT	TC	NN	NN	NN	CC	TT	NN	TT	TT	NN	TT	NN	NN	CC	NN	NN	TT	TC	TT	NN
100059624|F|0-58:A>G-58:A>G	A/G	3	22414198	+	NA	NA	NA	NA	NA	NA	NN	AA	NN	AA	NN	AA	AA	NN	AA	AA	NN	NN	NN	AA	AA	NN	NN	NN	NN	NN	AA	NN	NN	NN	AA	AA	NN	NN	AA	NN	NN	AA	NN	AA	AA	NN	NN	AA	NN
35807840|F|0-47:G>A-47:G>A	A/G	3	22420962	+	NA	NA	NA	NA	NA	NA	AA	AA	AA	AA	AA	AA	AA	AA	AA	AA	GG	AA	NN	AG	AA	NN	GG	NN	NN	NN	AG	GG	NN	AA	AA	AG	NN	AA	AA	AA	GG	AA	AG	AA	AA	NN	AA	AG	GG
35807841|F|0-10:C>G-10:C>G	C/G	3	22420999	+	NA	NA	NA	NA	NA	NA	CC	CC	CC	NN	CC	CC	CC	CC	CC	NN	CC	GG	GC	NN	GG	GC	CC	GC	GC	NN	NN	CC	CC	NN	NN	NN	GG	GG	CC	GG	CC	CC	CC	CC	CC	GG	NN	NN	CC
35804157|F|0-45:A>G-45:A>G	G/A	3	22423373	+	NA	NA	NA	NA	NA	NA	GA	GA	GA	GG	GA	GA	GA	GA	GA	GG	GA	GA	GA	GA	GA	GA	GA	GA	GA	GA	GA	GA	GA	GA	GG	GG	GA	GG	GA	GA	GA	GA	GA	GA	GA	GG	GA	GG	GA
36063582|F|0-36:T>C-36:T>C	T/C	3	22524402	+	NA	NA	NA	NA	NA	NA	TT	TT	TT	TT	TT	TT	TT	TT	TT	TT	TT	CT	TT	TT	TT	TT	TT	TT	TT	TT	TT	TT	TT	TT	TT	CT	TT	TT	TT	TT	TT	TT	TT	TT	TT	TT	TT	TT	TT
35807064|F|0-61:G>A-61:G>A	G/A	3	22565791	+	NA	NA	NA	NA	NA	NA	GG	GG	GG	GG	GG	GG	GG	GG	GG	GG	GG	GG	GG	AG	GG	GG	AA	GG	GG	GG	AG	AA	AG	GG	GG	AG	GG	GG	GG	GG	AA	GG	GG	GG	GG	GG	GG	AG	AA
46068652|F|0-54:G>T-54:G>T	G/T	3	22565798	+	NA	NA	NA	NA	NA	NA	GG	GG	GG	GG	GG	GG	GG	GG	GG	GG	GG	GG	GG	GG	GG	GG	NN	GG	GG	GG	TG	GG	GG	GG	GG	GG	GG	GG	GG	GG	TT	GG	GG	GG	GG	GG	GG	GG	NN
35807064|F|0-48:A>T-48:A>T	T/A	3	22565804	+	NA	NA	NA	NA	NA	NA	TA	TA	TA	TT	TA	TA	TA	TA	TA	TT	TA	TA	TA	TT	TT	TA	AA	TA	TA	TA	TA	AA	TA	TA	TT	TT	TA	TT	TA	TT	AA	AA	TA	TA	TA	TT	TA	TT	AA
35805159|F|0-28:G>T-28:G>T	G/T	3	22565877	+	NA	NA	NA	NA	NA	NA	GG	GG	GG	GG	GG	GG	GG	GG	GG	GG	GG	GG	GG	GG	GG	GG	TG	GG	GG	GG	TG	TG	TG	GG	GG	TG	GG	GG	GG	GG	TG	GG	GG	GG	GG	GG	GG	TG	TG
100061141|F|0-56:T>C-56:T>C	T/C	3	22565905	+	NA	NA	NA	NA	NA	NA	NN	NN	NN	NN	NN	NN	NN	NN	CC	NN	NN	NN	NN	NN	NN	NN	TT	NN	NN	NN	CT	TT	TT	NN	NN	TT	NN	NN	NN	NN	TT	NN	NN	NN	NN	NN	NN	TT	TT
35806797|F|0-56:T>G-56:T>G	G/T	3	22656586	+	NA	NA	NA	NA	NA	NA	GT	GT	GT	GT	GT	GT	GT	GT	GT	GT	GG	GT	GT	GG	GG	GT	TT	GT	GT	GT	TT	GT	GG	GT	GG	GG	GG	GG	GT	GT	TT	TT	GG	GT	GT	GG	GT	GG	TT
7111936|F|0-36:C>G-36:C>G	G/C	3	22658686	+	NA	NA	NA	NA	NA	NA	GC	GC	GC	GG	GC	GC	GC	GC	GC	GG	GC	GC	GC	GG	GG	GC	CC	GC	GC	GC	GC	CC	GC	GC	GG	GG	GC	GG	GC	GC	CC	GC	GC	GC	GC	GG	GC	GG	CC
13860843|F|0-34:T>C-34:T>C	T/C	3	22658688	+	NA	NA	NA	NA	NA	NA	TT	TT	TT	TT	TT	TT	TT	TT	TT	TT	TT	TT	TT	CT	TT	TT	CC	TT	TT	TT	CT	CC	CT	TT	TT	CT	TT	TT	TT	TT	CC	TT	TT	TT	TT	TT	TT	CT	CC
7111806|F|0-16:C>T-16:C>T	C/T	3	22661573	+	NA	NA	NA	NA	NA	NA	NN	CC	NN	CC	CC	CC	CC	CC	CC	CC	CC	CC	CC	CC	CC	CC	NN	CC	CC	NN	TC	TT	TT	CC	CC	TC	NN	CC	CC	NN	TT	NN	CC	CC	CC	CC	CC	TC	TT
35803954|F|0-42:C>T-42:C>T	C/T	3	22710038	+	NA	NA	NA	NA	NA	NA	TC	CC	CC	TC	TC	TC	TC	TC	CC	TC	TC	TC	TC	TC	TT	TC	CC	TC	TC	TC	CC	CC	TC	TC	TC	TC	TC	TC	TC	TC	CC	CC	TT	TC	CC	TC	TC	TC	CC
20471747|F|0-52:C>T-52:C>T	C/T	3	22710250	+	NA	NA	NA	NA	NA	NA	CC	CC	CC	CC	CC	CC	CC	CC	CC	CC	CC	CC	CC	CC	NN	CC	CC	CC	CC	CC	CC	CC	CC	CC	CC	CC	CC	NN	CC	CC	CC	CC	NN	CC	CC	NN	CC	CC	CC
35806701|F|0-28:T>C-28:T>C	C/T	3	22740051	+	NA	NA	NA	NA	NA	NA	TT	CT	CT	CC	CT	TT	CT	TT	CT	CT	TT	CT	TT	CC	CC	CT	CT	CT	TT	CT	CT	CT	CT	CT	NN	CC	CT	NN	TT	CT	CT	CT	CC	CT	CT	CT	CT	CT	CT
35806701|F|0-23:A>G-23:A>G	A/G	3	22740056	+	NA	NA	NA	NA	NA	NA	GG	AA	AA	GA	GA	GG	GA	GG	GA	GA	GG	GA	GG	GA	GG	GA	AA	GA	GA	GA	GA	AA	AA	GA	GG	GA	GA	GG	GG	GA	AA	AA	GG	GA	AA	GA	GA	GA	AA
34220467|F|0-53:T>A-53:T>A	T/A	3	22740129	+	NA	NA	NA	NA	NA	NA	TT	AT	TT	TT	TT	TT	TT	TT	AT	AT	TT	TT	TT	TT	TT	TT	TT	TT	AT	TT	TT	TT	AT	TT	TT	TT	TT	AT	TT	TT	TT	AT	TT	TT	TT	AT	AT	TT	TT
35804803|F|0-5:T>C-5:T>C	T/C	3	22785397	+	NA	NA	NA	NA	NA	NA	TT	TT	TT	TT	TT	TT	TT	NN	TT	NN	CC	NN	NN	TT	NN	CC	TT	CC	CT	NN	TT	TT	TT	TT	CC	TT	NN	CC	TT	NN	TT	TT	NN	TT	TT	CT	CT	TT	TT
35807957|F|0-7:T>A-7:T>A	T/A	3	22794849	+	NA	NA	NA	NA	NA	NA	AT	TT	TT	AT	AT	AT	AT	AT	TT	AT	AT	AT	AT	AT	AT	AT	AT	AT	AT	AT	AT	AT	TT	TT	AT	AT	AT	AT	AT	AT	AT	TT	AT	AT	TT	AT	AT	AT	AT
35807957|F|0-15:C>T-15:C>T	C/T	3	22794857	+	NA	NA	NA	NA	NA	NA	CC	NN	NN	CC	CC	CC	CC	CC	NN	CC	CC	CC	CC	CC	CC	CC	CC	CC	CC	CC	CC	CC	NN	NN	CC	CC	CC	CC	CC	CC	CC	NN	CC	CC	NN	CC	CC	CC	CC
35807958|F|0-49:C>A-49:C>A	C/A	3	22794891	+	NA	NA	NA	NA	NA	NA	CC	CC	CC	CC	CC	CC	CC	CC	AC	AC	CC	CC	CC	CC	CC	CC	CC	CC	CC	CC	CC	CC	CC	CC	CC	CC	CC	CC	CC	CC	CC	CC	CC	CC	CC	CC	CC	CC	CC
7121432|F|0-41:T>C-41:T>C	T/C	3	22825935	+	NA	NA	NA	NA	NA	NA	NN	NN	NN	NN	NN	TT	NN	TT	NN	NN	NN	NN	NN	NN	TT	TT	TT	NN	TT	TT	NN	NN	NN	NN	NN	TT	TT	NN	TT	NN	CT	NN	TT	TT	CC	NN	TT	NN	TT
20471167|F|0-29:T>C-29:T>C	T/C	3	22977299	+	NA	NA	NA	NA	NA	NA	CT	TT	TT	CC	NN	TT	TT	CC	NN	TT	TT	NN	NN	NN	NN	TT	TT	NN	TT	TT	TT	TT	TT	TT	NN	CT	NN	CT	NN	TT	TT	TT	NN	TT	TT	CT	NN	TT	NN
100059616|F|0-35:A>C-35:A>C	C/A	3	23021975	+	NA	NA	NA	NA	NA	NA	CC	CC	CC	CC	CC	CC	CC	CC	CC	CC	CC	CC	CC	CC	CC	CC	CC	CC	CC	CC	CC	CC	CC	CC	CC	CC	CC	CC	CC	CC	CC	CC	CC	CC	CC	CC	CC	CC	CC
35802102|F|0-63:G>T-63:G>T	T/G	3	23041103	+	NA	NA	NA	NA	NA	NA	TT	TT	TT	TG	TG	TT	TT	TT	TT	TT	TG	TG	TG	TG	TG	TG	TT	TG	TG	TT	TT	TG	TT	TG	TG	TG	TG	TG	TG	TG	TT	TT	TT	TT	TT	TG	TG	TG	TT
34243144|F|0-46:T>C-46:T>C	C/T	3	23041209	+	NA	NA	NA	NA	NA	NA	CC	NN	NN	CC	CC	CC	CC	CC	NN	NN	NN	NN	NN	CC	CC	NN	CC	NN	NN	CC	CC	CC	NN	NN	CC	CC	NN	CC	CC	CC	CC	NN	CC	CC	NN	CC	NN	CC	CC
35802504|F|0-55:A>T-55:A>T	A/T	3	23061861	+	NA	NA	NA	NA	NA	NA	NN	NN	AA	TA	AA	AA	AA	TA	NN	TT	NN	AA	AA	TT	NN	AA	TA	AA	AA	AA	TA	TA	AA	AA	TA	TT	AA	TA	TA	TA	NN	AA	TT	AA	AA	TA	AA	TT	TT
35803247|F|0-58:C>T-58:C>T	C/T	3	23101181	+	NA	NA	NA	NA	NA	NA	CC	CC	CC	CC	CC	CC	CC	CC	CC	CC	CC	CC	CC	CC	CC	CC	CC	CC	CC	CC	CC	CC	CC	CC	CC	CC	CC	CC	CC	CC	CC	CC	CC	CC	CC	CC	CC	NN	CC
20487162|F|0-8:C>T-8:C>T	C/T	3	23152177	+	NA	NA	NA	NA	NA	NA	CC	CC	CC	CC	CC	CC	CC	CC	CC	CC	CC	CC	CC	CC	CC	CC	CC	CC	CC	CC	TC	CC	CC	CC	CC	CC	CC	CC	CC	CC	CC	CC	CC	CC	CC	CC	CC	CC	CC
35805823|F|0-54:T>C-54:T>C	T/C	3	23165734	+	NA	NA	NA	NA	NA	NA	TT	TT	TT	NN	TT	TT	TT	TT	TT	TT	CT	TT	TT	NN	NN	TT	TT	TT	TT	TT	TT	TT	TT	TT	NN	NN	TT	CC	TT	TT	TT	TT	NN	TT	TT	TT	TT	NN	TT
35805823|F|0-15:A>C-15:A>C	A/C	3	23165773	+	NA	NA	NA	NA	NA	NA	CA	CC	CC	AA	CA	CA	CA	CA	CA	CA	CA	CA	CA	AA	AA	CA	CA	CA	CA	CA	CA	CA	CA	CA	AA	AA	CA	AA	CA	CA	CA	CC	AA	CA	CC	AA	CA	AA	CA
35806870|F|0-6:T>C-6:T>C	C/T	3	23165791	+	NA	NA	NA	NA	NA	NA	CT	TT	TT	CC	CT	CT	CT	CT	TT	CT	CT	CT	CT	CC	CC	CT	CT	CT	CT	CT	CT	CT	CT	CT	CC	CC	TT	CC	CT	CC	CT	TT	CC	CT	TT	CT	CT	CC	CT
20485527|F|0-36:C>A-36:C>A	A/C	3	23174353	+	NA	NA	NA	NA	NA	NA	AC	AA	AA	AC	AC	AC	AC	AC	AA	AC	AA	AA	AA	CC	AC	AA	AC	AA	AA	AC	AC	AC	AC	AA	AC	AC	AA	AC	AC	AC	AC	AA	CC	AC	AA	AC	AA	AC	AC
35804824|F|0-30:T>C-30:T>C	T/C	3	23192712	+	NA	NA	NA	NA	NA	NA	TT	NN	NN	CT	NN	CT	CC	NN	TT	NN	NN	TT	TT	CC	CC	TT	NN	TT	TT	CC	TT	CC	TT	NN	CC	CC	TT	TT	CT	NN	CC	TT	CC	CT	NN	NN	TT	CC	TT
100046860|F|0-9:T>A-9:T>A	T/A	3	23192733	+	NA	NA	NA	NA	NA	NA	NN	NN	NN	TT	NN	TT	TT	NN	NN	NN	NN	NN	NN	TT	TT	NN	NN	NN	NN	TT	NN	TT	NN	NN	TT	TT	NN	NN	TT	NN	TT	NN	TT	TT	NN	NN	NN	TT	NN
7109764|F|0-30:T>C-30:T>C	C/T	3	23192769	+	NA	NA	NA	NA	NA	NA	CT	CC	CC	CT	TT	CT	TT	TT	CC	CC	CC	CC	NN	TT	NN	CC	CT	CC	CC	CT	CT	NN	CC	NN	CT	TT	NN	CT	CT	NN	CT	CC	TT	CC	CC	NN	CC	TT	CT
46068625|F|0-6:A>T-6:A>T	A/T	3	23224352	+	NA	NA	NA	NA	NA	NA	AA	AA	AA	AA	AA	AA	AA	AA	AA	AA	AA	NN	AA	AA	AA	NN	AA	NN	NN	AA	AA	AA	AA	NN	AA	AA	AA	AA	AA	AA	AA	AA	AA	AA	AA	AA	AA	AA	AA
20493763|F|0-10:G>A-10:G>A	G/A	3	23224356	+	NA	NA	NA	NA	NA	NA	AG	AG	AG	GG	AG	AG	AG	AG	AG	AG	AG	AA	AG	AG	AG	AA	AG	AA	AA	AG	AG	AG	AG	AA	AG	GG	AA	AG	AG	AG	AG	AG	GG	AG	AG	AG	AG	AG	AG
35801908|F|0-18:A>C-18:A>C	A/C	3	23224967	+	NA	NA	NA	NA	NA	NA	AA	AA	AA	NN	NN	AA	CC	CC	CC	NN	NN	NN	NN	NN	AA	CC	NN	CC	NN	NN	AA	CC	NN	NN	CC	AA	CC	AA	CC	CA	NN	NN	AA	NN	CC	NN	NN	CA	NN
7133496|F|0-48:T>G-48:T>G	T/G	3	23244944	+	NA	NA	NA	NA	NA	NA	TT	NN	TT	NN	TT	TT	TT	TT	TT	GG	TT	TT	TT	GT	TT	TT	TT	TT	TT	TT	TT	GG	NN	NN	TT	TT	TT	TT	GT	GT	TT	TT	TT	TT	TT	TT	NN	TT	TT
35801278|F|0-23:A>G-23:A>G	A/G	3	23251124	+	NA	NA	NA	NA	NA	NA	GA	GA	GA	AA	GA	GA	GA	GA	GA	GA	GA	GG	GG	GA	GA	GG	GA	GG	GA	GA	GA	GA	GA	GA	GA	AA	GG	GA	GA	GA	GA	GA	GA	GA	GA	GA	GA	GA	GA
35807216|F|0-63:A>G-63:A>G	A/G	3	23253509	+	NA	NA	NA	NA	NA	NA	AA	AA	GG	NN	AA	AA	NN	NN	AA	NN	NN	GG	NN	NN	AA	AA	AA	AA	AA	NN	NN	NN	AA	NN	NN	NN	AA	NN	AA	AA	AA	GG	NN	AA	GG	AA	NN	NN	NN
20477810|F|0-27:A>T-27:A>T	A/T	3	23253545	+	NA	NA	NA	NA	NA	NA	NN	NN	AA	NN	NN	NN	NN	NN	NN	NN	NN	AA	NN	NN	NN	NN	NN	NN	NN	NN	TT	NN	NN	NN	NN	NN	NN	NN	NN	NN	NN	AA	NN	NN	AA	NN	NN	NN	NN
35807215|F|0-11:T>A-11:T>A	A/T	3	23253561	+	NA	NA	NA	NA	NA	NA	AA	AA	NN	TT	AT	AT	NN	NN	AA	TT	NN	NN	NN	TT	AA	AA	AT	AA	AA	NN	NN	NN	AT	NN	TT	NN	AA	TT	AT	AT	AT	NN	TT	AA	NN	AT	NN	TT	NN
20471990|F|0-27:T>C-27:T>C	T/C	3	23253596	+	NA	NA	NA	NA	NA	NA	TT	NN	NN	TT	CT	TT	CT	TT	TT	TT	TT	CC	NN	TT	TT	NN	TT	TT	NN	TT	TT	TT	TT	TT	TT	TT	NN	TT	TT	TT	TT	NN	TT	TT	NN	TT	NN	TT	TT
20471990|F|0-44:A>C-44:A>C	C/A	3	23253613	+	NA	NA	NA	NA	NA	NA	CA	CC	CC	AA	CA	CA	CA	CA	CA	CA	CC	CC	CC	CA	CA	CC	CA	CC	CC	CA	CA	CA	CA	CA	CA	AA	CC	CA	CA	CA	CA	CC	AA	CA	CC	CA	CC	CA	CA
35804066|F|0-28:T>C-28:T>C	C/T	3	23278886	+	NA	NA	NA	NA	NA	NA	CT	CT	CT	CT	CT	CT	CT	CT	CT	CT	CC	CT	CC	CT	CT	CC	CT	CC	CT	CT	CT	CT	CT	CC	CT	CT	CC	CT	CT	CT	CT	CT	CT	CT	CT	CT	CT	CT	CT
7112547|F|0-33:T>A-33:T>A	T/A	3	23362612	+	NA	NA	NA	NA	NA	NA	AT	AT	AT	TT	AT	AT	AT	AT	TT	NN	AA	AA	AT	TT	TT	AT	AT	AA	AA	AT	AT	TT	NN	AT	TT	TT	TT	TT	AT	AT	AT	TT	TT	AT	AA	TT	NN	AA	AT
100062322|F|0-45:T>C-45:T>C	T/C	3	23362687	+	NA	NA	NA	NA	NA	NA	TT	TT	TT	TT	TT	TT	TT	TT	TT	TT	TT	TT	TT	TT	TT	TT	TT	TT	TT	TT	TT	TT	TT	TT	TT	TT	TT	TT	TT	TT	TT	TT	TT	TT	TT	TT	TT	TT	TT
100065251|F|0-30:G>A-30:G>A	A/G	3	23397057	+	NA	NA	NA	NA	NA	NA	AA	AA	AA	AG	AG	AG	AA	AA	AA	AG	AG	AG	AG	AG	AG	AA	AA	AG	AA	AA	AA	AG	AA	AG	AA	AG	AA	AA	AG	AA	AA	AA	AA	AA	AA	AG	AA	AG	AA
7112546|F|0-65:C>G-65:C>G	G/C	3	23397149	+	NA	NA	NA	NA	NA	NA	GC	GC	CC	GC	GC	GC	GC	GC	GC	GC	GC	GC	GC	GG	GG	GC	GC	GC	GC	GC	GC	GC	GC	GC	GG	GG	GC	GG	GC	GC	CC	GC	GG	CC	GC	GC	GC	GC	GC
20493676|F|0-22:T>C-22:T>C	C/T	3	23402576	+	NA	NA	NA	NA	NA	NA	CC	CC	CC	NN	CC	CC	CC	CC	NN	NN	CC	CC	CC	NN	NN	CC	CC	CC	CC	CC	CC	NN	NN	CC	NN	NN	NN	NN	CC	CC	CC	NN	NN	CC	CC	NN	NN	CC	CC
35806237|F|0-9:G>T-9:G>T	G/T	3	23407524	+	NA	NA	NA	NA	NA	NA	GG	GG	GG	GG	GG	GG	GG	GG	GG	GG	GG	GG	GG	GG	GG	GG	GG	GG	GG	GG	GG	GG	GG	GG	GG	GG	GG	GG	GG	GG	GG	GG	GG	GG	GG	GG	GG	GG	GG
35805725|F|0-20:C>T-20:C>T	C/T	3	23632099	+	NA	NA	NA	NA	NA	NA	TC	TC	TC	CC	TC	TC	TC	TC	TC	TC	TC	TC	TC	CC	CC	TC	TC	TC	TC	TC	TC	TC	TC	TC	CC	CC	TC	CC	TC	TC	TC	TC	CC	TC	TC	TC	TC	CC	TC
35805725|F|0-41:A>G-41:A>G	A/G	3	23632120	+	NA	NA	NA	NA	NA	NA	AA	AA	AA	AA	AA	AA	AA	AA	AA	AA	AA	AA	AA	AA	AA	AA	AA	AA	AA	AA	AA	AA	AA	AA	AA	AA	AA	AA	AA	AA	AA	AA	AA	AA	AA	AA	AA	AA	AA
35807957|F|0-26:T>A-26:T>A	T/A	3	23665694	+	NA	NA	NA	NA	NA	NA	AT	TT	TT	AA	AT	AT	AT	AT	TT	AT	AT	AT	AT	AA	AA	AT	AT	AT	AT	AT	AT	AT	TT	TT	AA	AA	AT	AA	AT	AT	AT	TT	AA	AT	TT	AA	AA	AA	AT
35807099|F|0-14:G>C-14:G>C	G/C	3	23665731	+	NA	NA	NA	NA	NA	NA	GG	CC	NN	GG	GG	GG	GG	GG	NN	GG	GG	GG	GG	GG	GG	GG	GG	GG	GG	GG	GG	GG	NN	GG	CG	GG	GG	GG	GG	GG	GG	NN	GG	GG	NN	GG	GG	GG	GG
35803363|F|0-17:G>C-17:G>C	C/G	3	23665734	+	NA	NA	NA	NA	NA	NA	GG	CC	CC	CG	GG	GG	CG	GG	CC	CG	GG	CG	GG	GG	GG	CG	GG	GG	CG	GG	CG	CG	CC	CG	GG	GG	GG	GG	CG	CG	GG	CC	CG	CG	CC	CG	CG	GG	CG
7142294|F|0-49:G>A-49:G>A	G/A	3	23730834	+	NA	NA	NA	NA	NA	NA	AA	AG	AG	AG	AG	AA	AG	AA	AG	AG	AA	AG	AG	AG	AA	AA	AG	AA	AG	AG	AG	AG	GG	AG	AG	AA	AG	AA	AG	AG	AG	AG	AG	AG	AG	AG	AG	AG	AG
7109700|F|0-66:A>G-66:A>G	G/A	3	23730851	+	NA	NA	NA	NA	NA	NA	NN	GG	GG	GG	GG	NN	GG	GG	GG	GG	GG	GG	GG	GG	GG	NN	GA	NN	GG	GG	GG	GG	GG	GG	GG	GG	GG	NN	GG	GG	GG	GG	GG	GG	GG	GG	GG	GG	GG
35804944|F|0-23:C>T-23:C>T	C/T	3	23767238	+	NA	NA	NA	NA	NA	NA	TC	TC	TC	CC	TC	TC	TC	TC	TC	TC	TT	TT	TC	CC	TC	TT	TC	TT	TT	TC	TC	TC	TC	TC	TC	TC	TT	TC	TC	TC	TC	TC	TC	TC	CC	TC	TC	TC	TC
35807097|F|0-32:A>T-32:A>T	A/T	3	23883663	+	NA	NA	NA	NA	NA	NA	TA	TA	TA	AA	TA	TA	TA	TA	TA	TA	TT	TA	TA	AA	TA	TT	TA	TT	TA	TA	TA	TA	TA	TT	TA	TA	TT	TA	TA	TA	TA	TA	AA	TA	TA	TA	TA	TA	TA
100030136|F|0-9:T>C-9:T>C	C/T	3	23893530	+	NA	NA	NA	NA	NA	NA	CC	CT	CC	CT	CC	CC	CC	CC	CT	CT	CT	CT	CT	CT	CC	CC	CT	CC	CT	CT	CT	CT	CT	CT	CC	CC	CC	CC	CC	CT	CT	CT	CT	CC	CT	CT	CT	CT	CT
7121142|F|0-9:T>C-9:T>C	T/C	3	23893530	+	NA	NA	NA	NA	NA	NA	CT	CT	CT	NN	CT	CC	CT	CT	CT	CT	CT	CT	CT	CT	CC	CC	CT	CC	CT	CT	CT	CT	CT	TT	CT	CC	CC	CC	CT	CC	CT	CT	NN	CT	TT	CC	CT	CT	CT
7121142|F|0-68:T>C-68:T>C	T/C	3	23893589	+	NA	NA	NA	NA	NA	NA	CT	TT	TT	CC	CT	CC	CT	CT	TT	CT	TT	TT	TT	CT	CC	NN	TT	NN	TT	CT	TT	TT	CT	TT	CT	CC	NN	CC	CT	NN	TT	TT	CC	CT	TT	CC	TT	CT	TT
35805507|F|0-42:A>G-42:A>G	A/G	3	23937868	+	NA	NA	NA	NA	NA	NA	GG	NN	AA	AA	GG	NN	GA	GG	NN	NN	GG	GG	AA	NN	NN	GG	GG	GG	GG	NN	GG	AA	GA	NN	GA	GG	NN	NN	NN	GG	GG	AA	GG	NN	NN	NN	GG	NN	GG
100051274|F|0-35:T>C-35:T>C	T/C	3	23942299	+	NA	NA	NA	NA	NA	NA	CC	TT	NN	NN	CC	CT	NN	CT	TT	CC	NN	TT	TT	CT	TT	TT	TT	TT	TT	CT	TT	NN	TT	NN	TT	NN	NN	TT	CT	NN	TT	TT	CT	TT	TT	TT	TT	CT	TT
35806738|F|0-47:C>A-47:C>A	C/A	3	23942311	+	NA	NA	NA	NA	NA	NA	NN	CC	NN	NN	NN	CC	NN	CC	CC	NN	NN	CC	CC	CC	CC	CC	CC	CC	CC	CC	CC	NN	CC	NN	CC	NN	NN	CC	CC	NN	CC	CC	CC	CC	CC	CC	CC	CC	CC
20495082|F|0-6:G>T-6:G>T	G/T	3	24070134	+	NA	NA	NA	NA	NA	NA	GG	GG	GG	GG	GG	GG	GG	GG	GG	GG	GG	GG	GG	GG	GG	GG	GG	GG	GG	GG	GG	GG	GG	GG	GG	GG	GG	GG	GG	GG	GG	GG	GG	GG	GG	GG	GG	GG	GG
36064004|F|0-62:T>C-62:T>C	T/C	3	24142260	+	NA	NA	NA	NA	NA	NA	TT	TT	TT	TT	TT	TT	TT	TT	TT	TT	TT	TT	TT	TT	TT	TT	TT	TT	TT	TT	TT	TT	TT	TT	TT	TT	TT	TT	TT	TT	TT	TT	TT	TT	TT	TT	TT	TT	TT
35805450|F|0-28:C>G-28:C>G	C/G	3	24154957	+	NA	NA	NA	NA	NA	NA	NN	NN	NN	CC	CC	NN	CC	CC	CC	CC	NN	NN	NN	NN	NN	NN	NN	NN	NN	CC	NN	CC	NN	NN	NN	NN	NN	NN	NN	CC	CC	NN	CC	NN	CC	CC	NN	CC	NN
35802319|F|0-11:A>C-11:A>C	A/C	3	24163306	+	NA	NA	NA	NA	NA	NA	AA	AA	AA	AA	AA	AA	AA	AA	AA	AA	AA	AA	AA	AA	AA	AA	AA	AA	AA	AA	AA	AA	AA	AA	AA	AA	AA	AA	AA	AA	AA	AA	AA	AA	AA	AA	AA	AA	AA
35803597|F|0-8:C>T-8:C>T	C/T	3	24277948	+	NA	NA	NA	NA	NA	NA	CC	CC	CC	CC	CC	CC	CC	CC	CC	CC	CC	CC	CC	CC	CC	CC	CC	CC	CC	CC	CC	CC	CC	TC	CC	CC	CC	CC	CC	CC	TC	CC	CC	CC	CC	CC	CC	CC	CC
35805629|F|0-56:C>T-56:C>T	C/T	3	24294679	+	NA	NA	NA	NA	NA	NA	CC	NN	NN	NN	CC	CC	CC	CC	CC	NN	CC	CC	NN	NN	NN	NN	NN	NN	CC	CC	CC	NN	NN	CC	CC	CC	NN	CC	NN	NN	CC	CC	NN	NN	CC	CC	NN	CC	CC
35807723|F|0-38:C>T-38:C>T	C/T	3	24308566	+	NA	NA	NA	NA	NA	NA	CC	CC	NN	NN	CC	CC	NN	CC	CC	CC	NN	CC	NN	CC	CC	CC	NN	CC	CC	CC	NN	CC	NN	NN	CC	CC	NN	CC	CC	NN	CC	CC	CC	CC	NN	CC	CC	NN	CC
35807723|F|0-20:G>C-20:G>C	G/C	3	24308584	+	NA	NA	NA	NA	NA	NA	GG	GG	NN	NN	GG	GG	NN	GG	GG	GG	NN	GG	NN	GG	GG	GG	NN	GG	GG	GG	NN	GG	NN	NN	GG	GG	NN	GG	GG	NN	GG	GG	GG	GG	NN	GG	GG	NN	GG
7148933|F|0-42:C>T-42:C>T	C/T	3	24358573	+	NA	NA	NA	NA	NA	NA	CC	CC	CC	NN	CC	CC	CC	CC	CC	CC	NN	CC	CC	CC	CC	CC	CC	CC	CC	CC	CC	CC	CC	NN	CC	CC	CC	CC	CC	NN	CC	CC	CC	CC	CC	CC	CC	CC	CC
35804012|F|0-21:C>T-21:C>T	T/C	3	24417236	+	NA	NA	NA	NA	NA	NA	TT	TT	TT	TT	TC	TT	TT	TT	TC	TT	TT	TT	TC	TC	TT	TT	TC	TT	TT	TC	TC	TC	TC	TT	TT	TT	TT	TT	TT	TT	TC	TT	TT	TT	TT	TT	TT	TC	TC
100044033|F|0-33:C>T-33:C>T	C/T	3	24417248	+	NA	NA	NA	NA	NA	NA	NN	NN	NN	NN	CC	CC	NN	NN	CC	CC	NN	NN	CC	CC	NN	NN	CC	NN	NN	CC	CC	CC	CC	NN	NN	NN	NN	NN	CC	NN	CC	NN	CC	NN	NN	NN	CC	CC	CC
35802450|F|0-45:C>G-45:C>G	C/G	3	24419995	+	NA	NA	NA	NA	NA	NA	CC	CC	CC	CC	CC	CC	CC	CC	CC	CC	CC	CC	CC	CC	CC	CC	CC	CC	CC	CC	CC	CC	CC	CC	CC	CC	CC	CC	CC	CC	CC	CC	CC	CC	CC	CC	CC	CC	CC
35801425|F|0-24:T>C-24:T>C	T/C	3	24420061	+	NA	NA	NA	NA	NA	NA	TT	TT	TT	TT	TT	TT	TT	TT	TT	TT	TT	TT	TT	TT	TT	TT	TT	TT	TT	TT	TT	TT	TT	TT	TT	TT	TT	TT	TT	TT	TT	TT	TT	TT	TT	TT	TT	TT	TT
36064216|F|0-24:G>A-24:G>A	G/A	3	24432709	+	NA	NA	NA	NA	NA	NA	GG	GG	GG	GG	GG	GG	GG	GG	GG	GG	GG	GG	GG	GG	GG	GG	AG	GG	GG	GG	GG	GG	GG	GG	GG	GG	GG	GG	GG	GG	GG	GG	GG	GG	GG	GG	GG	GG	GG
34218907|F|0-30:A>T-30:A>T	A/T	3	24462750	+	NA	NA	NA	NA	NA	NA	AA	NN	NN	AA	AA	NN	AA	AA	AA	AA	AA	AA	AA	NN	AA	AA	AA	AA	AA	AA	AA	AA	AA	AA	AA	AA	AA	AA	NN	AA	AA	AA	AA	AA	AA	AA	AA	AA	AA
36064254|F|0-34:G>A-34:G>A	G/A	3	24465488	+	NA	NA	NA	NA	NA	NA	GG	GG	GG	GG	GG	GG	GG	AG	GG	GG	GG	GG	GG	GG	GG	GG	GG	GG	GG	GG	GG	GG	GG	GG	AG	GG	GG	GG	GG	GG	GG	GG	GG	GG	GG	GG	GG	GG	GG
7144690|F|0-24:A>G-24:A>G	A/G	3	24496624	+	NA	NA	NA	NA	NA	NA	NN	GG	NN	AA	GA	AA	GA	AA	GA	GA	NN	NN	AA	AA	AA	NN	AA	NN	NN	AA	AA	AA	GA	NN	GA	AA	NN	GG	AA	AA	AA	GA	AA	AA	GA	AA	GA	AA	GA
7122701|F|0-38:C>G-38:C>G	G/C	3	24866931	+	NA	NA	NA	NA	NA	NA	GC	GG	GG	GC	GC	GC	GC	GC	GG	GC	GC	GC	GC	CC	GC	GG	GC	GG	GG	GC	GC	GC	GC	GC	GC	GC	GG	GG	GC	GC	CC	GC	CC	GC	GC	GC	GC	CC	GC
36063349|F|0-61:C>A-61:C>A	C/A	3	24873292	+	NA	NA	NA	NA	NA	NA	CC	CC	CC	CC	CC	CC	CC	CC	CC	CC	CC	CC	CC	CC	CC	CC	CC	CC	CC	CC	CC	CC	CC	CC	CC	CC	CC	CC	CC	CC	CC	CC	CC	CC	CC	CC	CC	CC	CC
7116275|F|0-9:G>A-9:G>A	G/A	3	24873359	+	NA	NA	NA	NA	NA	NA	GG	GG	NN	GG	GG	GG	GG	GG	GG	GG	GG	GG	GG	GG	GG	NN	GG	GG	NN	GG	GG	GG	GG	GG	GG	GG	GG	GG	GG	GG	GG	GG	GG	GG	GG	GG	GG	GG	GG
7116275|F|0-37:A>T-37:A>T	A/T	3	24873387	+	NA	NA	NA	NA	NA	NA	AA	TA	TT	AA	TA	TA	TA	TA	TA	TA	TA	TA	TA	TA	TA	TT	TA	TT	TT	TA	TA	TA	AA	TA	TA	TA	TA	TA	TA	TA	AA	TA	AA	TA	TA	TA	TA	AA	TA
7149336|F|0-26:T>A-26:T>A	T/A	3	24991877	+	NA	NA	NA	NA	NA	NA	AT	AT	AT	AT	AT	AT	AT	AT	AT	AT	AT	AT	AT	TT	AT	AA	AT	AA	AA	AT	AT	AT	TT	AT	AT	AT	AA	AT	AT	AT	TT	AT	TT	AT	AT	AT	AT	AT	AT
35806549|F|0-12:T>G-12:T>G	T/G	3	25055811	+	NA	NA	NA	NA	NA	NA	TT	TT	TT	TT	GT	TT	TT	TT	TT	TT	TT	TT	TT	TT	TT	TT	TT	TT	TT	TT	TT	TT	TT	TT	TT	TT	TT	TT	TT	TT	TT	TT	TT	TT	TT	TT	TT	TT	TT
35806549|F|0-28:A>G-28:A>G	A/G	3	25055827	+	NA	NA	NA	NA	NA	NA	GA	AA	AA	GA	GA	GA	GA	GA	AA	GA	AA	AA	AA	GA	GA	AA	AA	AA	AA	GA	AA	AA	GA	GA	GA	GA	AA	AA	GA	GA	GA	GA	GA	GA	GA	GA	AA	GA	AA
100062929|F|0-59:C>A-59:C>A	C/A	3	25079031	+	NA	NA	NA	NA	NA	NA	NN	NN	NN	NN	NN	NN	NN	NN	NN	NN	NN	NN	CC	CC	NN	NN	CC	NN	NN	CC	CC	CC	CC	CC	NN	NN	NN	NN	CC	CC	CC	NN	CC	NN	NN	NN	CC	CC	CC
34226293|F|0-49:A>C-49:A>C	C/A	3	25079041	+	NA	NA	NA	NA	NA	NA	CC	CC	CC	CC	CC	CC	CC	CC	CC	CC	CC	CC	CA	CA	CC	CC	CA	CC	CC	CA	CA	CA	CA	CA	CC	CC	CC	CC	CA	CA	CA	CC	CA	CC	CC	CC	CA	CA	CA
35803209|F|0-47:G>A-47:G>A	G/A	3	25102679	+	NA	NA	NA	NA	NA	NA	GG	GG	GG	GG	GG	GG	GG	GG	GG	GG	GG	GG	GG	GG	GG	GG	GG	GG	GG	GG	GG	GG	GG	GG	GG	GG	GG	GG	GG	GG	GG	GG	GG	GG	GG	GG	GG	GG	GG
7119709|F|0-15:A>G-15:A>G	A/G	3	25159030	+	NA	NA	NA	NA	NA	NA	AA	AA	AA	AA	AA	AA	AA	AA	AA	AA	AA	AA	AA	AA	AA	AA	AA	AA	AA	AA	AA	AA	AA	AA	AA	AA	AA	GA	AA	AA	AA	AA	AA	AA	AA	AA	AA	AA	AA
7117031|F|0-36:C>T-36:C>T	C/T	3	25162450	+	NA	NA	NA	NA	NA	NA	CC	NN	NN	CC	CC	NN	CC	NN	TT	CC	CC	NN	CC	NN	NN	NN	CC	CC	NN	CC	CC	CC	NN	NN	CC	CC	CC	NN	NN	NN	CC	NN	NN	CC	TT	CC	NN	CC	CC
35803200|F|0-27:A>G-27:A>G	A/G	3	25172433	+	NA	NA	NA	NA	NA	NA	AA	GA	NN	AA	AA	AA	AA	AA	GA	GA	AA	GA	AA	AA	AA	AA	AA	AA	AA	AA	GA	AA	GG	GA	GA	AA	AA	AA	AA	AA	AA	GA	AA	AA	GA	AA	GA	AA	AA
7143227|F|0-29:A>C-29:A>C	C/A	3	25191495	+	NA	NA	NA	NA	NA	NA	NN	NN	CC	NN	NN	CC	CC	CC	NN	NN	NN	NN	CC	NN	CC	CC	CA	CC	NN	CA	NN	NN	NN	CC	CC	CC	NN	CC	CC	NN	CA	CC	NN	CC	NN	CC	CC	NN	CA
20477489|F|0-62:G>A-62:G>A	G/A	3	25207158	+	NA	NA	NA	NA	NA	NA	AG	GG	NN	AG	AA	AA	GG	AG	AG	AA	GG	AG	NN	GG	AG	GG	GG	AG	GG	AG	GG	GG	GG	GG	AG	GG	AG	GG	GG	NN	GG	NN	GG	AG	GG	GG	GG	GG	GG
35807307|F|0-14:C>T-14:C>T	T/C	3	25239417	+	NA	NA	NA	NA	NA	NA	CC	TC	TC	CC	CC	CC	TC	TC	TC	TC	CC	TC	TC	TC	CC	CC	TC	CC	CC	TC	TC	TC	TC	TC	TC	TC	CC	CC	CC	CC	TC	CC	TC	TC	TC	TC	TC	TC	TC
100053049|F|0-36:G>A-36:G>A	A/G	3	25239439	+	NA	NA	NA	NA	NA	NA	GG	AA	AA	AG	AG	NN	AA	AA	AG	AG	GG	AA	AA	AA	AA	NN	AA	NN	GG	AA	AA	AA	AA	AG	AG	AA	GG	GG	GG	GG	AA	NN	AG	AA	AA	AA	AA	AA	AA
35803086|F|0-56:C>A-56:C>A	C/A	3	25240629	+	NA	NA	NA	NA	NA	NA	CC	AC	NN	NN	NN	CC	NN	NN	NN	CC	CC	AC	CC	CC	CC	NN	AA	NN	CC	CC	NN	NN	NN	NN	CC	NN	NN	CC	CC	CC	CC	CC	CC	CC	AA	CC	NN	NN	NN
35804232|F|0-12:A>G-12:A>G	A/G	3	25240694	+	NA	NA	NA	NA	NA	NA	AA	GA	GA	AA	AA	AA	GA	AA	GA	GA	AA	GA	GA	GA	AA	AA	GA	AA	AA	GA	GA	GA	GA	GA	GA	AA	AA	AA	AA	AA	GA	GA	AA	GA	GA	GA	GA	GA	GA
13855340|F|0-25:C>T-25:C>T	C/T	3	25254650	+	NA	NA	NA	NA	NA	NA	CC	TC	CC	CC	CC	CC	TC	CC	TC	CC	CC	TC	TC	TC	TC	CC	TC	CC	CC	TC	TC	TC	TC	TC	TC	CC	CC	CC	CC	TC	TC	CC	CC	TC	TC	TC	TC	TC	TC
7123068|F|0-46:A>T-46:A>T	T/A	3	25254718	+	NA	NA	NA	NA	NA	NA	AA	TT	TT	NN	AA	TT	TT	NN	TT	AA	TT	TA	TT	TT	NN	NN	TT	NN	NN	TT	TT	TA	TT	NN	NN	NN	NN	NN	NN	NN	TT	NN	NN	NN	TT	TT	NN	TT	TT
7123068|F|0-48:T>C-48:T>C	T/C	3	25254720	+	NA	NA	NA	NA	NA	NA	TT	CT	CT	TT	TT	CT	CT	TT	CT	TT	CT	CT	CT	CT	TT	TT	CT	TT	TT	CT	CT	CT	CT	TT	TT	TT	TT	TT	TT	TT	CT	TT	TT	TT	CT	CT	TT	CT	CT
7123068|F|0-52:G>A-52:G>A	G/A	3	25254724	+	NA	NA	NA	NA	NA	NA	NN	GG	GG	NN	NN	GG	GG	NN	GG	NN	GG	GG	GG	GG	NN	NN	GG	NN	NN	GG	GG	GG	GG	NN	NN	NN	NN	NN	NN	NN	GG	NN	NN	NN	GG	GG	NN	GG	GG
7114574|F|0-8:T>C-8:T>C	C/T	3	25266818	+	NA	NA	NA	NA	NA	NA	CC	CC	CC	CT	CC	CC	CC	CC	CC	CC	CC	CC	CC	CT	CC	CC	CC	CC	CC	CC	CC	CC	CC	CC	CC	CC	CC	CC	CC	NN	CC	CC	CC	CC	CC	CC	CC	CC	CC
35805545|F|0-26:A>C-26:A>C	A/C	3	25301892	+	NA	NA	NA	NA	NA	NA	AA	AA	AA	AA	CA	AA	AA	AA	AA	AA	AA	AA	AA	CA	AA	AA	AA	AA	AA	AA	AA	AA	AA	AA	AA	AA	AA	AA	AA	AA	AA	AA	AA	AA	AA	AA	AA	AA	CA
35805545|F|0-31:T>A-31:T>A	T/A	3	25301897	+	NA	NA	NA	NA	NA	NA	AT	TT	TT	AT	TT	TT	TT	TT	TT	AT	TT	AT	TT	TT	TT	TT	TT	TT	TT	TT	TT	TT	TT	AT	TT	TT	TT	TT	TT	TT	TT	TT	TT	TT	TT	TT	TT	TT	TT
35803316|F|0-13:A>G-13:A>G	G/A	3	25319279	+	NA	NA	NA	NA	NA	NA	NN	NN	NN	NN	NN	NN	NN	NN	NN	NN	NN	NN	NN	NN	NN	NN	NN	NN	NN	NN	NN	NN	NN	NN	NN	NN	NN	NN	NN	NN	NN	NN	NN	NN	NN	NN	NN	NN	NN
7146432|F|0-8:T>C-8:T>C	T/C	3	25355131	+	NA	NA	NA	NA	NA	NA	TT	TT	TT	TT	TT	TT	TT	TT	TT	TT	TT	TT	TT	TT	TT	TT	TT	TT	TT	TT	TT	TT	TT	TT	TT	TT	TT	TT	TT	TT	TT	TT	TT	TT	TT	TT	TT	TT	TT
7111742|F|0-10:G>A-10:G>A	G/A	3	25358119	+	NA	NA	NA	NA	NA	NA	AG	AG	NN	GG	AG	GG	GG	AG	AA	AG	AG	AA	AG	AG	GG	AG	AG	AA	AA	AG	AG	NN	GG	GG	GG	GG	AA	AA	AA	GG	GG	NN	GG	AG	NN	GG	GG	AG	GG
7123619|F|0-30:T>C-30:T>C	T/C	3	25417416	+	NA	NA	NA	NA	NA	NA	CT	TT	CT	TT	CT	CT	CT	CT	CT	CT	CT	CT	CT	CT	TT	CT	CT	CT	CT	CT	CT	CT	TT	TT	TT	TT	CT	CT	CT	CT	TT	CT	TT	CT	CT	TT	TT	TT	CT
100065088|F|0-33:A>G-33:A>G	A/G	3	25444051	+	NA	NA	NA	NA	NA	NA	AA	AA	AA	AA	AA	NN	AA	NN	AA	AA	GA	GA	AA	AA	AA	GG	AA	GG	GG	AA	AA	AA	AA	AA	GA	GA	GG	GG	NN	GA	AA	AA	AA	AA	AA	GG	GA	AA	AA
100043865|F|0-32:T>C-32:T>C	T/C	3	25450122	+	NA	NA	NA	NA	NA	NA	TT	NN	TT	TT	CT	CT	CT	CT	TT	CT	TT	TT	TT	CT	NN	TT	TT	TT	TT	CT	TT	TT	NN	TT	CC	NN	TT	TT	CT	NN	NN	CT	CC	CT	NN	CC	TT	CC	TT
36063290|F|0-44:T>C-44:T>C	T/C	3	25512692	+	NA	NA	NA	NA	NA	NA	TT	TT	NN	TT	TT	TT	TT	TT	TT	TT	TT	TT	TT	TT	TT	TT	TT	TT	TT	TT	TT	TT	TT	TT	TT	TT	TT	TT	TT	TT	TT	TT	TT	TT	TT	TT	TT	TT	TT
35802989|F|0-34:T>C-34:T>C	T/C	3	25527751	+	NA	NA	NA	NA	NA	NA	TT	TT	TT	TT	TT	TT	TT	TT	CT	TT	TT	TT	TT	TT	TT	TT	TT	CT	TT	TT	TT	TT	TT	TT	TT	TT	TT	TT	TT	TT	TT	TT	TT	TT	TT	TT	TT	TT	TT
36063231|F|0-22:C>T-22:C>T	C/T	3	25527804	+	NA	NA	NA	NA	NA	NA	CC	CC	CC	CC	CC	CC	TC	CC	CC	CC	CC	CC	CC	CC	CC	CC	CC	CC	CC	CC	CC	CC	CC	CC	CC	CC	CC	CC	CC	CC	CC	CC	CC	CC	CC	CC	CC	CC	CC
35801479|F|0-13:T>C-13:T>C	C/T	3	25611338	+	NA	NA	NA	NA	NA	NA	CT	TT	TT	CT	CC	CC	CC	CC	CT	CT	CC	CT	CT	CT	CT	CC	CT	CC	CC	CT	CT	CT	CT	CT	CT	CT	CC	CC	CC	CC	CT	CC	CT	CC	TT	CT	CT	CT	CT
35806133|F|0-51:A>T-51:A>T	A/T	3	25765783	+	NA	NA	NA	NA	NA	NA	TA	TA	TA	TA	TA	TA	TA	TA	TA	TA	TA	TA	TA	TA	AA	TA	TA	TA	TA	TA	TA	TA	TA	TA	TA	TA	AA	TA	TA	AA	TA	TA	TA	TA	TA	TA	TA	TA	AA
35805704|F|0-29:C>T-29:C>T	T/C	3	25789560	+	NA	NA	NA	NA	NA	NA	TT	TT	TT	TT	TT	TT	TT	TT	TT	TT	TT	TT	TT	TT	TT	TT	TT	TT	TT	TT	TT	TT	TT	TT	TT	TT	TT	TT	TT	TT	TT	TT	TT	TT	TT	TT	TT	TT	TT
35804802|F|0-14:C>T-14:C>T	C/T	3	25807551	+	NA	NA	NA	NA	NA	NA	CC	CC	CC	CC	CC	CC	CC	CC	CC	CC	TC	TC	CC	CC	TC	TC	CC	TC	TC	CC	CC	CC	CC	CC	TC	TC	TC	TC	CC	CC	CC	CC	CC	CC	CC	TC	TC	CC	CC
35804802|F|0-21:G>A-21:G>A	G/A	3	25807558	+	NA	NA	NA	NA	NA	NA	GG	GG	GG	GG	GG	GG	GG	GG	GG	GG	GG	GG	GG	GG	GG	GG	GG	GG	GG	GG	GG	GG	GG	GG	GG	GG	GG	GG	GG	GG	GG	GG	GG	GG	GG	GG	GG	GG	GG
35804802|F|0-25:G>T-25:G>T	G/T	3	25807562	+	NA	NA	NA	NA	NA	NA	GG	GG	TG	GG	GG	TG	GG	TG	GG	GG	GG	GG	GG	GG	GG	GG	GG	GG	GG	GG	GG	GG	GG	GG	TG	GG	GG	GG	GG	GG	GG	GG	GG	GG	GG	TG	GG	GG	GG
7112452|F|0-21:A>C-21:A>C	C/A	3	25817398	+	NA	NA	NA	NA	NA	NA	NN	CC	NN	CC	CA	CA	CA	CC	CA	CA	AA	AA	AA	AA	CA	AA	AA	AA	AA	AA	AA	AA	CC	AA	NN	AA	NN	NN	AA	AA	CC	CC	CC	NN	NN	CC	CA	CA	AA
35805262|F|0-32:T>C-32:T>C	T/C	3	25838247	+	NA	NA	NA	NA	NA	NA	TT	TT	TT	TT	TT	TT	TT	TT	TT	TT	TT	TT	TT	TT	TT	TT	TT	TT	CT	TT	TT	TT	TT	TT	TT	TT	TT	TT	TT	TT	TT	TT	TT	TT	TT	TT	TT	TT	TT
35805262|F|0-8:G>T-8:G>T	G/T	3	25838271	+	NA	NA	NA	NA	NA	NA	GG	GG	GG	GG	GG	GG	GG	GG	GG	GG	TG	GG	GG	GG	TG	GG	GG	TG	TG	GG	GG	GG	GG	GG	TG	TG	TG	TG	GG	GG	GG	GG	GG	GG	GG	TG	TG	GG	GG
35803340|F|0-18:T>C-18:T>C	T/C	3	25861549	+	NA	NA	NA	NA	NA	NA	TT	TT	TT	TT	TT	TT	TT	TT	TT	TT	TT	TT	TT	TT	TT	TT	TT	TT	TT	TT	TT	TT	TT	TT	TT	NN	TT	TT	TT	TT	TT	TT	TT	TT	TT	TT	TT	TT	TT
35801104|F|0-67:G>T-67:G>T	G/T	3	25902671	+	NA	NA	NA	NA	NA	NA	TG	TG	TT	GG	TG	TG	TG	TG	TG	TG	TT	TT	TT	TG	GG	TT	TT	TT	TT	TG	TT	TT	TG	TT	TG	TG	TT	TT	TG	TT	TG	TG	GG	TG	TG	TT	TG	TT	TT
20472404|F|0-66:G>A-66:G>A	G/A	3	25937130	+	NA	NA	NA	NA	NA	NA	GG	GG	GG	GG	AG	AG	AG	AG	GG	GG	GG	GG	GG	GG	GG	GG	GG	GG	GG	AG	GG	GG	GG	GG	GG	GG	GG	GG	AG	GG	GG	AG	AG	AG	GG	AG	GG	AG	GG
35803545|F|0-22:G>T-22:G>T	G/T	3	25947279	+	NA	NA	NA	NA	NA	NA	GG	GG	GG	GG	GG	GG	GG	GG	GG	GG	GG	GG	GG	GG	GG	GG	GG	GG	GG	GG	GG	GG	GG	GG	GG	GG	GG	GG	GG	GG	GG	GG	GG	GG	GG	GG	GG	GG	GG
35805707|F|0-38:G>A-38:G>A	G/A	3	26037189	+	NA	NA	NA	NA	NA	NA	GG	GG	NN	GG	GG	GG	GG	GG	GG	GG	NN	GG	GG	GG	GG	NN	GG	GG	GG	GG	GG	GG	GG	GG	GG	GG	NN	GG	GG	NN	GG	GG	GG	GG	GG	GG	GG	NN	GG
35804358|F|0-24:T>C-24:T>C	T/C	3	26156457	+	NA	NA	NA	NA	NA	NA	CT	CC	TT	CT	CC	TT	TT	TT	NN	TT	NN	TT	TT	TT	CT	TT	NN	TT	TT	CC	TT	TT	TT	NN	TT	NN	TT	TT	TT	TT	TT	CT	CC	CT	CT	NN	CC	CT	TT
7132921|F|0-33:G>T-33:G>T	G/T	3	26233937	+	NA	NA	NA	NA	NA	NA	TT	TT	NN	TT	TG	NN	NN	NN	TT	TG	GG	GG	GG	NN	NN	GG	NN	GG	GG	GG	GG	GG	TT	GG	TG	GG	NN	GG	GG	TG	TG	GG	TT	TG	TT	TT	TG	TT	NN
35806297|F|0-7:C>T-7:C>T	C/T	3	26244222	+	NA	NA	NA	NA	NA	NA	TC	TC	TC	TC	TC	CC	CC	CC	TC	TC	TC	TC	CC	TC	TC	CC	TC	CC	CC	TC	TC	TC	TC	TC	TC	TC	TC	CC	CC	CC	TT	CC	CC	TC	TC	TC	TC	TC	TC
100044064|F|0-48:C>A-48:C>A	C/A	3	26244263	+	NA	NA	NA	NA	NA	NA	CC	CC	CC	CC	CC	CC	CC	CC	CC	CC	CC	CC	CC	CC	CC	CC	CC	CC	CC	CC	CC	CC	CC	CC	CC	CC	CC	CC	CC	CC	NN	CC	CC	CC	CC	CC	CC	CC	CC
[truncated: 7,311 more rows]
[truncated: 145 more columns]
