# Supplementary material for: DArTSNP based genetic diversity analyses in cassava (Manihote esculenta [Cranz]) genotypes sourced from different regions revealed high level of diversity within population
Source: PLoS One. 2025 Mar 19;20(3):e0308027. doi: 10.1371/journal.pone.0308027 (PMC11922271; doi:10.1371/journal.pone.0308027)
Supplement: S2 Table — (XLSX) [file pone.0308027.s004.xlsx]

## Sheet: Sheet1
	S2 Table 1. Summary of Nei genetic distances
OTU	G1	G10	G100	G101	G102	G103	G104	G105	G106	G107	G108	G11	G110	G111	G112	G113	G114	G115	G116	G117	G118	G119	G12	G120	G121	G122	G123	G124	G125	G126	G127	G128	G129	G13	G130	G131	G132	G133	G134	G135	G136	G137	G138	G139	G14	G140	G141	G142	G143
G1	0	0.397253	0.515514	0.507884	0.536241	0.51971	0.532935	0.527213	0.515005	0.551882	0.50941	0.49822	0.548067	0.552136	0.553154	0.488428	0.534334	0.484232	0.530264	0.566887	0.55468	0.556333	0.478383	0.55646	0.491862	0.563708	0.524415	0.553026	0.512716	0.541328	0.521872	0.517167	0.505849	0.460326	0.580112	0.553789	0.543744	0.527848	0.538911	0.538276	0.534461	0.555697	0.572228	0.535478	0.475203	0.548703	0.519583	0.562309	0.495295
G10	0.397253	0	0.510427	0.499237	0.529629	0.525178	0.514751	0.5412	0.514624	0.542854	0.501907	0.517675	0.560656	0.565361	0.544125	0.490336	0.52238	0.495804	0.519583	0.552899	0.550102	0.506485	0.480417	0.542981	0.48792	0.550865	0.525941	0.522762	0.516913	0.516277	0.515387	0.525432	0.492116	0.484995	0.552391	0.555188	0.553408	0.514624	0.528611	0.528739	0.52823	0.533571	0.580112	0.519837	0.494914	0.549847	0.534461	0.553026	0.479908
G100	0.515514	0.510427	0	0.403611	0.472024	0.484232	0.443159	0.51615	0.49733	0.46147	0.433876	0.566506	0.497202	0.472406	0.460198	0.50178	0.458037	0.452187	0.461089	0.451806	0.569812	0.474313	0.512843	0.532808	0.451806	0.565361	0.457146	0.498093	0.477365	0.459563	0.476602	0.491989	0.440615	0.53853	0.480926	0.461979	0.471516	0.424466	0.500509	0.495677	0.448118	0.471007	0.437691	0.454858	0.54972	0.46999	0.500763	0.468973	0.42116
G101	0.507884	0.499237	0.403611	0	0.435148	0.464268	0.440743	0.49733	0.504069	0.437055	0.415819	0.541455	0.504451	0.484486	0.458672	0.494405	0.457146	0.445575	0.464649	0.445193	0.559385	0.473805	0.504451	0.525051	0.455748	0.561928	0.47355	0.486775	0.483723	0.454985	0.477111	0.507375	0.424466	0.532045	0.471261	0.463377	0.483596	0.429298	0.500381	0.491353	0.460834	0.45969	0.431714	0.447101	0.53179	0.465921	0.496567	0.464649	0.418489
G102	0.536241	0.529629	0.472024	0.435148	0	0.402213	0.5	0.470244	0.520346	0.486521	0.480926	0.54883	0.500763	0.504578	0.497202	0.495804	0.504832	0.508011	0.519074	0.526195	0.560656	0.532553	0.5412	0.531027	0.506994	0.55061	0.513988	0.506104	0.520982	0.510682	0.514878	0.525305	0.486902	0.542472	0.527213	0.498347	0.497838	0.519583	0.527213	0.525178	0.524161	0.525814	0.482197	0.507884	0.524034	0.503815	0.485631	0.495422	0.53179
G103	0.51971	0.525178	0.484232	0.464268	0.402213	0	0.518566	0.477747	0.528866	0.490081	0.459817	0.538021	0.502798	0.509919	0.498093	0.464013	0.521617	0.49148	0.524034	0.532172	0.553535	0.532045	0.525432	0.532299	0.49911	0.535224	0.525178	0.503179	0.526958	0.526704	0.524034	0.531282	0.49059	0.522253	0.540946	0.514242	0.496694	0.520727	0.5309	0.524415	0.525432	0.50852	0.484868	0.51793	0.511826	0.509537	0.478128	0.51119	0.547177
G104	0.532935	0.514751	0.443159	0.440743	0.5	0.518566	0	0.518566	0.343973	0.471897	0.459435	0.548067	0.550102	0.509283	0.495168	0.498347	0.328204	0.439852	0.334308	0.364318	0.545142	0.494023	0.50941	0.503433	0.471134	0.534588	0.333037	0.50178	0.339013	0.335707	0.335326	0.332909	0.460961	0.541455	0.515895	0.504196	0.523779	0.452696	0.384919	0.384537	0.341938	0.438581	0.487284	0.3441	0.551628	0.466811	0.53179	0.501907	0.427391
G105	0.527213	0.5412	0.51615	0.49733	0.470244	0.477747	0.518566	0	0.515514	0.512716	0.499237	0.56002	0.450407	0.454858	0.466938	0.501144	0.537386	0.508011	0.53764	0.538149	0.558113	0.546414	0.545524	0.5412	0.484359	0.551628	0.534079	0.520855	0.527213	0.541073	0.529883	0.523779	0.521236	0.515768	0.529629	0.475076	0.443159	0.504069	0.532808	0.535478	0.52912	0.531027	0.496312	0.549339	0.535987	0.476094	0.51297	0.488683	0.534334
G106	0.515005	0.514624	0.49733	0.504069	0.520346	0.528866	0.343973	0.515514	0	0.517803	0.479527	0.547304	0.540819	0.516022	0.525687	0.519329	0.297813	0.526322	0.304552	0.437182	0.535097	0.536877	0.533698	0.502798	0.484995	0.507248	0.276195	0.527976	0.25267	0.313708	0.258393	0.222787	0.528357	0.525305	0.583037	0.545651	0.539293	0.512335	0.315743	0.308494	0.309385	0.468718	0.543108	0.346261	0.546668	0.483723	0.541963	0.550483	0.490209
G107	0.551882	0.542854	0.46147	0.437055	0.486521	0.490081	0.471897	0.512716	0.517803	0	0.453586	0.534334	0.540692	0.524034	0.506994	0.534079	0.495549	0.462106	0.502798	0.495549	0.570066	0.499746	0.516277	0.424593	0.481434	0.464013	0.502925	0.5206	0.515132	0.498347	0.514496	0.525432	0.448754	0.550229	0.527721	0.496948	0.511063	0.468082	0.531663	0.519456	0.493388	0.476602	0.461724	0.494914	0.540183	0.507248	0.545651	0.502543	0.465412
G108	0.50941	0.501907	0.433876	0.415819	0.480926	0.459817	0.459435	0.499237	0.479527	0.453586	0	0.534334	0.49733	0.490336	0.47355	0.491099	0.478128	0.481689	0.475712	0.470244	0.526704	0.474568	0.507884	0.509028	0.449135	0.52734	0.477238	0.491099	0.481307	0.468845	0.474822	0.495295	0.465793	0.526068	0.499619	0.47088	0.486394	0.448118	0.491989	0.489954	0.466048	0.473296	0.447101	0.470117	0.509664	0.466684	0.513352	0.482706	0.443667
G11	0.49822	0.517675	0.566506	0.541455	0.54883	0.538021	0.548067	0.56002	0.547304	0.534334	0.534334	0	0.572864	0.573627	0.567014	0.52912	0.545397	0.532299	0.549593	0.579858	0.567777	0.524288	0.422813	0.541709	0.536623	0.542218	0.546541	0.532426	0.53942	0.548957	0.548321	0.550738	0.535987	0.432604	0.581511	0.570193	0.570066	0.555061	0.542981	0.543108	0.556841	0.532808	0.570702	0.554552	0.419888	0.568159	0.567269	0.575788	0.557731
G110	0.548067	0.560656	0.497202	0.504451	0.500763	0.502798	0.550102	0.450407	0.540819	0.540692	0.49733	0.572864	0	0.226475	0.26882	0.537258	0.537004	0.535351	0.558113	0.501907	0.524924	0.513098	0.556841	0.536877	0.478764	0.54972	0.542218	0.505341	0.544125	0.545905	0.545142	0.545905	0.537258	0.533825	0.417599	0.28586	0.221134	0.491862	0.532681	0.54794	0.5412	0.524034	0.513861	0.549339	0.542854	0.282935	0.520092	0.31765	0.482706
G111	0.552136	0.565361	0.472406	0.484486	0.504578	0.509919	0.509283	0.454858	0.516022	0.524034	0.490336	0.573627	0.226475	0	0.271617	0.538657	0.505341	0.525051	0.519329	0.458545	0.531027	0.505849	0.552645	0.541709	0.475966	0.564344	0.506231	0.505977	0.51297	0.511826	0.510173	0.508901	0.530773	0.535987	0.401704	0.263479	0.216175	0.474822	0.513225	0.526958	0.506231	0.504578	0.498856	0.514115	0.555443	0.263479	0.529629	0.307604	0.460198
G112	0.553154	0.544125	0.460198	0.458672	0.497202	0.498093	0.495168	0.466938	0.525687	0.506994	0.47355	0.567014	0.26882	0.271617	0	0.521363	0.499364	0.511699	0.511063	0.44265	0.530646	0.479908	0.540437	0.534842	0.467701	0.557731	0.505977	0.486394	0.515895	0.495168	0.514751	0.530264	0.491862	0.538149	0.384791	0.291455	0.264878	0.458037	0.515641	0.522889	0.494786	0.484995	0.47762	0.494405	0.543871	0.289802	0.50267	0.305697	0.44265
G113	0.488428	0.490336	0.50178	0.494405	0.495804	0.464013	0.498347	0.501144	0.519329	0.534079	0.491099	0.52912	0.537258	0.538657	0.521363	0	0.506867	0.379705	0.51615	0.454349	0.534969	0.526958	0.514115	0.532426	0.49148	0.547304	0.515641	0.497075	0.511826	0.507884	0.515132	0.524542	0.477238	0.508011	0.547558	0.545905	0.53586	0.508011	0.519456	0.528739	0.51297	0.502416	0.532045	0.498601	0.497457	0.535478	0.458418	0.523906	0.532299
G114	0.534334	0.52238	0.458037	0.457146	0.504832	0.521617	0.328204	0.537386	0.297813	0.495549	0.478128	0.545397	0.537004	0.505341	0.499364	0.506867	0	0.495549	0.307477	0.399669	0.531663	0.508266	0.51615	0.495804	0.477365	0.514115	0.293616	0.505341	0.303535	0.300102	0.297304	0.2912	0.468337	0.534588	0.530646	0.515514	0.528739	0.468337	0.346897	0.341302	0.309257	0.438327	0.513352	0.313708	0.546287	0.47444	0.498856	0.514751	0.458418
G115	0.484232	0.495804	0.452187	0.445575	0.508011	0.49148	0.439852	0.508011	0.526322	0.462106	0.481689	0.532299	0.535351	0.525051	0.511699	0.379705	0.495549	0	0.503815	0.436419	0.574771	0.514496	0.495804	0.524161	0.477874	0.558876	0.499491	0.511445	0.515895	0.497838	0.509919	0.530137	0.370677	0.516658	0.5103	0.508393	0.513606	0.466302	0.531918	0.532299	0.503179	0.497202	0.501907	0.482833	0.505977	0.524288	0.475839	0.513861	0.466684
G116	0.530264	0.519583	0.461089	0.464649	0.519074	0.524034	0.334308	0.53764	0.304552	0.502798	0.475712	0.549593	0.558113	0.519329	0.511063	0.51615	0.307477	0.503815	0	0.390259	0.547686	0.520219	0.51971	0.513352	0.481562	0.528866	0.302645	0.499491	0.303026	0.310656	0.301755	0.305061	0.48385	0.539929	0.538021	0.526831	0.536623	0.471007	0.355163	0.354908	0.312564	0.452314	0.518693	0.313072	0.546033	0.481816	0.509664	0.523143	0.462614
G117	0.566887	0.552899	0.451806	0.445193	0.526195	0.532172	0.364318	0.538149	0.437182	0.495549	0.470244	0.579858	0.501907	0.458545	0.44265	0.454349	0.399669	0.436419	0.390259	0	0.564344	0.501653	0.535987	0.547686	0.494023	0.591684	0.400178	0.513479	0.415056	0.4059	0.422304	0.421287	0.4794	0.568413	0.45028	0.451551	0.468464	0.442777	0.451424	0.457528	0.39382	0.468464	0.465158	0.386445	0.567523	0.420397	0.558494	0.441506	0.430315
G118	0.55468	0.550102	0.569812	0.559385	0.560656	0.553535	0.545142	0.558113	0.535097	0.570066	0.526704	0.567777	0.524924	0.531027	0.530646	0.534969	0.531663	0.574771	0.547686	0.564344	0	0.53001	0.555951	0.545651	0.532681	0.538784	0.540946	0.535605	0.541328	0.527594	0.534079	0.541455	0.550102	0.554298	0.565997	0.551246	0.541836	0.555188	0.511445	0.528484	0.539674	0.531918	0.581002	0.534079	0.548576	0.529502	0.548703	0.508901	0.556205
G119	0.556333	0.506485	0.474313	0.473805	0.532553	0.532045	0.494023	0.546414	0.536877	0.499746	0.474568	0.524288	0.513098	0.505849	0.479908	0.526958	0.508266	0.514496	0.520219	0.501653	0.53001	0	0.504451	0.526068	0.489191	0.536877	0.514496	0.414039	0.52556	0.503688	0.520092	0.549975	0.491989	0.544761	0.490844	0.486648	0.510809	0.478383	0.505722	0.522126	0.510936	0.477874	0.504832	0.495804	0.535605	0.487411	0.563072	0.500636	0.467192
G12	0.478383	0.480417	0.512843	0.504451	0.5412	0.525432	0.50941	0.545524	0.533698	0.516277	0.507884	0.422813	0.556841	0.552645	0.540437	0.514115	0.51615	0.495804	0.51971	0.535987	0.555951	0.504451	0	0.536114	0.501907	0.556968	0.533444	0.513225	0.524797	0.520346	0.529883	0.535732	0.496948	0.39293	0.545015	0.530392	0.540565	0.509537	0.537894	0.537386	0.518693	0.504451	0.547558	0.518566	0.414166	0.53675	0.550229	0.534842	0.495549
G120	0.55646	0.542981	0.532808	0.525051	0.531027	0.532299	0.503433	0.5412	0.502798	0.424593	0.509028	0.541709	0.536877	0.541709	0.534842	0.532426	0.495804	0.524161	0.513352	0.547686	0.545651	0.526068	0.536114	0	0.519583	0.261317	0.501653	0.535605	0.507375	0.502925	0.501653	0.504196	0.533316	0.550102	0.571211	0.531918	0.533189	0.528484	0.512335	0.505341	0.499237	0.503052	0.555697	0.510046	0.555443	0.542599	0.525687	0.545524	0.508011
G121	0.491862	0.48792	0.451806	0.455748	0.506994	0.49911	0.471134	0.484359	0.484995	0.481434	0.449135	0.536623	0.478764	0.475966	0.467701	0.49148	0.477365	0.477874	0.481562	0.494023	0.532681	0.489191	0.501907	0.519583	0	0.532553	0.479273	0.505977	0.485249	0.473678	0.485758	0.490209	0.473169	0.496439	0.511063	0.471389	0.46999	0.334181	0.495677	0.49148	0.47444	0.489573	0.501399	0.47762	0.516531	0.468973	0.506231	0.483978	0.437945
G122	0.563708	0.550865	0.565361	0.561928	0.55061	0.535224	0.534588	0.551628	0.507248	0.464013	0.52734	0.542218	0.54972	0.564344	0.557731	0.547304	0.514115	0.558876	0.528866	0.591684	0.538784	0.536877	0.556968	0.261317	0.532553	0	0.513098	0.54527	0.510936	0.517675	0.50674	0.513225	0.562945	0.560275	0.608342	0.564471	0.558622	0.567141	0.50267	0.509791	0.523525	0.516022	0.587487	0.529883	0.565488	0.566251	0.530264	0.578332	0.544888
G123	0.524415	0.525941	0.457146	0.47355	0.513988	0.525178	0.333037	0.534079	0.276195	0.502925	0.477238	0.546541	0.542218	0.506231	0.505977	0.515641	0.293616	0.499491	0.302645	0.400178	0.540946	0.514496	0.533444	0.501653	0.479273	0.513098	0	0.505849	0.271617	0.302009	0.27645	0.265514	0.493133	0.541709	0.543108	0.52238	0.532299	0.478255	0.325534	0.335453	0.305188	0.445575	0.523016	0.317396	0.55061	0.482325	0.505722	0.524924	0.467574
G124	0.553026	0.522762	0.498093	0.486775	0.506104	0.503179	0.50178	0.520855	0.527976	0.5206	0.491099	0.532426	0.505341	0.505977	0.486394	0.497075	0.505341	0.511445	0.499491	0.513479	0.535605	0.414039	0.513225	0.535605	0.505977	0.54527	0.505849	0	0.51882	0.504832	0.514496	0.536495	0.485504	0.530646	0.495677	0.503942	0.507248	0.495422	0.520092	0.520473	0.498856	0.484995	0.513479	0.490844	0.535097	0.496567	0.49822	0.495677	0.51208
G125	0.512716	0.516913	0.477365	0.483723	0.520982	0.526958	0.339013	0.527213	0.25267	0.515132	0.481307	0.53942	0.544125	0.51297	0.515895	0.511826	0.303535	0.515895	0.303026	0.415056	0.541328	0.52556	0.524797	0.507375	0.485249	0.510936	0.271617	0.51882	0	0.312691	0.274542	0.249746	0.510809	0.524161	0.563199	0.539293	0.53853	0.491862	0.323372	0.326424	0.321338	0.452696	0.530137	0.332146	0.538149	0.483342	0.535732	0.542091	0.475839
G126	0.541328	0.516277	0.459563	0.454985	0.510682	0.526704	0.335707	0.541073	0.313708	0.498347	0.468845	0.548957	0.545905	0.511826	0.495168	0.507884	0.300102	0.497838	0.310656	0.4059	0.527594	0.503688	0.520346	0.502925	0.473678	0.517675	0.302009	0.504832	0.312691	0	0.301119	0.310275	0.469481	0.54705	0.5309	0.52823	0.531536	0.466302	0.344481	0.351348	0.318286	0.434003	0.506231	0.317904	0.553154	0.481943	0.491226	0.518057	0.464649
G127	0.521872	0.515387	0.476602	0.477111	0.514878	0.524034	0.335326	0.529883	0.258393	0.514496	0.474822	0.548321	0.545142	0.510173	0.514751	0.515132	0.297304	0.509919	0.301755	0.422304	0.534079	0.520092	0.529883	0.501653	0.485758	0.50674	0.27645	0.514496	0.274542	0.301119	0	0.256231	0.498474	0.53764	0.560402	0.536495	0.537258	0.493769	0.319812	0.325661	0.307223	0.450153	0.536877	0.322991	0.546033	0.484995	0.513606	0.539929	0.47355
G128	0.517167	0.525432	0.491989	0.507375	0.525305	0.531282	0.332909	0.523779	0.222787	0.525432	0.495295	0.550738	0.545905	0.508901	0.530264	0.524542	0.2912	0.530137	0.305061	0.421287	0.541455	0.549975	0.535732	0.504196	0.490209	0.513225	0.265514	0.536495	0.249746	0.310275	0.256231	0	0.529374	0.527848	0.579222	0.54031	0.537513	0.510554	0.316633	0.309893	0.310656	0.467574	0.539039	0.343337	0.555443	0.483978	0.546287	0.551119	0.486012
G129	0.505849	0.492116	0.440615	0.424466	0.486902	0.49059	0.460961	0.521236	0.528357	0.448754	0.465793	0.535987	0.537258	0.530773	0.491862	0.477238	0.468337	0.370677	0.48385	0.4794	0.550102	0.491989	0.496948	0.533316	0.473169	0.562945	0.493133	0.485504	0.510809	0.469481	0.498474	0.529374	0	0.533062	0.483978	0.508901	0.516658	0.446974	0.521999	0.510046	0.467701	0.464522	0.511826	0.436165	0.520982	0.510554	0.370549	0.48703	0.452187
G13	0.460326	0.484995	0.53853	0.532045	0.542472	0.522253	0.541455	0.515768	0.525305	0.550229	0.526068	0.432604	0.533825	0.535987	0.538149	0.508011	0.534588	0.516658	0.539929	0.568413	0.554298	0.544761	0.39293	0.550102	0.496439	0.560275	0.541709	0.530646	0.524161	0.54705	0.53764	0.527848	0.533062	0	0.581511	0.549084	0.534207	0.532808	0.542472	0.536495	0.541963	0.539802	0.57706	0.544252	0.396363	0.537894	0.547177	0.553917	0.533571
G130	0.580112	0.552391	0.480926	0.471261	0.527213	0.540946	0.515895	0.529629	0.583037	0.527721	0.499619	0.581511	0.417599	0.401704	0.384791	0.547558	0.530646	0.5103	0.538021	0.45028	0.565997	0.490844	0.545015	0.571211	0.511063	0.608342	0.543108	0.495677	0.563199	0.5309	0.560402	0.579222	0.483978	0.581511	0	0.387716	0.384537	0.46236	0.576933	0.57528	0.524542	0.511953	0.472152	0.510682	0.563581	0.406663	0.517675	0.374237	0.46325
G131	0.553789	0.555188	0.461979	0.463377	0.498347	0.514242	0.504196	0.475076	0.545651	0.496948	0.47088	0.570193	0.28586	0.263479	0.291455	0.545905	0.515514	0.508393	0.526831	0.451551	0.551246	0.486648	0.530392	0.531918	0.471389	0.564471	0.52238	0.503942	0.539293	0.52823	0.536495	0.54031	0.508901	0.549084	0.387716	0	0.249619	0.451806	0.545651	0.553662	0.510427	0.506104	0.476602	0.516531	0.554298	0.292726	0.526577	0.309512	0.423067
G132	0.543744	0.553408	0.471516	0.483596	0.497838	0.496694	0.523779	0.443159	0.539293	0.511063	0.486394	0.570066	0.221134	0.216175	0.264878	0.53586	0.528739	0.513606	0.536623	0.468464	0.541836	0.510809	0.540565	0.533189	0.46999	0.558622	0.532299	0.507248	0.53853	0.531536	0.537258	0.537513	0.516658	0.534207	0.384537	0.249619	0	0.465793	0.545015	0.551119	0.52238	0.510809	0.483596	0.535097	0.544888	0.271999	0.514115	0.290565	0.448499
G133	0.527848	0.514624	0.424466	0.429298	0.519583	0.520727	0.452696	0.504069	0.512335	0.468082	0.448118	0.555061	0.491862	0.474822	0.458037	0.508011	0.468337	0.466302	0.471007	0.442777	0.555188	0.478383	0.509537	0.528484	0.334181	0.567141	0.478255	0.495422	0.491862	0.466302	0.493769	0.510554	0.446974	0.532808	0.46236	0.451806	0.465793	0	0.505977	0.509664	0.464522	0.474949	0.480417	0.456002	0.535605	0.451806	0.508647	0.452569	0.404756
G134	0.538911	0.528611	0.500509	0.500381	0.527213	0.5309	0.384919	0.532808	0.315743	0.531663	0.491989	0.542981	0.532681	0.513225	0.515641	0.519456	0.346897	0.531918	0.355163	0.451424	0.511445	0.505722	0.537894	0.512335	0.495677	0.50267	0.325534	0.520092	0.323372	0.344481	0.319812	0.316633	0.521999	0.542472	0.576933	0.545651	0.545015	0.505977	0	0.355417	0.359995	0.460453	0.545142	0.366734	0.547304	0.490336	0.533825	0.543489	0.497457
G135	0.538276	0.528739	0.495677	0.491353	0.525178	0.524415	0.384537	0.535478	0.308494	0.519456	0.489954	0.543108	0.54794	0.526958	0.522889	0.528739	0.341302	0.532299	0.354908	0.457528	0.528484	0.522126	0.537386	0.505341	0.49148	0.509791	0.335453	0.520473	0.326424	0.351348	0.325661	0.309893	0.510046	0.536495	0.57528	0.553662	0.551119	0.509664	0.355417	0	0.35885	0.459181	0.548067	0.359995	0.549847	0.501144	0.530264	0.54794	0.497711
G136	0.534461	0.52823	0.448118	0.460834	0.524161	0.525432	0.341938	0.52912	0.309385	0.493388	0.466048	0.556841	0.5412	0.506231	0.494786	0.51297	0.309257	0.503179	0.312564	0.39382	0.539674	0.510936	0.518693	0.499237	0.47444	0.523525	0.305188	0.498856	0.321338	0.318286	0.307223	0.310656	0.467701	0.541963	0.524542	0.510427	0.52238	0.464522	0.359995	0.35885	0	0.429298	0.490844	0.322864	0.550865	0.474059	0.505214	0.508393	0.452823
G137	0.555697	0.533571	0.471007	0.45969	0.525814	0.50852	0.438581	0.531027	0.468718	0.476602	0.473296	0.532808	0.524034	0.504578	0.484995	0.502416	0.438327	0.497202	0.452314	0.468464	0.531918	0.477874	0.504451	0.503052	0.489573	0.516022	0.445575	0.484995	0.452696	0.434003	0.450153	0.467574	0.464522	0.539802	0.511953	0.506104	0.510809	0.474949	0.460453	0.459181	0.429298	0	0.488047	0.431205	0.534207	0.484995	0.511572	0.497711	0.487538
G138	0.572228	0.580112	0.437691	0.431714	0.482197	0.484868	0.487284	0.496312	0.543108	0.461724	0.447101	0.570702	0.513861	0.498856	0.47762	0.532045	0.513352	0.501907	0.518693	0.465158	0.581002	0.504832	0.547558	0.555697	0.501399	0.587487	0.523016	0.513479	0.530137	0.506231	0.536877	0.539039	0.511826	0.57706	0.472152	0.476602	0.483596	0.480417	0.545142	0.548067	0.490844	0.488047	0	0.503688	0.571974	0.481434	0.569176	0.478637	0.491734
G139	0.535478	0.519837	0.454858	0.447101	0.507884	0.51793	0.3441	0.549339	0.346261	0.494914	0.470117	0.554552	0.549339	0.514115	0.494405	0.498601	0.313708	0.482833	0.313072	0.386445	0.534079	0.495804	0.518566	0.510046	0.47762	0.529883	0.317396	0.490844	0.332146	0.317904	0.322991	0.343337	0.436165	0.544252	0.510682	0.516531	0.535097	0.456002	0.366734	0.359995	0.322864	0.431205	0.503688	0	0.548576	0.479908	0.454095	0.503179	0.456384
G14	0.475203	0.494914	0.54972	0.53179	0.524034	0.511826	0.551628	0.535987	0.546668	0.540183	0.509664	0.419888	0.542854	0.555443	0.543871	0.497457	0.546287	0.505977	0.546033	0.567523	0.548576	0.535605	0.414166	0.555443	0.516531	0.565488	0.55061	0.535097	0.538149	0.553154	0.546033	0.555443	0.520982	0.396363	0.563581	0.554298	0.544888	0.535605	0.547304	0.549847	0.550865	0.534207	0.571974	0.548576	0	0.54616	0.534969	0.545905	0.540819
G140	0.548703	0.549847	0.46999	0.465921	0.503815	0.509537	0.466811	0.476094	0.483723	0.507248	0.466684	0.568159	0.282935	0.263479	0.289802	0.535478	0.47444	0.524288	0.481816	0.420397	0.529502	0.487411	0.53675	0.542599	0.468973	0.566251	0.482325	0.496567	0.483342	0.481943	0.484995	0.483978	0.510554	0.537894	0.406663	0.292726	0.271999	0.451806	0.490336	0.501144	0.474059	0.484995	0.481434	0.479908	0.54616	0	0.541709	0.320702	0.436546
G141	0.519583	0.534461	0.500763	0.496567	0.485631	0.478128	0.53179	0.51297	0.541963	0.545651	0.513352	0.567269	0.520092	0.529629	0.50267	0.458418	0.498856	0.475839	0.509664	0.558494	0.548703	0.563072	0.550229	0.525687	0.506231	0.530264	0.505722	0.49822	0.535732	0.491226	0.513606	0.546287	0.370549	0.547177	0.517675	0.526577	0.514115	0.508647	0.533825	0.530264	0.505214	0.511572	0.569176	0.454095	0.534969	0.541709	0	0.505468	0.544252
G142	0.562309	0.553026	0.468973	0.464649	0.495422	0.51119	0.501907	0.488683	0.550483	0.502543	0.482706	0.575788	0.31765	0.307604	0.305697	0.523906	0.514751	0.513861	0.523143	0.441506	0.508901	0.500636	0.534842	0.545524	0.483978	0.578332	0.524924	0.495677	0.542091	0.518057	0.539929	0.551119	0.48703	0.553917	0.374237	0.309512	0.290565	0.452569	0.543489	0.54794	0.508393	0.497711	0.478637	0.503179	0.545905	0.320702	0.505468	0	0.451806
G143	0.495295	0.479908	0.42116	0.418489	0.53179	0.547177	0.427391	0.534334	0.490209	0.465412	0.443667	0.557731	0.482706	0.460198	0.44265	0.532299	0.458418	0.466684	0.462614	0.430315	0.556205	0.467192	0.495549	0.508011	0.437945	0.544888	0.467574	0.51208	0.475839	0.464649	0.47355	0.486012	0.452187	0.533571	0.46325	0.423067	0.448499	0.404756	0.497457	0.497711	0.452823	0.487538	0.491734	0.456384	0.540819	0.436546	0.544252	0.451806	0
G144	0.424593	0.415946	0.433367	0.447737	0.522889	0.522508	0.442141	0.512843	0.425865	0.506485	0.441633	0.531282	0.515005	0.502798	0.502543	0.501399	0.448372	0.453077	0.444176	0.504832	0.549593	0.513606	0.498728	0.507884	0.416328	0.521617	0.43413	0.531409	0.435783	0.447101	0.434512	0.422558	0.450916	0.484105	0.540183	0.494786	0.503306	0.445575	0.465285	0.46147	0.446083	0.504705	0.54705	0.463886	0.516022	0.50178	0.501399	0.527976	0.328332
G145	0.544507	0.550865	0.462614	0.467701	0.498983	0.503688	0.508901	0.466684	0.539166	0.508647	0.478001	0.578077	0.243769	0.24148	0.275814	0.529629	0.515641	0.510427	0.525305	0.45206	0.541328	0.499873	0.539929	0.539674	0.464649	0.574262	0.521745	0.501144	0.534079	0.522508	0.530519	0.534334	0.510554	0.5412	0.378688	0.254451	0.215412	0.449771	0.542854	0.543616	0.514624	0.506994	0.485122	0.523906	0.547431	0.26971	0.523016	0.289674	0.427136
G146	0.540819	0.554425	0.546033	0.554552	0.563327	0.553154	0.535351	0.550738	0.531409	0.558876	0.54527	0.571974	0.547686	0.553662	0.5412	0.546541	0.53675	0.542472	0.539674	0.561038	0.566378	0.549339	0.553154	0.53942	0.534842	0.555188	0.532172	0.524542	0.540437	0.532681	0.540819	0.529756	0.559257	0.556841	0.538149	0.542981	0.540183	0.548576	0.551373	0.553408	0.520473	0.537258	0.413657	0.537767	0.557604	0.545397	0.549593	0.550738	0.531155
G147	0.546414	0.536114	0.516785	0.515005	0.559512	0.555697	0.506867	0.558113	0.526322	0.526958	0.514878	0.549975	0.558367	0.55061	0.529629	0.539674	0.510046	0.528993	0.513861	0.519837	0.552645	0.505849	0.533825	0.536241	0.518438	0.563199	0.520219	0.508393	0.53001	0.503815	0.524797	0.525941	0.522762	0.554552	0.51704	0.531155	0.544125	0.508901	0.534588	0.532299	0.501144	0.500381	0.411368	0.495168	0.550356	0.524415	0.545778	0.525941	0.506994
G148	0.572737	0.554425	0.462487	0.455493	0.529756	0.539166	0.424593	0.54527	0.47851	0.472279	0.484613	0.544125	0.551755	0.528357	0.496948	0.525051	0.423576	0.49733	0.446974	0.439725	0.562818	0.491226	0.5206	0.524415	0.503688	0.555315	0.448499	0.507757	0.464013	0.430061	0.454095	0.475712	0.458037	0.565743	0.484995	0.502289	0.525178	0.459563	0.481816	0.475839	0.410732	0.348169	0.455366	0.416328	0.562436	0.498347	0.527848	0.49326	0.465539
G149	0.509791	0.500254	0.447991	0.45384	0.516531	0.528611	0.330875	0.542599	0.299212	0.497457	0.461089	0.537767	0.557223	0.520727	0.510173	0.508011	0.312182	0.488174	0.317523	0.410224	0.532299	0.499619	0.51208	0.497457	0.472279	0.516277	0.305061	0.511826	0.311801	0.316887	0.297177	0.296033	0.467447	0.534207	0.553154	0.525432	0.541963	0.468845	0.342574	0.34944	0.322991	0.438199	0.5206	0.335453	0.551119	0.480417	0.523398	0.528357	0.426628
G15	0.462742	0.475076	0.534461	0.5206	0.529374	0.514115	0.543235	0.524669	0.52912	0.533698	0.507375	0.435275	0.528611	0.541709	0.540056	0.512335	0.546668	0.511572	0.539802	0.58647	0.557096	0.526704	0.407426	0.535224	0.483596	0.533698	0.544125	0.52556	0.531282	0.545015	0.534079	0.534588	0.514878	0.386699	0.582401	0.549975	0.534079	0.51971	0.530646	0.540946	0.552263	0.538276	0.571083	0.544252	0.416582	0.551373	0.525687	0.558113	0.521745
G150	0.568159	0.528866	0.494405	0.485758	0.551246	0.553281	0.46999	0.584181	0.528993	0.509919	0.513479	0.541582	0.596007	0.566887	0.541709	0.553789	0.486648	0.512208	0.477874	0.474059	0.598042	0.510173	0.510936	0.549975	0.528866	0.585961	0.495549	0.511572	0.506994	0.482579	0.501907	0.528866	0.476729	0.580875	0.520346	0.540819	0.567269	0.487157	0.524797	0.521109	0.479908	0.489954	0.514878	0.468464	0.571592	0.538276	0.546923	0.532172	0.484741
G151	0.566506	0.538276	0.480163	0.476221	0.51793	0.527213	0.505722	0.552009	0.568413	0.518566	0.516404	0.575407	0.562564	0.550865	0.516658	0.509664	0.503561	0.491353	0.502289	0.51208	0.589903	0.510427	0.533189	0.556587	0.521363	0.596007	0.522508	0.466556	0.547431	0.499873	0.52823	0.57032	0.408062	0.583164	0.463123	0.522635	0.541963	0.47851	0.552009	0.551246	0.502035	0.503306	0.508774	0.457655	0.561546	0.539802	0.388606	0.498093	0.51615
G152	0.528866	0.523143	0.461343	0.452187	0.488174	0.49237	0.454095	0.526831	0.490463	0.513225	0.49059	0.552391	0.536241	0.51704	0.489191	0.469608	0.427136	0.453459	0.433749	0.466302	0.537513	0.517548	0.520092	0.513098	0.492243	0.545142	0.43909	0.478637	0.469736	0.425102	0.445956	0.490209	0.356434	0.548703	0.486267	0.510554	0.523906	0.464395	0.47444	0.467828	0.435656	0.456511	0.520219	0.379578	0.536368	0.510173	0.270346	0.486775	0.489954
G153	0.549593	0.553154	0.462614	0.450153	0.499491	0.509664	0.477238	0.476602	0.521617	0.503688	0.477747	0.570702	0.291328	0.273906	0.280392	0.524542	0.483087	0.506104	0.498601	0.421414	0.535478	0.495549	0.534715	0.538911	0.473296	0.565997	0.498601	0.487157	0.511953	0.482579	0.506104	0.516404	0.476221	0.546541	0.378052	0.285478	0.259791	0.44443	0.522635	0.519074	0.48118	0.484995	0.477747	0.473042	0.546923	0.291073	0.496058	0.299466	0.443032
G154	0.550738	0.561038	0.468845	0.477365	0.495422	0.503942	0.505468	0.449262	0.521109	0.516658	0.484613	0.576043	0.227238	0.216684	0.255468	0.530519	0.504069	0.518184	0.518566	0.453967	0.530519	0.511317	0.551246	0.538276	0.466556	0.560402	0.50674	0.50178	0.51615	0.506485	0.513861	0.51615	0.511063	0.539929	0.38708	0.261063	0.210961	0.468718	0.523016	0.532426	0.505722	0.505849	0.48703	0.508901	0.550102	0.253052	0.507375	0.28853	0.449008
G155	0.549466	0.518566	0.442777	0.435148	0.543235	0.56587	0.45028	0.565615	0.527594	0.43909	0.465666	0.551501	0.520346	0.490844	0.461089	0.562309	0.483469	0.492497	0.485885	0.42383	0.578586	0.468082	0.50941	0.49237	0.478383	0.54794	0.495549	0.521617	0.509919	0.484741	0.509283	0.527085	0.467447	0.570575	0.458164	0.445956	0.475458	0.433622	0.533316	0.529629	0.472533	0.484232	0.493006	0.467955	0.55468	0.458672	0.57528	0.450661	0.339395
G156	0.540565	0.537513	0.543489	0.538021	0.550102	0.545015	0.537386	0.551501	0.538911	0.52734	0.528103	0.554044	0.55913	0.56676	0.555061	0.544125	0.537131	0.522508	0.539674	0.561292	0.58469	0.551119	0.534334	0.515514	0.531027	0.537131	0.535605	0.544252	0.545142	0.537513	0.533444	0.542981	0.532045	0.552645	0.552899	0.535478	0.546541	0.538149	0.55735	0.552391	0.537258	0.524542	0.535097	0.540056	0.557096	0.565743	0.529629	0.553917	0.515259
G157	0.544379	0.524542	0.528866	0.523525	0.547304	0.543362	0.524542	0.555315	0.53764	0.514751	0.510173	0.533316	0.54705	0.553917	0.54031	0.541709	0.521872	0.528993	0.532172	0.545397	0.555951	0.499746	0.523398	0.501017	0.522508	0.523779	0.528484	0.517167	0.537386	0.523016	0.532808	0.546796	0.517294	0.544252	0.542091	0.526068	0.543108	0.521999	0.540565	0.541582	0.525814	0.49822	0.525432	0.52149	0.539547	0.533444	0.544379	0.53853	0.506867
G158	0.535732	0.530646	0.538149	0.52645	0.546287	0.544125	0.533062	0.540819	0.543362	0.534079	0.525178	0.552009	0.534969	0.545524	0.526195	0.542218	0.526958	0.52238	0.535351	0.551882	0.568667	0.527594	0.532553	0.520473	0.523398	0.542599	0.52912	0.522126	0.542726	0.527467	0.539929	0.546287	0.530392	0.549084	0.542854	0.516531	0.532808	0.526958	0.545397	0.547304	0.532299	0.514115	0.523143	0.536495	0.552263	0.534334	0.534334	0.542854	0.510554
G159	0.493515	0.502416	0.492116	0.515895	0.520982	0.504832	0.522635	0.482706	0.499873	0.541709	0.489954	0.533698	0.502543	0.511572	0.507884	0.500509	0.524161	0.5	0.519964	0.565234	0.540565	0.526704	0.512843	0.515768	0.467065	0.527721	0.508138	0.517167	0.5103	0.520727	0.512843	0.502289	0.529883	0.495804	0.564471	0.519201	0.497457	0.494532	0.518947	0.51704	0.512462	0.531536	0.547431	0.525051	0.506867	0.519329	0.505595	0.535097	0.492879
G16	0.432477	0.478001	0.526322	0.520092	0.516022	0.504069	0.540692	0.51971	0.531536	0.535605	0.516658	0.459054	0.543362	0.54794	0.541963	0.508774	0.53675	0.503561	0.528357	0.565615	0.556841	0.550865	0.413276	0.547431	0.496567	0.552645	0.529247	0.532045	0.527721	0.543871	0.534842	0.526831	0.507375	0.35618	0.57617	0.548576	0.533571	0.522126	0.532299	0.547304	0.538657	0.539293	0.561801	0.540565	0.382757	0.55061	0.522253	0.547304	0.52149
G160	0.514369	0.517421	0.551119	0.550102	0.543871	0.521236	0.556333	0.539674	0.514115	0.579476	0.52912	0.540183	0.533698	0.554934	0.537513	0.526831	0.538021	0.566251	0.544761	0.611648	0.531409	0.536623	0.539039	0.54883	0.502798	0.535097	0.523143	0.534334	0.51971	0.526958	0.519329	0.522889	0.550992	0.523016	0.590793	0.561673	0.547431	0.542599	0.503561	0.506358	0.537258	0.544379	0.598805	0.542854	0.522126	0.548957	0.520727	0.571592	0.565615
G161	0.514878	0.508393	0.481689	0.501907	0.526195	0.516658	0.521617	0.490081	0.51208	0.540819	0.49237	0.543744	0.510682	0.516785	0.505849	0.484359	0.516404	0.499619	0.522889	0.548703	0.543616	0.520346	0.526704	0.524797	0.476475	0.539039	0.500509	0.505977	0.515514	0.509919	0.515895	0.51971	0.504323	0.515641	0.531155	0.514496	0.501144	0.484868	0.51208	0.524034	0.504578	0.509919	0.537386	0.509537	0.523652	0.525941	0.491226	0.525814	0.496185
G162	0.528993	0.524288	0.499746	0.49148	0.485504	0.482579	0.521872	0.515387	0.539674	0.541455	0.504323	0.554044	0.52556	0.537004	0.505595	0.4588	0.489191	0.477874	0.496567	0.543744	0.535605	0.53853	0.533189	0.530773	0.503052	0.534334	0.505214	0.489191	0.525305	0.48207	0.501017	0.541073	0.379069	0.548194	0.521363	0.533571	0.526704	0.499237	0.516658	0.50852	0.497965	0.498728	0.55557	0.447101	0.521617	0.540437	0.205112	0.502543	0.537004
G163	0.533698	0.531663	0.478001	0.470371	0.497202	0.490844	0.504196	0.514369	0.544379	0.520219	0.485504	0.549593	0.505214	0.497711	0.460071	0.470498	0.483469	0.4691	0.496185	0.501144	0.529883	0.506485	0.52734	0.530773	0.497838	0.540183	0.498728	0.480799	0.524161	0.47355	0.506358	0.545397	0.379959	0.545015	0.478128	0.494659	0.48881	0.476475	0.52149	0.519456	0.485631	0.478128	0.526704	0.44087	0.526322	0.50089	0.262335	0.467319	0.509028
G164	0.528739	0.526322	0.468718	0.482325	0.518438	0.5309	0.326424	0.527848	0.257121	0.514878	0.485504	0.56409	0.525051	0.488047	0.49911	0.524669	0.297558	0.519329	0.293362	0.397508	0.545397	0.540056	0.539293	0.515387	0.480163	0.525178	0.274669	0.521999	0.267421	0.311292	0.274415	0.235504	0.50941	0.536368	0.548703	0.510682	0.510554	0.484232	0.332655	0.324771	0.314217	0.457909	0.527594	0.326424	0.550865	0.460707	0.522253	0.51793	0.460326
G165	0.480417	0.487157	0.453332	0.426628	0.461597	0.456002	0.482325	0.474822	0.465793	0.476094	0.413276	0.536877	0.50852	0.513988	0.506485	0.482579	0.48792	0.478383	0.490844	0.525178	0.553281	0.523143	0.505341	0.525178	0.457782	0.540565	0.485504	0.514878	0.479654	0.488301	0.481307	0.479018	0.461216	0.518566	0.541582	0.503052	0.49911	0.48881	0.503688	0.495422	0.49059	0.505595	0.477365	0.495295	0.510046	0.504323	0.49326	0.513606	0.458164
G166	0.486775	0.464268	0.43998	0.434257	0.529374	0.53586	0.391785	0.556205	0.420905	0.493133	0.468845	0.527467	0.558367	0.527213	0.500127	0.514751	0.380595	0.479908	0.376272	0.418616	0.561419	0.490209	0.475712	0.518693	0.474313	0.549466	0.398143	0.511445	0.402594	0.3853	0.397762	0.416073	0.453332	0.529247	0.50267	0.51297	0.532299	0.446974	0.430824	0.433367	0.375509	0.450025	0.513479	0.369786	0.508901	0.490081	0.505595	0.509791	0.412258
G167	0.562818	0.553662	0.538403	0.538149	0.529629	0.52556	0.51297	0.538911	0.497584	0.429171	0.514369	0.545651	0.543362	0.544379	0.542472	0.534461	0.499364	0.541455	0.50941	0.551246	0.553535	0.551628	0.545142	0.228001	0.526704	0.243388	0.502543	0.540565	0.500254	0.506358	0.5	0.495804	0.53764	0.55824	0.572482	0.534079	0.537258	0.544634	0.51882	0.50941	0.505595	0.517803	0.562309	0.518057	0.551882	0.553281	0.515768	0.551119	0.513225
G168	0.559639	0.554298	0.537894	0.537894	0.531663	0.528993	0.508266	0.542218	0.504578	0.427009	0.520473	0.55061	0.543871	0.540819	0.541709	0.534461	0.504196	0.538657	0.515387	0.55061	0.557731	0.550229	0.545651	0.229781	0.524542	0.260554	0.502543	0.543108	0.506485	0.509156	0.502925	0.503052	0.536241	0.560275	0.568286	0.528993	0.530264	0.536877	0.525178	0.512462	0.504959	0.515768	0.561292	0.51704	0.55468	0.543362	0.519329	0.543108	0.511572
G169	0.445702	0.469481	0.491226	0.505086	0.516785	0.513225	0.514878	0.519074	0.505214	0.532299	0.514751	0.555443	0.523652	0.527594	0.526577	0.489954	0.504705	0.495804	0.516404	0.549847	0.548576	0.545142	0.51971	0.510809	0.474313	0.520346	0.506867	0.521109	0.510809	0.5103	0.506612	0.507121	0.485504	0.51793	0.554425	0.529883	0.515132	0.502289	0.521236	0.513352	0.520092	0.528993	0.551755	0.512335	0.5206	0.532426	0.470498	0.533952	0.486267
G17	0.439598	0.506867	0.5309	0.531155	0.526704	0.519456	0.546414	0.518184	0.534334	0.548321	0.521999	0.44443	0.53179	0.530773	0.541073	0.508774	0.540565	0.500381	0.536368	0.567523	0.561165	0.56409	0.396745	0.557986	0.500763	0.569685	0.530519	0.544761	0.52912	0.548957	0.539674	0.53001	0.525178	0.363047	0.576551	0.540819	0.529502	0.533062	0.546414	0.546541	0.551501	0.555697	0.571338	0.542981	0.363301	0.548449	0.523271	0.545778	0.527085
G170	0.549975	0.551246	0.561546	0.55824	0.567014	0.557223	0.530646	0.568795	0.542091	0.553662	0.554934	0.567777	0.555824	0.55735	0.551246	0.541328	0.528357	0.545397	0.533444	0.537894	0.561165	0.553789	0.5412	0.53942	0.5412	0.559893	0.527213	0.544888	0.533952	0.533189	0.529756	0.536877	0.557986	0.565107	0.56765	0.544761	0.552518	0.557096	0.538911	0.54794	0.52734	0.532426	0.537767	0.529629	0.545778	0.549466	0.552772	0.556078	0.544634
G171	0.518947	0.521999	0.471007	0.486139	0.521236	0.529374	0.333037	0.524288	0.237411	0.509156	0.485122	0.546287	0.517675	0.484105	0.499491	0.51793	0.2912	0.518566	0.298067	0.399288	0.537513	0.532299	0.529247	0.498347	0.46999	0.506612	0.269201	0.526577	0.258901	0.303408	0.266785	0.225585	0.519964	0.525687	0.552009	0.512335	0.508774	0.480544	0.321974	0.318413	0.297813	0.457401	0.52238	0.333927	0.553026	0.456765	0.540946	0.518057	0.464268
G173	0.546923	0.548449	0.468464	0.469736	0.491862	0.504832	0.499873	0.470371	0.52149	0.511953	0.469481	0.565361	0.270346	0.262335	0.280392	0.521745	0.494405	0.51793	0.51297	0.450025	0.519074	0.484613	0.538276	0.532681	0.465666	0.550102	0.506231	0.489827	0.512335	0.495295	0.508138	0.518057	0.498601	0.538911	0.395346	0.294125	0.263098	0.461724	0.513352	0.520727	0.491989	0.482833	0.500381	0.494532	0.539674	0.284969	0.509283	0.304552	0.455112
G174	0.424847	0.413021	0.438962	0.449898	0.515768	0.518438	0.43324	0.517167	0.413149	0.502035	0.44265	0.530519	0.52238	0.512716	0.505214	0.493006	0.424847	0.459308	0.441887	0.507248	0.532681	0.502798	0.490844	0.505977	0.420651	0.514878	0.429934	0.525941	0.42561	0.434512	0.419761	0.412767	0.437691	0.481689	0.55468	0.51119	0.512843	0.451043	0.447101	0.440361	0.437818	0.491099	0.551246	0.449135	0.509791	0.502798	0.495549	0.526704	0.346007
G175	0.517294	0.523271	0.498093	0.519329	0.522889	0.538149	0.336851	0.522762	0.187691	0.526322	0.500763	0.56409	0.543871	0.516531	0.534079	0.520855	0.285987	0.533698	0.292599	0.430188	0.537004	0.560529	0.541709	0.506104	0.486648	0.508011	0.252925	0.5412	0.228001	0.296033	0.238428	0.179298	0.530392	0.530264	0.591938	0.547686	0.541963	0.517548	0.301628	0.291328	0.300865	0.473169	0.551501	0.335834	0.553535	0.483469	0.54031	0.553662	0.491989
G176	0.480671	0.481053	0.52238	0.504832	0.516913	0.5103	0.508011	0.503942	0.497711	0.489191	0.504451	0.531918	0.518947	0.530519	0.534079	0.513861	0.518566	0.427391	0.521236	0.582019	0.55468	0.547813	0.52823	0.530773	0.48385	0.526195	0.518184	0.536241	0.504196	0.523143	0.504578	0.500127	0.415437	0.509537	0.587106	0.542981	0.519964	0.521617	0.518184	0.5103	0.519074	0.524415	0.581511	0.532935	0.524797	0.538657	0.491734	0.556205	0.514751
G177	0.546668	0.562436	0.508393	0.504196	0.497965	0.494786	0.542218	0.438708	0.540183	0.534079	0.496058	0.575025	0.186801	0.213886	0.257503	0.539166	0.539674	0.544379	0.55468	0.499237	0.523779	0.521617	0.55646	0.542981	0.479527	0.556078	0.54616	0.517675	0.541963	0.540692	0.543108	0.542472	0.535605	0.526068	0.415056	0.265005	0.202696	0.490844	0.546414	0.552391	0.546287	0.522126	0.517548	0.554171	0.538784	0.261317	0.518311	0.29705	0.48118
G178	0.494278	0.49059	0.461597	0.445702	0.492243	0.48296	0.455366	0.486267	0.537386	0.472279	0.476348	0.531282	0.546923	0.539802	0.518057	0.324644	0.494151	0.301882	0.504832	0.418108	0.564471	0.510046	0.494405	0.544507	0.474695	0.571338	0.510682	0.497965	0.51704	0.500127	0.517803	0.534334	0.392675	0.518311	0.503688	0.522253	0.525814	0.46058	0.531027	0.541328	0.497457	0.483469	0.496312	0.480163	0.506358	0.52645	0.47355	0.509791	0.475458
G179	0.571719	0.57032	0.47762	0.476984	0.508901	0.526068	0.50941	0.487157	0.545142	0.468973	0.486139	0.573627	0.302518	0.295524	0.297813	0.548957	0.522126	0.526577	0.533062	0.449644	0.549084	0.496948	0.539802	0.471516	0.490463	0.5	0.533698	0.512589	0.536877	0.527085	0.540565	0.548449	0.520346	0.561038	0.395092	0.28001	0.260809	0.466811	0.551501	0.550102	0.519074	0.50852	0.481689	0.520346	0.560656	0.305824	0.53942	0.320956	0.431714
G18	0.439217	0.479273	0.52238	0.522126	0.524542	0.507503	0.535097	0.519837	0.522126	0.537386	0.505849	0.436038	0.539674	0.54794	0.548067	0.48703	0.539293	0.490463	0.537894	0.572864	0.556333	0.550229	0.401068	0.533571	0.500636	0.538276	0.529247	0.533316	0.5206	0.542981	0.528866	0.527085	0.499237	0.383138	0.575534	0.548321	0.543871	0.524034	0.532553	0.542345	0.539547	0.541709	0.579476	0.54031	0.412767	0.548957	0.52556	0.555951	0.521745
G180	0.549466	0.559512	0.489318	0.498474	0.495931	0.499491	0.531409	0.447101	0.536623	0.50763	0.49237	0.572609	0.225585	0.232706	0.273143	0.532426	0.534588	0.535605	0.541836	0.484995	0.526704	0.510554	0.547304	0.52149	0.483342	0.540819	0.537894	0.51297	0.540692	0.53179	0.542726	0.538657	0.518311	0.535224	0.399797	0.266404	0.211979	0.478128	0.547431	0.544634	0.531918	0.515514	0.503942	0.534969	0.54527	0.268438	0.516022	0.29527	0.467955
G181	0.54794	0.561546	0.487284	0.495295	0.49911	0.504959	0.523525	0.456384	0.537767	0.516531	0.494405	0.576679	0.218464	0.223932	0.26704	0.532935	0.53001	0.52912	0.539802	0.469481	0.534842	0.51615	0.548703	0.534715	0.477492	0.555951	0.53586	0.509791	0.542091	0.536495	0.54031	0.543489	0.527721	0.536623	0.389496	0.255849	0.195448	0.472406	0.545015	0.552263	0.527467	0.514751	0.496185	0.538149	0.547304	0.274415	0.521236	0.284588	0.463886
G182	0.546668	0.560656	0.486521	0.488428	0.495677	0.498983	0.520219	0.460834	0.532172	0.51971	0.484232	0.564725	0.232197	0.240717	0.27734	0.53942	0.516658	0.521363	0.534334	0.476221	0.525432	0.505722	0.541963	0.538784	0.481943	0.55824	0.524288	0.50089	0.532808	0.526577	0.529247	0.538021	0.51615	0.538021	0.392803	0.277467	0.227365	0.475331	0.530264	0.539039	0.519583	0.502416	0.492752	0.523143	0.5412	0.284334	0.521745	0.307986	0.460961
G183	0.549466	0.564852	0.499491	0.503433	0.499619	0.503688	0.546414	0.45028	0.542981	0.536368	0.498474	0.584817	0.186038	0.210326	0.263479	0.543616	0.539166	0.538657	0.558113	0.495677	0.531663	0.521236	0.563708	0.542472	0.48296	0.557477	0.543616	0.514369	0.543362	0.550865	0.546287	0.548576	0.538021	0.537386	0.402467	0.261063	0.19532	0.491989	0.546414	0.554934	0.541582	0.530519	0.512843	0.550356	0.551755	0.267421	0.52238	0.29794	0.48029
G184	0.541709	0.558749	0.484105	0.495041	0.498728	0.494659	0.53764	0.446465	0.540056	0.528357	0.494786	0.570448	0.205493	0.217701	0.257884	0.535224	0.530392	0.531282	0.54794	0.491099	0.531536	0.511826	0.550865	0.538657	0.47177	0.550229	0.53586	0.505722	0.538911	0.53764	0.541582	0.539293	0.531536	0.524924	0.399924	0.261826	0.20206	0.479654	0.538149	0.547304	0.531663	0.518057	0.503179	0.543998	0.537767	0.268947	0.519201	0.293362	0.4691
G185	0.54031	0.52556	0.480926	0.48703	0.519201	0.519074	0.491989	0.540946	0.525051	0.527976	0.505214	0.559257	0.525687	0.508393	0.482325	0.504323	0.476857	0.482452	0.47851	0.496821	0.557477	0.515768	0.535987	0.527085	0.501399	0.552263	0.486012	0.485376	0.510682	0.471643	0.492497	0.522253	0.455875	0.557096	0.368769	0.503179	0.506358	0.476729	0.516913	0.517675	0.471389	0.486139	0.50089	0.453204	0.549847	0.51208	0.451551	0.491989	0.495804
G186	0.546414	0.526195	0.48207	0.477492	0.52149	0.531918	0.442269	0.552391	0.466811	0.524924	0.496694	0.566887	0.544634	0.521617	0.499746	0.509919	0.428535	0.489954	0.438327	0.45206	0.554425	0.51297	0.53675	0.531282	0.503942	0.55468	0.441506	0.491607	0.456765	0.429807	0.44176	0.465285	0.457401	0.566124	0.386445	0.516531	0.532808	0.476984	0.471134	0.469863	0.428535	0.472152	0.497457	0.405137	0.554425	0.500127	0.474059	0.495804	0.487665
G19	0.471134	0.472533	0.519837	0.511063	0.542472	0.521745	0.526322	0.53764	0.531918	0.531536	0.516785	0.420142	0.550992	0.541709	0.544761	0.526704	0.529756	0.50852	0.527467	0.550865	0.569812	0.534842	0.402213	0.532045	0.503052	0.541963	0.528866	0.520473	0.523143	0.535351	0.532681	0.528103	0.503942	0.3853	0.554044	0.540946	0.535605	0.515259	0.534969	0.539802	0.532808	0.532553	0.560148	0.529756	0.428662	0.542854	0.536241	0.549466	0.510554
G2	0.398398	0.426373	0.496948	0.509919	0.532681	0.531536	0.501399	0.523016	0.471007	0.550483	0.501526	0.510682	0.538403	0.537513	0.544507	0.503815	0.493515	0.501907	0.491226	0.563327	0.561038	0.558622	0.481816	0.533316	0.454603	0.537004	0.486139	0.551246	0.469736	0.503815	0.479654	0.464268	0.509156	0.460198	0.581129	0.542472	0.536241	0.507757	0.497202	0.491353	0.503306	0.5412	0.584817	0.513861	0.481816	0.53942	0.506231	0.559257	0.454349
G20	0.429934	0.441506	0.486139	0.478764	0.529374	0.527721	0.494023	0.534334	0.524924	0.508647	0.485885	0.449008	0.544634	0.53586	0.527721	0.50267	0.513098	0.46325	0.504705	0.506485	0.570702	0.518947	0.382503	0.54616	0.483215	0.568159	0.517421	0.531663	0.51297	0.517548	0.522889	0.521872	0.473678	0.396236	0.532045	0.522635	0.526958	0.48296	0.531027	0.537386	0.515005	0.534588	0.547558	0.509919	0.410605	0.523906	0.540946	0.528739	0.442523
G21	0.479273	0.506994	0.544379	0.534334	0.546033	0.536623	0.54527	0.564725	0.560148	0.533952	0.52823	0.435529	0.577823	0.567904	0.563962	0.523652	0.547304	0.518693	0.547177	0.557859	0.582909	0.552772	0.421287	0.545015	0.531155	0.567269	0.56091	0.541582	0.554044	0.565488	0.561801	0.561546	0.523271	0.426246	0.560402	0.555824	0.561292	0.534079	0.569812	0.568286	0.555697	0.532172	0.561928	0.551882	0.428917	0.560529	0.556841	0.554934	0.530646
G22	0.480799	0.479654	0.543235	0.534715	0.543744	0.533316	0.535732	0.548449	0.547558	0.536368	0.526195	0.430315	0.575407	0.573499	0.557731	0.513225	0.546287	0.513861	0.536368	0.551882	0.575153	0.536623	0.428917	0.540819	0.523525	0.554298	0.546414	0.530137	0.543489	0.547558	0.552263	0.559766	0.523271	0.416963	0.573499	0.55824	0.566251	0.532426	0.560656	0.559003	0.547558	0.52149	0.565107	0.540819	0.442269	0.559893	0.556078	0.557604	0.520473
G23	0.524797	0.498474	0.563581	0.544379	0.556078	0.5412	0.551882	0.56587	0.552136	0.549847	0.532808	0.480163	0.584817	0.584308	0.574008	0.532172	0.545651	0.540819	0.543489	0.575407	0.554807	0.531409	0.462233	0.560148	0.538657	0.562945	0.557477	0.540183	0.544125	0.548576	0.546796	0.556714	0.525305	0.471007	0.572482	0.575916	0.585834	0.553662	0.553662	0.541582	0.543362	0.52238	0.569557	0.54616	0.480417	0.570956	0.559385	0.571211	0.547686
G24	0.48881	0.477747	0.565107	0.546287	0.54794	0.528993	0.544634	0.550483	0.538657	0.561292	0.532299	0.44354	0.578204	0.582019	0.568413	0.520855	0.547686	0.541709	0.549466	0.585071	0.543489	0.538149	0.38441	0.553154	0.532426	0.546923	0.550483	0.53764	0.53675	0.548067	0.547304	0.550992	0.530773	0.445066	0.594863	0.581256	0.57706	0.549084	0.537258	0.537513	0.55061	0.530392	0.579985	0.544252	0.450788	0.580875	0.555188	0.575025	0.556333
G25	0.468464	0.49237	0.5103	0.492625	0.523398	0.5103	0.523779	0.537767	0.537767	0.527085	0.511063	0.437945	0.545524	0.536241	0.531409	0.516404	0.537894	0.495295	0.524797	0.544761	0.557604	0.528103	0.398652	0.554934	0.488301	0.572991	0.530646	0.524542	0.526831	0.53586	0.533825	0.539166	0.488937	0.402848	0.54527	0.530137	0.536368	0.499873	0.548449	0.544125	0.536114	0.528993	0.548703	0.532808	0.408571	0.537258	0.519837	0.531155	0.506358
G26	0.440361	0.475839	0.533189	0.519964	0.536114	0.514624	0.541836	0.51971	0.524669	0.54527	0.515259	0.451424	0.534334	0.53764	0.547304	0.50178	0.538149	0.510046	0.546414	0.570575	0.562691	0.55061	0.423576	0.538784	0.502289	0.545905	0.532681	0.545142	0.518311	0.545651	0.526704	0.520982	0.523143	0.368133	0.583545	0.545142	0.531027	0.531027	0.533316	0.53853	0.544888	0.53942	0.576679	0.544252	0.410605	0.543489	0.536495	0.555443	0.521745
G27	0.480544	0.503942	0.568667	0.561673	0.56409	0.55061	0.564852	0.559003	0.555697	0.566251	0.545524	0.438962	0.569812	0.578967	0.572482	0.538911	0.563962	0.553917	0.567396	0.609105	0.564598	0.541073	0.440743	0.555697	0.529374	0.548576	0.559639	0.546796	0.551373	0.570193	0.551119	0.560656	0.551119	0.466556	0.599313	0.582528	0.580748	0.562436	0.538276	0.555951	0.573118	0.543616	0.607579	0.568667	0.463377	0.578713	0.566378	0.585707	0.556078
G28	0.463123	0.476475	0.542091	0.522253	0.53675	0.528357	0.543362	0.530137	0.527085	0.551882	0.524288	0.44087	0.539929	0.542599	0.536241	0.521363	0.543744	0.523652	0.542472	0.579095	0.564598	0.548194	0.398525	0.556968	0.497711	0.563199	0.543108	0.538021	0.528357	0.550229	0.5412	0.535224	0.510809	0.361902	0.576806	0.555697	0.537513	0.528866	0.545651	0.545015	0.542854	0.536623	0.580621	0.542218	0.387335	0.548067	0.521745	0.555824	0.512589
G29	0.455366	0.455112	0.517167	0.51297	0.537258	0.537894	0.517675	0.531027	0.495168	0.542981	0.515259	0.514496	0.54794	0.548067	0.550356	0.501399	0.512843	0.500254	0.511317	0.565743	0.555061	0.540565	0.498601	0.53675	0.484995	0.54031	0.506612	0.548957	0.500254	0.52238	0.498474	0.48881	0.508138	0.482579	0.579985	0.54972	0.54616	0.524161	0.523652	0.514624	0.523271	0.546668	0.586343	0.530773	0.510554	0.552009	0.527213	0.564217	0.472915
G3	0.478764	0.472533	0.596897	0.578077	0.573627	0.553662	0.584181	0.569939	0.554044	0.608596	0.549975	0.501144	0.578332	0.597787	0.589395	0.548321	0.571719	0.573245	0.572737	0.639242	0.536877	0.550229	0.512335	0.570702	0.552263	0.538276	0.571846	0.558876	0.557731	0.57795	0.558113	0.568159	0.564598	0.495168	0.632121	0.615463	0.605417	0.599568	0.530264	0.552263	0.582019	0.573118	0.629196	0.579985	0.503433	0.59588	0.559385	0.618769	0.590793
G30	0.504323	0.518947	0.570448	0.551119	0.546796	0.537004	0.560529	0.56854	0.560656	0.550865	0.540056	0.461597	0.587487	0.581892	0.578204	0.54031	0.558367	0.547813	0.560148	0.580621	0.559385	0.549339	0.466175	0.569939	0.540183	0.565743	0.561546	0.55646	0.555315	0.561292	0.560783	0.565743	0.537513	0.470753	0.589903	0.580748	0.580621	0.551246	0.552136	0.553026	0.563835	0.536368	0.579603	0.556333	0.466175	0.57528	0.562564	0.566633	0.559257
G31	0.451679	0.506231	0.551373	0.545524	0.553535	0.539929	0.557096	0.548957	0.541073	0.555061	0.539802	0.410987	0.554171	0.558113	0.565997	0.513988	0.549212	0.518438	0.553662	0.586343	0.58647	0.568032	0.416709	0.535732	0.529247	0.548321	0.548576	0.555443	0.531918	0.56854	0.548449	0.544634	0.531027	0.408444	0.590412	0.557477	0.552263	0.552009	0.556841	0.561419	0.553281	0.544634	0.593845	0.563708	0.410224	0.569303	0.544888	0.576551	0.546414
G32	0.429934	0.425865	0.519201	0.516658	0.543871	0.538276	0.51882	0.543489	0.513861	0.559257	0.519456	0.511826	0.560148	0.564344	0.553281	0.515895	0.52556	0.50852	0.517548	0.562182	0.57032	0.538657	0.47266	0.564344	0.503052	0.571338	0.520982	0.544888	0.519329	0.528357	0.516277	0.514496	0.517803	0.49326	0.561038	0.559003	0.554934	0.526577	0.525814	0.524415	0.534588	0.55646	0.563327	0.527467	0.48703	0.550356	0.536495	0.568667	0.491099
G33	0.406155	0.447609	0.508393	0.505086	0.543108	0.532553	0.509028	0.538276	0.506612	0.537258	0.506612	0.477747	0.54616	0.542218	0.541582	0.517167	0.507248	0.503688	0.502289	0.557986	0.572609	0.540819	0.452187	0.548194	0.485885	0.559766	0.507757	0.546923	0.497202	0.514496	0.500509	0.503815	0.493515	0.440488	0.561165	0.539802	0.536368	0.502289	0.519964	0.51882	0.513225	0.542981	0.566251	0.524288	0.45969	0.539674	0.519583	0.550865	0.460961
G34	0.436546	0.426246	0.503306	0.505468	0.542091	0.542091	0.507503	0.549084	0.532808	0.541455	0.508647	0.497711	0.561801	0.559003	0.552772	0.519964	0.526068	0.496185	0.504578	0.543489	0.580366	0.522253	0.465793	0.55824	0.495931	0.58736	0.524415	0.54031	0.526577	0.5309	0.533189	0.528993	0.496312	0.47762	0.536877	0.544888	0.55061	0.505849	0.544634	0.535478	0.528484	0.552136	0.544761	0.527976	0.466048	0.545015	0.547177	0.557604	0.466684
G35	0.443032	0.431333	0.525432	0.508774	0.535478	0.53942	0.522508	0.545524	0.524669	0.551246	0.506994	0.500381	0.564725	0.568032	0.558113	0.523779	0.526577	0.516404	0.513988	0.567014	0.563708	0.533698	0.481307	0.567523	0.505086	0.568413	0.532935	0.530137	0.518566	0.526577	0.526831	0.527848	0.497202	0.486012	0.569176	0.558749	0.559639	0.522126	0.527594	0.525432	0.525178	0.539929	0.570575	0.525178	0.479908	0.553154	0.527721	0.558876	0.486902
G36	0.496567	0.492625	0.543108	0.518947	0.531536	0.520855	0.533444	0.54616	0.534079	0.545524	0.5103	0.453713	0.559766	0.56091	0.545651	0.515259	0.533952	0.505468	0.53853	0.559512	0.549975	0.530137	0.44087	0.548067	0.508393	0.555315	0.542472	0.53586	0.539547	0.534334	0.539674	0.544888	0.490717	0.443413	0.551246	0.554425	0.552899	0.535987	0.540056	0.534842	0.539547	0.525687	0.571719	0.529756	0.433367	0.550483	0.528993	0.54616	0.520855
G37	0.49148	0.49237	0.525814	0.515768	0.529883	0.527467	0.529374	0.537258	0.538149	0.542091	0.510682	0.478128	0.550483	0.546414	0.539293	0.49911	0.537513	0.507248	0.526577	0.542091	0.568667	0.532299	0.440997	0.555188	0.503561	0.572482	0.529374	0.519964	0.525051	0.536623	0.538403	0.539547	0.520219	0.425738	0.53764	0.535605	0.540183	0.514751	0.552518	0.546541	0.540819	0.535605	0.545905	0.534588	0.436165	0.547431	0.528993	0.542218	0.515387
G38	0.489318	0.516785	0.556841	0.538276	0.545015	0.530519	0.555697	0.546796	0.551501	0.556205	0.523271	0.460198	0.559893	0.553917	0.555951	0.518057	0.551119	0.519964	0.55735	0.571846	0.57439	0.561673	0.465539	0.554552	0.511317	0.566124	0.563327	0.547304	0.556714	0.561038	0.559639	0.557096	0.528866	0.434385	0.577314	0.552263	0.549084	0.532045	0.565107	0.561928	0.56498	0.545651	0.572101	0.555188	0.426373	0.553917	0.549975	0.554044	0.538403
G39	0.468973	0.501526	0.524161	0.52734	0.527085	0.513479	0.53001	0.532172	0.531536	0.553662	0.518184	0.478001	0.542854	0.542218	0.542472	0.500254	0.534588	0.493769	0.535224	0.548321	0.559766	0.552391	0.439725	0.543871	0.495804	0.557477	0.53942	0.537386	0.524669	0.542472	0.53675	0.533952	0.513606	0.440234	0.558876	0.539039	0.537386	0.520219	0.549847	0.545397	0.548194	0.536241	0.552645	0.537258	0.429298	0.546923	0.532045	0.539674	0.50763
G4	0.376272	0.379705	0.516785	0.505595	0.539674	0.53586	0.517421	0.544379	0.514115	0.549466	0.503815	0.497457	0.554552	0.563708	0.549466	0.485376	0.521617	0.496694	0.521236	0.559385	0.550738	0.526704	0.470753	0.543744	0.480036	0.547177	0.523779	0.528357	0.521872	0.521109	0.506358	0.514115	0.498347	0.475712	0.581002	0.563199	0.563327	0.513733	0.516785	0.519964	0.527721	0.53853	0.582146	0.517294	0.465031	0.554425	0.519201	0.565997	0.502416
G40	0.503942	0.507248	0.537131	0.533698	0.529756	0.523398	0.53001	0.530646	0.514624	0.566124	0.524542	0.4691	0.551246	0.547177	0.549212	0.510427	0.522253	0.512589	0.527085	0.578332	0.56409	0.551501	0.463123	0.550738	0.500254	0.557731	0.524669	0.534715	0.518057	0.530519	0.519074	0.520855	0.513988	0.431587	0.582655	0.567141	0.548449	0.536241	0.521236	0.523779	0.533316	0.532935	0.58914	0.53001	0.451043	0.560529	0.511317	0.555443	0.532426
G41	0.491734	0.480036	0.5	0.485758	0.540056	0.542599	0.498983	0.554298	0.525178	0.519837	0.496439	0.458545	0.563581	0.551373	0.544379	0.519074	0.507503	0.475839	0.510046	0.5206	0.564217	0.510173	0.426628	0.535097	0.486139	0.56002	0.51297	0.529502	0.51704	0.515768	0.518184	0.521109	0.488683	0.464776	0.540946	0.533444	0.548321	0.495041	0.533062	0.531918	0.510427	0.515641	0.531027	0.508393	0.485885	0.540056	0.547177	0.544888	0.462487
G42	0.493006	0.520982	0.541455	0.545651	0.543616	0.528993	0.544634	0.533825	0.525687	0.551119	0.521109	0.439217	0.547558	0.559003	0.553535	0.519329	0.529756	0.523398	0.538021	0.576679	0.568667	0.547431	0.456638	0.530137	0.519837	0.537513	0.526831	0.534969	0.529502	0.532045	0.535097	0.52823	0.530264	0.437309	0.588886	0.556078	0.552009	0.547431	0.532935	0.539674	0.540946	0.51615	0.571846	0.534715	0.456256	0.551246	0.542854	0.55824	0.533825
G43	0.491862	0.510554	0.53942	0.522889	0.533316	0.525051	0.531027	0.546668	0.542091	0.536368	0.516404	0.450661	0.557859	0.552772	0.550865	0.515895	0.532045	0.508901	0.52734	0.558876	0.565488	0.54972	0.446083	0.539166	0.506994	0.554044	0.533062	0.524924	0.532808	0.540692	0.541328	0.544634	0.51882	0.448754	0.563327	0.541709	0.54794	0.533316	0.549339	0.548957	0.536877	0.517421	0.552645	0.53179	0.469354	0.551882	0.524161	0.554807	0.520346
G44	0.477747	0.489064	0.525814	0.523525	0.532681	0.509156	0.526195	0.524542	0.524669	0.540437	0.502798	0.467574	0.540692	0.547558	0.544634	0.497584	0.528357	0.503561	0.529502	0.55061	0.564471	0.553535	0.442269	0.550356	0.506867	0.563072	0.531027	0.532553	0.51615	0.538911	0.530773	0.521745	0.515641	0.399924	0.551755	0.534334	0.528993	0.52645	0.539674	0.535351	0.536623	0.527085	0.553917	0.526958	0.428408	0.545142	0.526958	0.540819	0.518566
G45	0.490717	0.506231	0.529629	0.524034	0.538911	0.527594	0.531282	0.535478	0.531918	0.551373	0.519964	0.458927	0.54794	0.549212	0.544507	0.513606	0.540692	0.509919	0.530264	0.555061	0.572609	0.542854	0.430824	0.551882	0.504578	0.572482	0.539547	0.538911	0.532045	0.543616	0.540056	0.535224	0.526577	0.421287	0.556968	0.549975	0.544634	0.52734	0.552009	0.548703	0.542981	0.539039	0.559257	0.534842	0.436928	0.552009	0.532681	0.548194	0.518311
G46	0.514496	0.505341	0.530519	0.511445	0.541073	0.530264	0.527976	0.540183	0.526068	0.532808	0.51119	0.485376	0.553535	0.553154	0.551246	0.514751	0.528739	0.508647	0.530646	0.553535	0.565361	0.534969	0.449644	0.534207	0.494023	0.55557	0.531027	0.532299	0.526195	0.529883	0.527594	0.526068	0.521236	0.433749	0.574644	0.547813	0.553662	0.519837	0.526958	0.538149	0.535987	0.533189	0.555824	0.524288	0.437818	0.549212	0.539802	0.554552	0.511063
G47	0.492497	0.495168	0.54616	0.525432	0.537131	0.528739	0.525814	0.545524	0.528993	0.532045	0.520855	0.426246	0.561801	0.555951	0.551501	0.509537	0.522635	0.519583	0.528357	0.552899	0.54705	0.524924	0.442396	0.527213	0.511063	0.543744	0.528357	0.518693	0.523525	0.527721	0.529756	0.534207	0.513733	0.454603	0.568667	0.550102	0.561165	0.528866	0.532553	0.52734	0.52734	0.505214	0.562436	0.522635	0.462996	0.553917	0.538403	0.548703	0.518947
G48	0.464649	0.478383	0.516531	0.505341	0.558622	0.553026	0.491734	0.562818	0.513352	0.522126	0.501907	0.502416	0.565107	0.559639	0.552009	0.524797	0.515768	0.502925	0.508774	0.527721	0.55061	0.528357	0.482325	0.522126	0.495168	0.541073	0.509791	0.537513	0.510554	0.514624	0.511826	0.512208	0.506612	0.503688	0.56498	0.543871	0.560529	0.514496	0.53675	0.527976	0.515005	0.504959	0.540946	0.503942	0.517167	0.538403	0.549339	0.554171	0.46821
G49	0.443159	0.496185	0.526704	0.540056	0.566506	0.543744	0.519074	0.550992	0.504832	0.533952	0.535478	0.500254	0.552009	0.548703	0.553662	0.547431	0.508138	0.523906	0.505595	0.566887	0.565488	0.563962	0.495549	0.527848	0.48792	0.540056	0.504451	0.55824	0.501272	0.518947	0.504323	0.493896	0.536241	0.473678	0.584944	0.549339	0.544507	0.523525	0.528739	0.520727	0.512462	0.52149	0.55824	0.528357	0.503561	0.54794	0.538403	0.558367	0.487411
G5	0.406409	0.414674	0.500127	0.496948	0.531409	0.52823	0.49911	0.518693	0.488683	0.541963	0.490463	0.502416	0.535097	0.5412	0.532553	0.486521	0.504959	0.473423	0.503561	0.552899	0.562182	0.537894	0.473296	0.539674	0.468337	0.54794	0.505341	0.538021	0.492752	0.50763	0.489191	0.497075	0.498983	0.451933	0.573118	0.541328	0.533444	0.500381	0.510046	0.509537	0.51297	0.529756	0.572355	0.51793	0.47088	0.5309	0.520727	0.550483	0.446211
G50	0.45473	0.465031	0.530264	0.529629	0.545905	0.538784	0.526068	0.524797	0.497965	0.537131	0.519329	0.480417	0.542218	0.54031	0.550229	0.512843	0.522253	0.511572	0.526068	0.582655	0.557731	0.543489	0.474059	0.499619	0.500254	0.511445	0.513225	0.525687	0.50674	0.519456	0.507503	0.500381	0.514751	0.476857	0.585961	0.549975	0.537767	0.535097	0.523525	0.516913	0.526068	0.518693	0.571338	0.534334	0.520473	0.543362	0.525941	0.562818	0.492625
G51	0.453586	0.446083	0.523016	0.516658	0.548449	0.542854	0.526704	0.542726	0.510173	0.551501	0.512716	0.521109	0.545397	0.549593	0.551246	0.520346	0.527848	0.508393	0.530137	0.587869	0.564471	0.534969	0.490844	0.528611	0.492879	0.529756	0.516404	0.535224	0.521999	0.522762	0.515895	0.506358	0.517548	0.505086	0.58736	0.55557	0.554171	0.524161	0.525178	0.521745	0.528357	0.544761	0.580875	0.535732	0.512843	0.562436	0.521236	0.575025	0.479273
G52	0.44939	0.476602	0.525051	0.526068	0.540565	0.533825	0.533444	0.534461	0.522508	0.535987	0.519837	0.487792	0.533825	0.538276	0.538911	0.517675	0.533825	0.520219	0.532172	0.576297	0.554298	0.554298	0.482706	0.519201	0.495168	0.519201	0.529629	0.53764	0.519837	0.535987	0.524924	0.51882	0.520092	0.463377	0.580621	0.543871	0.534969	0.51793	0.533444	0.532681	0.532935	0.535097	0.583164	0.539039	0.472024	0.540183	0.528993	0.559385	0.489191
G53	0.467319	0.487538	0.534715	0.528993	0.546923	0.542091	0.501907	0.547431	0.489446	0.538784	0.51971	0.483596	0.561419	0.563962	0.556333	0.533571	0.501653	0.528611	0.50763	0.557731	0.559003	0.543744	0.49148	0.515259	0.506358	0.528357	0.494151	0.53764	0.488047	0.499237	0.487411	0.483723	0.530264	0.471134	0.594354	0.558876	0.55557	0.535097	0.510809	0.503942	0.497202	0.513225	0.561038	0.511317	0.503433	0.54705	0.550102	0.569303	0.493642
G54	0.465031	0.466302	0.525178	0.507375	0.548576	0.539547	0.509156	0.544634	0.500636	0.505341	0.50674	0.483978	0.546796	0.542981	0.544252	0.513225	0.513352	0.505341	0.518438	0.551373	0.560402	0.551628	0.470498	0.495422	0.4794	0.510173	0.506104	0.541836	0.50178	0.514624	0.510809	0.49822	0.502543	0.468464	0.582146	0.543489	0.539039	0.508011	0.525941	0.516658	0.517421	0.519329	0.570066	0.520219	0.492116	0.543616	0.5309	0.548067	0.476348
G55	0.478255	0.468845	0.491607	0.492752	0.54527	0.532935	0.505086	0.560402	0.540437	0.525178	0.491353	0.475712	0.553917	0.552645	0.533062	0.523779	0.516022	0.487157	0.514242	0.520092	0.572228	0.494659	0.458164	0.551373	0.493642	0.584181	0.520092	0.51297	0.52734	0.521745	0.527976	0.534461	0.477238	0.48207	0.530773	0.533698	0.544125	0.487792	0.546033	0.545015	0.51615	0.522889	0.533698	0.516531	0.473042	0.534969	0.542726	0.542218	0.46058
G56	0.440107	0.453204	0.502289	0.501653	0.526958	0.51971	0.505214	0.526195	0.496058	0.518057	0.492752	0.504069	0.530519	0.531663	0.526195	0.517421	0.498474	0.491734	0.511699	0.549084	0.55557	0.531155	0.468845	0.513733	0.487411	0.52823	0.50089	0.526068	0.496567	0.507503	0.499491	0.497965	0.486648	0.469227	0.561673	0.532935	0.522126	0.512589	0.523779	0.508266	0.500254	0.523398	0.559639	0.514878	0.481562	0.528866	0.509028	0.539802	0.460707
G57	0.488937	0.471261	0.532299	0.52556	0.558113	0.559639	0.509537	0.554552	0.521617	0.534969	0.517167	0.49733	0.569557	0.569049	0.549466	0.532935	0.520855	0.533189	0.521745	0.546287	0.558622	0.52734	0.492752	0.520346	0.52556	0.545524	0.513606	0.529756	0.51615	0.53001	0.525178	0.531155	0.519964	0.498983	0.567014	0.551628	0.567396	0.531918	0.542091	0.531155	0.512335	0.517294	0.552263	0.521617	0.503561	0.549212	0.556333	0.561928	0.484232
G58	0.399669	0.459817	0.496058	0.510046	0.534715	0.520855	0.510173	0.517548	0.494151	0.533189	0.506231	0.502416	0.542218	0.543362	0.542981	0.506358	0.51119	0.490972	0.506104	0.557731	0.573754	0.551501	0.481816	0.556205	0.466429	0.563962	0.504705	0.534715	0.49911	0.525432	0.50267	0.492497	0.508266	0.473932	0.565488	0.53942	0.530773	0.497711	0.525305	0.518947	0.51297	0.548194	0.54616	0.518438	0.483978	0.535478	0.515387	0.546923	0.463759
G59	0.411368	0.423067	0.526577	0.509028	0.529629	0.526958	0.511572	0.522762	0.499873	0.532553	0.496567	0.473932	0.538911	0.534334	0.532681	0.514751	0.509664	0.505341	0.508393	0.553917	0.552518	0.533189	0.46325	0.531027	0.485758	0.532172	0.515387	0.534207	0.501653	0.516658	0.503942	0.502035	0.491862	0.457909	0.563581	0.537513	0.530519	0.521236	0.525432	0.515895	0.517548	0.535478	0.567014	0.517294	0.468718	0.527848	0.514496	0.542599	0.479145
G6	0.378179	0.42383	0.508011	0.507757	0.532935	0.52734	0.511445	0.53001	0.480163	0.557731	0.511063	0.516785	0.543871	0.547558	0.562055	0.495168	0.512716	0.484995	0.514496	0.576551	0.564852	0.573627	0.477238	0.53675	0.487792	0.541455	0.500127	0.562055	0.488555	0.519964	0.492625	0.481689	0.507121	0.464522	0.603764	0.558622	0.547177	0.535478	0.516022	0.509028	0.51793	0.556714	0.601984	0.526577	0.493388	0.554934	0.513225	0.582655	0.471516
G60	0.487792	0.468591	0.501526	0.491353	0.547431	0.539547	0.496058	0.563454	0.542472	0.510936	0.496567	0.481816	0.55913	0.551755	0.523906	0.532553	0.515895	0.496567	0.50674	0.517421	0.565997	0.484486	0.461343	0.541073	0.489318	0.56765	0.529374	0.502543	0.528993	0.514242	0.530137	0.538276	0.495041	0.514242	0.506612	0.528739	0.545778	0.489318	0.549084	0.53853	0.515768	0.513098	0.515387	0.508138	0.483723	0.523398	0.558494	0.530773	0.45206
G61	0.464013	0.475585	0.507884	0.496821	0.545524	0.549593	0.519074	0.544634	0.534969	0.536495	0.506104	0.511572	0.55735	0.548576	0.539166	0.522508	0.528103	0.504705	0.51704	0.535987	0.570448	0.521236	0.479018	0.575407	0.484995	0.596643	0.539802	0.525178	0.532426	0.533952	0.538276	0.53675	0.507121	0.48792	0.540692	0.537386	0.53942	0.50178	0.545015	0.547304	0.527976	0.550102	0.542345	0.524542	0.491353	0.530773	0.556714	0.537386	0.472024
G62	0.479018	0.475712	0.531409	0.523143	0.562818	0.55557	0.512589	0.569557	0.536623	0.543744	0.528611	0.511317	0.576679	0.577187	0.558367	0.529247	0.528866	0.514115	0.53001	0.541328	0.557604	0.543998	0.497075	0.555951	0.504578	0.570956	0.529374	0.55061	0.531918	0.525432	0.536241	0.535224	0.523906	0.5	0.568922	0.560275	0.564344	0.520727	0.53764	0.538149	0.528103	0.531027	0.546414	0.523016	0.509156	0.54883	0.564344	0.550992	0.484232
G63	0.5412	0.530519	0.537513	0.548957	0.546414	0.535605	0.564217	0.548321	0.571719	0.563835	0.538911	0.540183	0.534842	0.540819	0.53179	0.52556	0.565107	0.528357	0.555315	0.567396	0.568922	0.535605	0.51793	0.56409	0.532553	0.57617	0.559512	0.523398	0.565615	0.564344	0.561165	0.571338	0.532172	0.535732	0.542726	0.538149	0.536114	0.544252	0.560402	0.566251	0.563327	0.552772	0.540692	0.557859	0.527976	0.54705	0.526322	0.548067	0.555951
G64	0.509664	0.526195	0.534334	0.5309	0.5206	0.509664	0.551373	0.525814	0.548067	0.545778	0.528739	0.532681	0.523143	0.528103	0.531282	0.503942	0.552136	0.509537	0.548321	0.552772	0.562564	0.548449	0.509791	0.560148	0.517167	0.573499	0.547177	0.522762	0.54705	0.553154	0.552009	0.542091	0.516277	0.50089	0.54527	0.529629	0.516913	0.525305	0.561546	0.560148	0.550483	0.544252	0.5412	0.545778	0.50763	0.54031	0.51297	0.542854	0.540692
G65	0.501907	0.517548	0.533698	0.526958	0.518184	0.515514	0.544379	0.526704	0.553917	0.548321	0.52149	0.532172	0.533571	0.542854	0.534461	0.514878	0.548321	0.518947	0.549339	0.559257	0.567777	0.543489	0.510046	0.564725	0.520855	0.578077	0.547177	0.512335	0.546414	0.549466	0.552263	0.550992	0.514242	0.503179	0.545397	0.532426	0.530773	0.527213	0.562055	0.559003	0.544888	0.549975	0.538021	0.538021	0.504959	0.543235	0.508138	0.537894	0.538784
G66	0.532426	0.533444	0.548576	0.546033	0.532553	0.519964	0.565234	0.534842	0.561673	0.568922	0.539802	0.524924	0.52645	0.545651	0.535351	0.523143	0.565743	0.540946	0.562945	0.581002	0.567904	0.543616	0.518693	0.557731	0.534588	0.573881	0.56409	0.524924	0.565234	0.559257	0.568159	0.566887	0.533952	0.511063	0.541328	0.539674	0.531409	0.553281	0.56676	0.567777	0.563199	0.53942	0.548957	0.561673	0.501399	0.546541	0.520473	0.54705	0.564471
G67	0.539166	0.521745	0.54794	0.54031	0.548194	0.523652	0.56765	0.532553	0.565488	0.566887	0.527085	0.536495	0.534207	0.542218	0.539674	0.526195	0.564598	0.527848	0.568032	0.583672	0.569557	0.551882	0.532808	0.561292	0.531282	0.573245	0.561038	0.518566	0.561419	0.56002	0.563454	0.56943	0.534334	0.507884	0.54527	0.541073	0.532935	0.552899	0.572482	0.57439	0.563199	0.559639	0.545651	0.562309	0.502798	0.547558	0.514369	0.551755	0.555697
G68	0.518057	0.517294	0.549593	0.5412	0.524542	0.522126	0.548576	0.534969	0.540946	0.554552	0.524797	0.511699	0.541836	0.549975	0.537767	0.518438	0.543616	0.521872	0.546923	0.569303	0.562182	0.545905	0.505341	0.55468	0.52912	0.571592	0.540437	0.518311	0.547177	0.547431	0.542345	0.540946	0.515259	0.510173	0.562182	0.541328	0.543616	0.545905	0.555697	0.554171	0.546541	0.549339	0.542854	0.534079	0.492752	0.553154	0.515768	0.54616	0.561419
G69	0.505977	0.505849	0.5309	0.521363	0.530519	0.529374	0.542854	0.537004	0.565743	0.54972	0.523271	0.488301	0.531282	0.531027	0.519329	0.512335	0.550102	0.505341	0.552391	0.545142	0.571465	0.523398	0.479145	0.558113	0.52238	0.57439	0.55557	0.506612	0.554298	0.553789	0.556333	0.570448	0.517294	0.485122	0.528103	0.520727	0.519074	0.522889	0.566124	0.571211	0.548576	0.527848	0.535224	0.540183	0.466684	0.537004	0.526195	0.521236	0.534079
G7	0.396617	0.403103	0.490972	0.488047	0.530646	0.528357	0.494914	0.549466	0.5103	0.52912	0.500509	0.492752	0.555315	0.555951	0.542599	0.485885	0.502925	0.470626	0.504832	0.533444	0.554552	0.51704	0.44939	0.553917	0.482706	0.56409	0.507757	0.505977	0.503561	0.50852	0.504196	0.511699	0.476729	0.487538	0.543616	0.543235	0.548576	0.497202	0.520982	0.525051	0.5103	0.521363	0.545397	0.504323	0.485631	0.542726	0.525051	0.553026	0.468718
G70	0.52238	0.505595	0.524797	0.52645	0.528484	0.529247	0.544761	0.53942	0.550102	0.552772	0.526068	0.525687	0.547686	0.552263	0.532172	0.511699	0.537004	0.520982	0.541582	0.556714	0.566251	0.532808	0.5	0.558622	0.522889	0.574517	0.547177	0.511063	0.548449	0.545142	0.548067	0.552645	0.517294	0.500127	0.533571	0.534842	0.537386	0.528866	0.561801	0.54794	0.542091	0.523143	0.546541	0.534715	0.491226	0.549466	0.521236	0.529883	0.53942
G71	0.51208	0.517167	0.541455	0.540819	0.533189	0.536877	0.571592	0.529883	0.559766	0.567269	0.530392	0.550865	0.527085	0.542091	0.522126	0.539674	0.562564	0.548321	0.565361	0.578586	0.562945	0.554425	0.524034	0.577569	0.525178	0.585707	0.562691	0.538021	0.55824	0.566633	0.570066	0.562309	0.530773	0.510427	0.530773	0.529629	0.530392	0.536495	0.568667	0.566251	0.558494	0.545778	0.559385	0.556714	0.510427	0.539547	0.528866	0.533316	0.544507
G72	0.524542	0.494914	0.54031	0.523525	0.544252	0.539547	0.559893	0.552136	0.579603	0.549847	0.526322	0.538021	0.558367	0.553154	0.535987	0.528611	0.56498	0.527467	0.565234	0.560402	0.577823	0.547304	0.503433	0.59499	0.52734	0.611267	0.570575	0.531918	0.567777	0.56854	0.580493	0.579095	0.517421	0.51704	0.516404	0.542091	0.541455	0.525687	0.582019	0.582274	0.564852	0.545142	0.53675	0.553789	0.503942	0.539293	0.542599	0.535097	0.530392
G73	0.52238	0.512462	0.551755	0.550229	0.544761	0.545015	0.571846	0.54031	0.556968	0.573881	0.538149	0.55646	0.543235	0.557477	0.548703	0.530646	0.569685	0.558113	0.571719	0.595498	0.558622	0.565488	0.544379	0.575788	0.528103	0.580748	0.559893	0.547686	0.562055	0.568413	0.558113	0.561292	0.559003	0.51119	0.551119	0.561801	0.551119	0.550483	0.561928	0.557223	0.573118	0.571338	0.571846	0.558749	0.518947	0.551246	0.541709	0.553662	0.55913
G74	0.512208	0.508393	0.524161	0.52556	0.523525	0.521109	0.542218	0.528993	0.547558	0.546796	0.514496	0.517548	0.524924	0.528611	0.515514	0.508647	0.538149	0.521363	0.548321	0.544125	0.549975	0.51615	0.507884	0.552772	0.508011	0.577314	0.54705	0.519329	0.553535	0.541073	0.54705	0.550865	0.518057	0.505214	0.51882	0.518184	0.515387	0.513098	0.555697	0.547686	0.545651	0.52823	0.539674	0.537386	0.485758	0.515895	0.531663	0.513606	0.523271
G75	0.516404	0.511063	0.557731	0.545905	0.525051	0.525178	0.560402	0.529247	0.533316	0.566633	0.518184	0.532299	0.521617	0.537131	0.532935	0.519329	0.556078	0.53942	0.561165	0.591302	0.537767	0.543108	0.534079	0.559003	0.520855	0.555697	0.550102	0.541836	0.540183	0.551246	0.541328	0.533698	0.555061	0.50178	0.579985	0.551119	0.536114	0.551119	0.538021	0.540692	0.555188	0.553408	0.57528	0.556078	0.501653	0.536241	0.542091	0.557477	0.558876
G76	0.495549	0.489064	0.521363	0.513225	0.518184	0.511953	0.522508	0.521363	0.520219	0.539674	0.504069	0.528866	0.529247	0.525941	0.515259	0.501526	0.514496	0.513225	0.522762	0.55061	0.542091	0.521109	0.505595	0.547686	0.485758	0.555188	0.525051	0.514115	0.522889	0.515768	0.523652	0.519583	0.507884	0.493388	0.540819	0.528739	0.519456	0.501144	0.534207	0.527213	0.524924	0.525687	0.543871	0.51793	0.489446	0.523398	0.506358	0.519964	0.51615
G77	0.514115	0.504323	0.539293	0.528611	0.518057	0.512589	0.54972	0.520473	0.540056	0.561928	0.527085	0.548957	0.518311	0.52734	0.527213	0.507503	0.549593	0.522508	0.557604	0.574517	0.558494	0.55557	0.511572	0.558876	0.495931	0.565488	0.543235	0.539166	0.544125	0.553789	0.544634	0.538403	0.531027	0.491353	0.561038	0.536877	0.525432	0.534969	0.552136	0.549593	0.557223	0.552645	0.553917	0.547177	0.510046	0.534715	0.502416	0.541963	0.540819
G78	0.521236	0.505214	0.535478	0.536241	0.523398	0.531027	0.538149	0.53853	0.538149	0.550356	0.522126	0.539802	0.543871	0.544888	0.532299	0.513479	0.539293	0.532426	0.542981	0.553917	0.547431	0.532045	0.503179	0.555061	0.5103	0.564471	0.545397	0.523906	0.545142	0.534334	0.536241	0.539674	0.518566	0.512208	0.550102	0.532681	0.533316	0.521236	0.548067	0.546796	0.540437	0.541836	0.547304	0.52556	0.509791	0.535351	0.523143	0.529629	0.5309
G79	0.519201	0.514878	0.550865	0.548576	0.546287	0.540946	0.561673	0.542599	0.547813	0.574135	0.525178	0.546923	0.528739	0.545397	0.533062	0.53179	0.556205	0.552391	0.558113	0.587869	0.569049	0.559003	0.535478	0.571211	0.521745	0.570448	0.55913	0.54527	0.54527	0.552518	0.550483	0.548449	0.551628	0.511063	0.550483	0.549975	0.537004	0.545778	0.559257	0.555061	0.560148	0.554298	0.560148	0.559257	0.520727	0.539929	0.545015	0.54883	0.552645
G8	0.398906	0.416963	0.517167	0.520982	0.528739	0.5309	0.515514	0.522126	0.480926	0.539547	0.509664	0.500509	0.544507	0.551882	0.550356	0.494914	0.516785	0.496312	0.512335	0.563327	0.570956	0.55913	0.463886	0.545651	0.483723	0.550865	0.503942	0.555697	0.492116	0.524034	0.501526	0.479908	0.506358	0.444685	0.591684	0.554044	0.538403	0.522635	0.511826	0.514115	0.522253	0.550229	0.580748	0.532299	0.459817	0.545778	0.521617	0.566506	0.470498
G80	0.390259	0.429171	0.517675	0.511445	0.536368	0.524288	0.520982	0.527721	0.482706	0.545905	0.49822	0.501017	0.541709	0.55061	0.54972	0.499364	0.504323	0.491226	0.51208	0.578332	0.562182	0.552391	0.482579	0.536623	0.474059	0.532553	0.504196	0.544761	0.495804	0.510554	0.494023	0.485122	0.496948	0.452187	0.601602	0.558876	0.548449	0.523398	0.511572	0.5103	0.519837	0.547686	0.591302	0.530137	0.466938	0.542981	0.525178	0.573754	0.478001
G81	0.374237	0.401195	0.517675	0.494659	0.530264	0.526704	0.520473	0.538021	0.513861	0.54616	0.507884	0.503942	0.545142	0.550865	0.53853	0.487411	0.519329	0.488047	0.517294	0.543235	0.555697	0.534969	0.466684	0.547177	0.495295	0.562182	0.517167	0.521999	0.514624	0.521109	0.513098	0.51119	0.498474	0.468845	0.559766	0.541328	0.538784	0.521363	0.533825	0.535987	0.526068	0.541963	0.557096	0.522253	0.473932	0.545142	0.514369	0.550865	0.481434
G82	0.413911	0.428408	0.494532	0.499364	0.524415	0.529883	0.506231	0.538657	0.516785	0.537131	0.501907	0.491734	0.548957	0.550356	0.533698	0.496312	0.500127	0.499491	0.501272	0.537513	0.560656	0.517421	0.455748	0.543616	0.485885	0.554807	0.508647	0.518311	0.505214	0.515514	0.506867	0.50941	0.496185	0.465921	0.548449	0.53764	0.543362	0.502925	0.525305	0.526958	0.511953	0.51971	0.549593	0.510554	0.469227	0.540056	0.531282	0.541582	0.464268
G83	0.416455	0.424339	0.478255	0.461724	0.524669	0.527594	0.489318	0.553154	0.519201	0.513225	0.482325	0.489191	0.551755	0.540565	0.522889	0.503433	0.499746	0.475712	0.493896	0.508266	0.57032	0.500763	0.455875	0.537258	0.473423	0.55735	0.506104	0.515641	0.503179	0.508393	0.511445	0.514242	0.47762	0.46999	0.529756	0.523143	0.538276	0.478383	0.52556	0.524161	0.496948	0.515387	0.542345	0.488174	0.478891	0.525178	0.53179	0.526831	0.453459
G84	0.497202	0.48118	0.533571	0.528611	0.539039	0.515768	0.519583	0.529247	0.517167	0.519074	0.511572	0.536241	0.538784	0.553026	0.549212	0.523271	0.529502	0.41264	0.54031	0.608342	0.541963	0.529502	0.535987	0.539802	0.505214	0.532553	0.535732	0.527594	0.532935	0.526322	0.521745	0.530137	0.438327	0.520346	0.592701	0.564217	0.553026	0.550865	0.515641	0.523525	0.541963	0.524797	0.597152	0.535478	0.517803	0.552645	0.513988	0.572864	0.536877
G85	0.39382	0.432223	0.503561	0.50178	0.541709	0.524542	0.510936	0.525941	0.494914	0.539929	0.49237	0.504451	0.532172	0.540183	0.53764	0.50941	0.514369	0.483596	0.519329	0.579476	0.557223	0.545142	0.464903	0.535478	0.458164	0.539039	0.515514	0.543235	0.506231	0.519837	0.502543	0.494914	0.494914	0.46325	0.58825	0.546287	0.534207	0.506612	0.511699	0.51297	0.521999	0.543616	0.589649	0.530773	0.466811	0.542091	0.513606	0.562691	0.455112
G86	0.389878	0.411241	0.507757	0.510936	0.540819	0.543998	0.516913	0.521363	0.47355	0.554425	0.501653	0.487157	0.537258	0.542981	0.546796	0.50852	0.500509	0.51208	0.498474	0.577442	0.556968	0.553917	0.468464	0.530773	0.48118	0.528611	0.497075	0.549593	0.472533	0.513479	0.482579	0.476984	0.50763	0.432986	0.590793	0.550229	0.540437	0.525178	0.504578	0.503942	0.508138	0.539547	0.5941	0.5206	0.47444	0.53942	0.520727	0.567523	0.460198
G87	0.391913	0.428408	0.502162	0.486521	0.536368	0.524415	0.505595	0.525178	0.493133	0.54031	0.498856	0.502035	0.538784	0.530773	0.540056	0.492116	0.510554	0.472787	0.51119	0.548703	0.566378	0.543235	0.456129	0.533062	0.466429	0.545142	0.499873	0.537004	0.488047	0.516658	0.493769	0.494659	0.490972	0.454349	0.578459	0.533825	0.526958	0.501399	0.517803	0.517675	0.514115	0.527848	0.570575	0.521363	0.469354	0.544888	0.514496	0.562309	0.440234
G88	0.418489	0.420015	0.497838	0.486521	0.528357	0.523398	0.493006	0.509283	0.46147	0.53001	0.478128	0.494405	0.535605	0.536623	0.538403	0.504451	0.490081	0.501272	0.484359	0.559639	0.550102	0.543489	0.476729	0.515259	0.463632	0.520473	0.478255	0.536241	0.473932	0.497457	0.472024	0.46325	0.488047	0.445956	0.582909	0.53586	0.533825	0.505468	0.489827	0.486521	0.493133	0.520727	0.573627	0.501144	0.474568	0.529247	0.510427	0.559257	0.440234
G89	0.37767	0.422304	0.501272	0.500127	0.526577	0.5309	0.515514	0.536495	0.52912	0.535732	0.49822	0.49326	0.557731	0.548957	0.537513	0.504323	0.524034	0.490209	0.513988	0.527976	0.563454	0.530264	0.467447	0.547558	0.491607	0.563962	0.524288	0.531918	0.521236	0.52823	0.521999	0.531409	0.490844	0.485249	0.534969	0.533952	0.542854	0.504959	0.536114	0.536495	0.528866	0.539039	0.535351	0.515641	0.472915	0.539166	0.526322	0.53586	0.471134
G9	0.423321	0.42294	0.495549	0.492116	0.5309	0.516785	0.497202	0.529883	0.490972	0.523143	0.480544	0.490209	0.530646	0.529247	0.526577	0.509283	0.508011	0.486902	0.50178	0.55061	0.537131	0.505595	0.471261	0.534207	0.467828	0.538276	0.501144	0.534842	0.491734	0.498856	0.489446	0.495422	0.479781	0.45473	0.559639	0.534079	0.532935	0.501272	0.497584	0.50267	0.503433	0.523652	0.566124	0.512589	0.47851	0.526322	0.53001	0.550483	0.450788
G90	0.414293	0.434512	0.512589	0.515514	0.543871	0.529629	0.521363	0.533189	0.495931	0.546796	0.509791	0.491989	0.54527	0.55061	0.548957	0.49822	0.526577	0.486012	0.520855	0.581765	0.571974	0.553026	0.469354	0.532553	0.492497	0.532426	0.511317	0.54616	0.501907	0.528103	0.51119	0.502035	0.505977	0.456511	0.586343	0.551755	0.545397	0.538276	0.516404	0.520092	0.520092	0.534334	0.587996	0.537513	0.45295	0.550356	0.532426	0.578713	0.470753
G91	0.410224	0.414293	0.51615	0.504069	0.53853	0.532426	0.505214	0.530137	0.48207	0.5412	0.492752	0.495804	0.553789	0.555315	0.548576	0.493006	0.503815	0.48881	0.494278	0.557986	0.549847	0.53179	0.470244	0.535987	0.47266	0.541963	0.502289	0.551882	0.489573	0.506994	0.495549	0.485758	0.491607	0.456638	0.589268	0.550483	0.54794	0.513733	0.503561	0.498728	0.505086	0.52556	0.585834	0.515259	0.459435	0.543871	0.533571	0.564725	0.457782
G92	0.405519	0.436928	0.514242	0.521236	0.532172	0.527213	0.512335	0.529502	0.499746	0.546033	0.50674	0.477492	0.546668	0.552136	0.539674	0.496694	0.509028	0.507375	0.504069	0.565615	0.551882	0.52645	0.466556	0.550229	0.480926	0.54527	0.508774	0.525432	0.492116	0.515895	0.49911	0.493642	0.510809	0.448118	0.583418	0.554552	0.549975	0.504959	0.50941	0.508266	0.515895	0.532553	0.583545	0.521109	0.454985	0.542981	0.532172	0.561038	0.48118
G93	0.387335	0.414802	0.495422	0.487284	0.529629	0.52556	0.487411	0.523271	0.482197	0.526958	0.483087	0.478255	0.54527	0.540692	0.526322	0.491226	0.492116	0.480671	0.497965	0.523525	0.558367	0.530773	0.445956	0.532553	0.46999	0.544888	0.493388	0.535224	0.482833	0.502543	0.492116	0.478383	0.473805	0.432731	0.554171	0.533189	0.532681	0.498474	0.513733	0.510173	0.50267	0.524415	0.55824	0.501017	0.446592	0.529374	0.512208	0.539674	0.449517
G94	0.421033	0.405646	0.503179	0.487538	0.528866	0.521363	0.490081	0.535478	0.496567	0.525941	0.483469	0.462106	0.548576	0.541963	0.531409	0.493642	0.490463	0.477874	0.492752	0.521617	0.550992	0.503433	0.450788	0.53942	0.479018	0.543744	0.493642	0.517675	0.491226	0.494151	0.496694	0.497584	0.468845	0.447355	0.55468	0.538021	0.545905	0.50178	0.500127	0.506231	0.492879	0.509156	0.554171	0.491099	0.451424	0.532553	0.525178	0.538403	0.449771
G95	0.547431	0.530646	0.491989	0.481307	0.53001	0.532553	0.508011	0.544761	0.566633	0.506612	0.488683	0.54616	0.508393	0.498601	0.48385	0.54031	0.533189	0.501017	0.5412	0.502416	0.579222	0.485504	0.525051	0.540437	0.503433	0.571083	0.546414	0.524288	0.552391	0.534969	0.553535	0.563454	0.506867	0.537131	0.491353	0.483087	0.489954	0.488174	0.556078	0.56091	0.527213	0.519837	0.505595	0.527467	0.537513	0.487792	0.557096	0.494405	0.466429
G96	0.515514	0.503306	0.447101	0.444685	0.480163	0.496185	0.488174	0.483087	0.502289	0.48296	0.435148	0.537894	0.484486	0.48118	0.479273	0.516785	0.494532	0.501907	0.501144	0.516531	0.530137	0.479654	0.518184	0.498983	0.47177	0.51297	0.495041	0.503179	0.500636	0.499364	0.493006	0.503433	0.501526	0.525051	0.522508	0.484995	0.478128	0.485631	0.502798	0.50674	0.50178	0.496567	0.484359	0.505849	0.535097	0.478637	0.537894	0.497965	0.451424
G97	0.495422	0.50674	0.421287	0.431841	0.477238	0.465793	0.472024	0.469227	0.494151	0.447228	0.437182	0.536114	0.460834	0.462996	0.459435	0.499619	0.488937	0.434766	0.495677	0.504196	0.553408	0.515005	0.518693	0.523016	0.442904	0.543362	0.491353	0.511699	0.494023	0.495041	0.48792	0.496185	0.434257	0.527467	0.501907	0.457782	0.446211	0.463886	0.510554	0.508266	0.490463	0.484741	0.464522	0.501399	0.519964	0.461851	0.504832	0.473423	0.45206
G98	0.477874	0.494151	0.444303	0.445448	0.484995	0.471516	0.507503	0.490717	0.494914	0.498601	0.439471	0.544379	0.483723	0.490717	0.494405	0.509537	0.505977	0.492116	0.515005	0.546541	0.54031	0.502416	0.522889	0.521745	0.456765	0.51615	0.50267	0.521109	0.502162	0.507248	0.499237	0.502543	0.50674	0.517548	0.538021	0.502035	0.48881	0.490844	0.496185	0.50941	0.50941	0.507884	0.492243	0.516277	0.528866	0.497838	0.528357	0.52149	0.478764
G99	0.52556	0.523906	0.399542	0.390641	0.46236	0.484741	0.454476	0.498093	0.505849	0.457655	0.418744	0.561546	0.481053	0.467447	0.44354	0.505468	0.463886	0.475966	0.469608	0.447482	0.555188	0.484105	0.515514	0.52823	0.450534	0.558876	0.47444	0.491989	0.495931	0.461724	0.488555	0.507248	0.458545	0.541582	0.466302	0.446465	0.457146	0.429044	0.509283	0.507757	0.46058	0.462106	0.418998	0.457909	0.533698	0.451679	0.498474	0.448372	0.428789
[truncated: 135 more columns]
